# Supplementary material for: Crystal structure and Hirshfeld surface analysis of bis­(2,6-di­amino­pyridinium) tetra­chlorido­cobaltate(II)
Source: Acta Crystallogr E Crystallogr Commun. 2018 Mar 2;74(Pt 4):436–40. doi: 10.1107/S2056989018003171 (PMC5946962; doi:10.1107/S2056989018003171)
Supplement: Supplementary file 1 [file e-74-00436-sup1.cif]

##############################################################################
#                                                                            #
# This CIF contains the data in a paper accepted for publication in          #
# Acta Crystallographica Section E. It conforms to the requirements of       #
# Notes for Authors for Acta Crystallographica Section E, and has been       #
# peer reviewed under the auspices of the IUCr Commission on Journals.       #
#                                                                            #
# Full details of the Crystallographic Information File format               #
# are given in the paper "The Crystallographic Information File (CIF):       #
# a New Standard Archive File for Crystallography" by S. R. Hall, F. H.      #
# Allen and I. D. Brown [Acta Cryst. (1991), A47, 655-685].                  #
#                                                                            #
# The current version of the core CIF dictionary is obtainable from          #
# ftp://ftp.iucr.org/pub/cif_core.dic.                                       #
#                                                                            #
# Software is freely available for graphical display of the structure(s)     #
# in this CIF. For information consult the CIF software page                 #
# http://www.iucr.org/resources/cif/software.                                #
#                                                                            #
# This file may be used for bona fide research purposes within the           #
# scientific community so long as proper attribution is given to the journal # 
# article from which it was obtained.                                        #
#                                                                            #
##############################################################################
data_I
_database_code_depnum_ccdc_archive 'CCDC 1588020'
_audit_creation_method     'SHELXL-2014/7'
_journal_date_recd_electronic     2018-01-30
_journal_date_accepted     2018-02-23
_journal_name_full     'Acta Crystallographica, Section E'
_journal_year     2018
_journal_volume     74
_journal_issue      4
_journal_page_first     436
_journal_page_last     440
_journal_paper_category     GM
_journal_paper_doi     10.1107/S2056989018003171
_journal_coeditor_code     HB7732
_publ_contact_author_name     'Mohamed Faouzi Zid'
_publ_contact_author_address
;
University of Tunis El Manar, Faculty of Sciences of Tunis,
Laboratory of Materials, Crystal Chemistry and Applied Thermodynamics,
2092 ElManar II, Tunis, Tunisia
;
_publ_contact_author_email     'medfaouzi.zid57@gmail.com'
_publ_contact_author_fax     '216 71 88 34 24'
_publ_contact_author_phone     '216 98 27 05 35'
_publ_section_title
;
Crystal structure and Hirshfeld surface analysis of bis(2,6-diaminopyridinium)
tetrachloridocobaltate(II)
;
loop_
    _publ_author_name
    _publ_author_footnote
    _publ_author_address
    'Ben Moussa, Oumaima' .
;
University of Tunis El Manar, Faculty of Sciences of Tunis,
Laboratory of Materials, Crystal Chemistry and Applied Thermodynamics,
2092 El Manar II, Tunis,
Tunisia
;
    'Chebbi, Hammouda' .
;
University of Tunis El Manar, Faculty of Sciences of Tunis,
Laboratory of Materials, Crystal Chemistry and Applied Thermodynamics,
2092 El Manar II, Tunis,
Tunisia
University of Tunis, Preparatory Institute for Engineering Studies of Tunis,
Street Jawaher Lel Nehru, 1089 Montfleury, Tunis,
Tunisia
;
    'Zid, Mohamed Faouzi' .
;
University of Tunis El Manar, Faculty of Sciences of Tunis,
Laboratory of Materials, Crystal Chemistry and Applied Thermodynamics,
2092 El Manar II, Tunis,
Tunisia
;
_publ_section_synopsis
;
The crystal structure of the title molecular salt features N---H...Cl and
C---H...Cl hydrogen bonds and \p--\p interactions; Hirshfeld surface analysis
and fingerprint plots are reported.
;
_chemical_name_systematic
;
Bis(2,6-diaminopyridinium) tetrachloridocobaltate(II)
;
_chemical_name_common     ?
_chemical_formula_moiety     '2(C5 H8 N3)+, Co Cl4 2- '
_chemical_formula_sum     'C10 H16 Cl4 Co N6'
_chemical_formula_iupac     '(C5 H8 N3)2 [Co Cl4]'
_chemical_formula_weight     421.02
_chemical_melting_point     ?
_shelx_space_group_comment
;
The symmetry employed for this shelxl refinement is uniquely defined
by the following loop, which should always be used as a source of
symmetry information in preference to the above space-group names.
They are only intended as comments.
;
_space_group_crystal_system     monoclinic
_space_group_name_H-M_alt     'P 21/n'
_space_group_name_Hall     '-P 2yn'
loop_
    _space_group_symop_operation_xyz
    'x, y, z'
    '-x+1/2, y+1/2, -z+1/2'
    '-x, -y, -z'
    'x-1/2, -y-1/2, z-1/2'
_cell_length_a     7.390(4)
_cell_length_b     15.373(4)
_cell_length_c     15.387(4)
_cell_angle_alpha     90
_cell_angle_beta     98.203(4)
_cell_angle_gamma     90
_cell_volume     1730.1(11)
_cell_formula_units_Z     4
_cell_measurement_reflns_used     25
_cell_measurement_theta_min     10.11
_cell_measurement_theta_max     14.87
_cell_measurement_temperature     293(2)
_exptl_crystal_description     parallelepiped
_exptl_crystal_colour     Blue
_exptl_crystal_size_max     0.4
_exptl_crystal_size_mid     0.3
_exptl_crystal_size_min     0.1
_exptl_crystal_density_diffrn     1.616
_exptl_crystal_density_meas     1.616
_exptl_crystal_density_method     ?
_exptl_crystal_F_000     852
_exptl_absorpt_coefficient_mu     1.610
_exptl_absorpt_correction_type     psi-scan
_exptl_absorpt_process_details
;
(North <i>et al.</i>, 1968)
;
_shelx_estimated_absorpt_T_min     0.777
_shelx_estimated_absorpt_T_max     0.998
_exptl_absorpt_correction_T_min     0.7767
_exptl_absorpt_correction_T_max     0.9983
_diffrn_ambient_temperature     293(2)
_diffrn_radiation_type     MoK\a
_diffrn_radiation_wavelength     0.71073
_diffrn_radiation_monochromator     graphite
_diffrn_measurement_device_type     'Enraf--Nonius CAD-4'
_diffrn_measurement_method     \w/2\q
_diffrn_detector_area_resol_mean     ?
_diffrn_reflns_number     4367
_diffrn_reflns_av_R_equivalents     0.0377
_diffrn_reflns_theta_min     2.650
_diffrn_reflns_theta_max     26.984
_diffrn_reflns_theta_full     25.242
_diffrn_measured_fraction_theta_max     0.999
_diffrn_measured_fraction_theta_full     1.000
_diffrn_reflns_limit_h_min     -9
_diffrn_reflns_limit_h_max     1
_diffrn_reflns_limit_k_min     -1
_diffrn_reflns_limit_k_max     19
_diffrn_reflns_limit_l_min     -19
_diffrn_reflns_limit_l_max     19
_diffrn_standards_number     2
_diffrn_standards_interval_count     120
_diffrn_standards_decay_%     1
loop_
    _diffrn_standard_refln_index_h
    _diffrn_standard_refln_index_k
    _diffrn_standard_refln_index_l
    1 9 -4
    0 7 -3
_refine_special_details     ?
_reflns_number_total     3770
_reflns_number_gt     2396
_reflns_threshold_expression     'I > 2\s(I)'
_refine_ls_structure_factor_coef     Fsqd
_refine_ls_matrix_type     full
_refine_ls_R_factor_all     0.0899
_refine_ls_R_factor_gt     0.0436
_refine_ls_wR_factor_gt     0.0937
_refine_ls_wR_factor_ref     0.1098
_refine_ls_goodness_of_fit_ref     1.014
_refine_ls_restrained_S_all     1.014
_refine_ls_number_reflns     3770
_refine_ls_number_parameters     255
_refine_ls_number_restraints     0
_refine_ls_hydrogen_treatment     refall
_refine_ls_weighting_scheme     calc
_refine_ls_weighting_details
                      'w=1/[\s^2^(Fo^2^)+(0.0522P)^2^] where P=(Fo^2^+2Fc^2^)/3'
_atom_sites_solution_hydrogens     difmap
_atom_sites_solution_primary     ?
_atom_sites_solution_secondary     ?
_refine_ls_shift/su_max     0.001
_refine_ls_shift/su_mean     0.000
_refine_diff_density_max     0.366
_refine_diff_density_min     -0.417
_refine_ls_extinction_method
;
SHELXL2014 (Sheldrick, 2015)
;
_refine_ls_extinction_coef     0.0049(8)
_refine_ls_extinction_expression
                                  'Fc^*^=kFc[1+0.001xFc^2^\l^3^/sin(2\q)]^-1/4^'
loop_
    _atom_type_symbol
    _atom_type_description
    _atom_type_scat_dispersion_real
    _atom_type_scat_dispersion_imag
    _atom_type_scat_source
    'C' 'C' 0.0033 0.0016
                         'International Tables Vol C Tables 4.2.6.8 and 6.1.1.4'
    'H' 'H' 0.0000 0.0000
                         'International Tables Vol C Tables 4.2.6.8 and 6.1.1.4'
    'Cl' 'Cl' 0.1484 0.1585
                         'International Tables Vol C Tables 4.2.6.8 and 6.1.1.4'
    'Co' 'Co' 0.3494 0.9721
                         'International Tables Vol C Tables 4.2.6.8 and 6.1.1.4'
    'N' 'N' 0.0061 0.0033
                         'International Tables Vol C Tables 4.2.6.8 and 6.1.1.4'
_computing_data_collection
;
CAD-4 EXPRESS (Duisenberg, 1992; Mac\'i\<cek & Yordanov, 1992)
;
_computing_cell_refinement
;
CAD-4 EXPRESS (Duisenberg, 1992; Mac\'i\<cek & Yordanov, 1992)
;
_computing_data_reduction
;
XCAD4 (Harms & Wocadlo, 1995)
;
_computing_structure_solution
;
SHELXS97 (Sheldrick, 2008)
;
_computing_structure_refinement
;
SHELXL2014 (Sheldrick, 2015)
;
_computing_molecular_graphics
;
DIAMOND (Brandenburg, 2006)
;
_computing_publication_material
;
WinGX (Farrugia, 2012) and publCIF (Westrip, 2010)
;
loop_
    _atom_site_type_symbol
    _atom_site_label
    _atom_site_fract_x
    _atom_site_fract_y
    _atom_site_fract_z
    _atom_site_U_iso_or_equiv
    _atom_site_adp_type
    _atom_site_calc_flag
    _atom_site_occupancy
    _atom_site_disorder_assembly
    _atom_site_disorder_group
    Co Co1 0.44824(7) 0.51081(3) 0.73764(3) 0.03878(16) Uani d 1 . .
    Cl Cl1 0.66787(14) 0.61509(6) 0.73884(6) 0.0497(2) Uani d 1 . .
    Cl Cl2 0.36703(14) 0.46854(6) 0.59572(6) 0.0500(3) Uani d 1 . .
    Cl Cl3 0.20113(14) 0.56398(7) 0.79102(6) 0.0547(3) Uani d 1 . .
    Cl Cl4 0.58007(17) 0.39816(6) 0.81784(7) 0.0627(3) Uani d 1 . .
    N N2 0.1002(5) 0.6175(2) 0.4994(2) 0.0451(7) Uani d 1 . .
    N N5 0.8682(4) 0.6428(2) 0.9347(2) 0.0425(7) Uani d 1 . .
    N N4 0.9624(6) 0.7606(3) 0.8611(3) 0.0623(10) Uani d 1 . .
    N N1 0.1431(6) 0.5199(3) 0.3912(3) 0.0646(10) Uani d 1 . .
    N N6 0.7523(6) 0.5209(2) 0.9947(3) 0.0678(12) Uani d 1 . .
    N N3 0.0650(7) 0.7017(3) 0.6196(3) 0.0759(13) Uani d 1 . .
    C C6 0.8422(5) 0.5964(2) 1.0067(2) 0.0444(8) Uani d 1 . .
    C C10 0.9484(5) 0.7226(2) 0.9377(2) 0.0434(8) Uani d 1 . .
    C C1 0.0856(5) 0.5995(3) 0.4122(2) 0.0483(9) Uani d 1 . .
    C C7 0.9051(6) 0.6309(3) 1.0881(2) 0.0571(11) Uani d 1 . .
    C C5 0.0425(6) 0.6919(2) 0.5325(3) 0.0489(9) Uani d 1 . .
    C C9 1.0121(6) 0.7571(3) 1.0189(3) 0.0532(10) Uani d 1 . .
    C C8 0.9889(6) 0.7105(3) 1.0922(3) 0.0581(11) Uani d 1 . .
    C C2 0.0069(6) 0.6621(4) 0.3543(3) 0.0630(12) Uani d 1 . .
    C C3 -0.0514(6) 0.7378(3) 0.3851(3) 0.0651(13) Uani d 1 . .
    C C4 -0.0359(6) 0.7541(3) 0.4729(4) 0.0606(12) Uani d 1 . .
    H H7 0.874(6) 0.603(3) 1.136(3) 0.066(13) Uiso d 1 . .
    H H2 0.000(6) 0.648(3) 0.298(3) 0.074(14) Uiso d 1 . .
    H H4 -0.066(5) 0.803(3) 0.498(2) 0.047(11) Uiso d 1 . .
    H H9 1.071(6) 0.802(3) 1.022(3) 0.075(15) Uiso d 1 . .
    H H8 1.035(6) 0.735(3) 1.146(3) 0.062(12) Uiso d 1 . .
    H H3 -0.108(7) 0.784(3) 0.345(3) 0.094(16) Uiso d 1 . .
    H H2N1 0.222(6) 0.493(3) 0.427(3) 0.061(14) Uiso d 1 . .
    H H2N4 1.020(6) 0.808(3) 0.863(3) 0.067(14) Uiso d 1 . .
    H H1N6 0.720(7) 0.498(3) 0.945(3) 0.074(15) Uiso d 1 . .
    H H1N2 0.157(6) 0.581(3) 0.530(3) 0.058(13) Uiso d 1 . .
    H H1N5 0.839(6) 0.623(3) 0.886(3) 0.079(16) Uiso d 1 . .
    H H1N3 0.026(6) 0.748(3) 0.645(3) 0.062(13) Uiso d 1 . .
    H H1N4 0.913(6) 0.740(3) 0.817(3) 0.047(13) Uiso d 1 . .
    H H2N6 0.747(7) 0.488(3) 1.036(3) 0.082(17) Uiso d 1 . .
    H H2N3 0.095(9) 0.661(4) 0.654(4) 0.12(2) Uiso d 1 . .
    H H1N1 0.139(7) 0.508(3) 0.331(3) 0.089(17) Uiso d 1 . .
loop_
    _atom_site_aniso_label
    _atom_site_aniso_U_11
    _atom_site_aniso_U_22
    _atom_site_aniso_U_33
    _atom_site_aniso_U_12
    _atom_site_aniso_U_13
    _atom_site_aniso_U_23
    Co1 0.0442(3) 0.0358(3) 0.0350(2) 0.0012(2) 0.00079(19) 0.00112(19)
    Cl1 0.0558(6) 0.0446(5) 0.0472(5) -0.0080(4) 0.0022(4) -0.0022(4)
    Cl2 0.0553(6) 0.0531(5) 0.0382(5) 0.0072(4) -0.0049(4) -0.0042(4)
    Cl3 0.0573(6) 0.0547(6) 0.0547(5) 0.0058(5) 0.0170(5) 0.0013(5)
    Cl4 0.0892(8) 0.0407(5) 0.0511(6) 0.0053(5) -0.0141(5) 0.0073(4)
    N2 0.0487(19) 0.0386(16) 0.0468(17) 0.0056(15) 0.0027(15) 0.0068(14)
    N5 0.0458(18) 0.0446(17) 0.0360(16) -0.0034(14) 0.0023(13) -0.0017(14)
    N4 0.068(3) 0.059(2) 0.059(2) -0.015(2) 0.006(2) 0.010(2)
    N1 0.061(2) 0.077(3) 0.054(2) 0.011(2) 0.0023(19) -0.011(2)
    N6 0.103(3) 0.053(2) 0.045(2) -0.028(2) 0.001(2) -0.0006(18)
    N3 0.122(4) 0.047(2) 0.063(3) 0.011(2) 0.030(3) -0.001(2)
    C6 0.051(2) 0.0416(19) 0.0397(19) -0.0056(17) 0.0037(16) -0.0002(15)
    C10 0.040(2) 0.041(2) 0.049(2) 0.0030(16) 0.0073(16) 0.0048(16)
    C1 0.039(2) 0.057(2) 0.048(2) -0.0024(18) 0.0032(16) 0.0011(18)
    C7 0.078(3) 0.057(3) 0.035(2) -0.015(2) 0.004(2) -0.0021(18)
    C5 0.054(2) 0.041(2) 0.053(2) 0.0032(18) 0.0151(18) 0.0070(18)
    C9 0.050(2) 0.046(2) 0.062(3) -0.013(2) 0.002(2) -0.0082(19)
    C8 0.070(3) 0.058(3) 0.044(2) -0.014(2) -0.002(2) -0.0083(19)
    C2 0.054(3) 0.085(3) 0.047(2) -0.006(2) 0.000(2) 0.016(2)
    C3 0.060(3) 0.061(3) 0.073(3) 0.001(2) 0.005(2) 0.029(2)
    C4 0.059(3) 0.040(2) 0.085(3) 0.009(2) 0.019(2) 0.015(2)
_geom_special_details
;
 All esds (except the esd in the dihedral angle between two l.s. planes)
 are estimated using the full covariance matrix.  The cell esds are taken
 into account individually in the estimation of esds in distances, angles
 and torsion angles; correlations between esds in cell parameters are only
 used when they are defined by crystal symmetry.  An approximate (isotropic)
 treatment of cell esds is used for estimating esds involving l.s. planes.
;
loop_
    _geom_bond_atom_site_label_1
    _geom_bond_atom_site_label_2
    _geom_bond_site_symmetry_2
    _geom_bond_distance
    _geom_bond_publ_flag
    Co1 Cl3 . 2.2595(14) ?
    Co1 Cl4 . 2.2645(11) ?
    Co1 Cl2 . 2.2754(11) ?
    Co1 Cl1 . 2.2795(13) ?
    N2 C5 . 1.346(5) ?
    N2 C1 . 1.359(5) ?
    N2 H1N2 . 0.82(4) ?
    N5 C6 . 1.355(4) ?
    N5 C10 . 1.360(5) ?
    N5 H1N5 . 0.82(5) ?
    N4 C10 . 1.332(5) ?
    N4 H2N4 . 0.84(5) ?
    N4 H1N4 . 0.79(4) ?
    N1 C1 . 1.349(5) ?
    N1 H2N1 . 0.84(5) ?
    N1 H1N1 . 0.94(5) ?
    N6 C6 . 1.337(5) ?
    N6 H1N6 . 0.85(5) ?
    N6 H2N6 . 0.82(5) ?
    N3 C5 . 1.335(6) ?
    N3 H1N3 . 0.88(4) ?
    N3 H2N3 . 0.83(6) ?
    C6 C7 . 1.379(5) ?
    C10 C9 . 1.378(5) ?
    C1 C2 . 1.382(6) ?
    C7 C8 . 1.369(6) ?
    C7 H7 . 0.91(4) ?
    C5 C4 . 1.393(6) ?
    C9 C8 . 1.367(6) ?
    C9 H9 . 0.82(5) ?
    C8 H8 . 0.93(4) ?
    C2 C3 . 1.350(7) ?
    C2 H2 . 0.89(4) ?
    C3 C4 . 1.362(7) ?
    C3 H3 . 0.99(5) ?
    C4 H4 . 0.89(4) ?
loop_
    _geom_angle_atom_site_label_1
    _geom_angle_atom_site_label_2
    _geom_angle_atom_site_label_3
    _geom_angle_site_symmetry_1
    _geom_angle_site_symmetry_3
    _geom_angle
    _geom_angle_publ_flag
    Cl3 Co1 Cl4 . . 112.69(5) ?
    Cl3 Co1 Cl2 . . 109.64(5) ?
    Cl4 Co1 Cl2 . . 109.80(4) ?
    Cl3 Co1 Cl1 . . 110.73(5) ?
    Cl4 Co1 Cl1 . . 106.44(5) ?
    Cl2 Co1 Cl1 . . 107.37(4) ?
    C5 N2 C1 . . 124.2(3) ?
    C5 N2 H1N2 . . 123(3) ?
    C1 N2 H1N2 . . 113(3) ?
    C6 N5 C10 . . 124.1(3) ?
    C6 N5 H1N5 . . 120(3) ?
    C10 N5 H1N5 . . 116(3) ?
    C10 N4 H2N4 . . 117(3) ?
    C10 N4 H1N4 . . 120(3) ?
    H2N4 N4 H1N4 . . 123(4) ?
    C1 N1 H2N1 . . 119(3) ?
    C1 N1 H1N1 . . 117(3) ?
    H2N1 N1 H1N1 . . 118(4) ?
    C6 N6 H1N6 . . 124(3) ?
    C6 N6 H2N6 . . 121(4) ?
    H1N6 N6 H2N6 . . 114(4) ?
    C5 N3 H1N3 . . 122(3) ?
    C5 N3 H2N3 . . 123(4) ?
    H1N3 N3 H2N3 . . 114(5) ?
    N6 C6 N5 . . 118.1(3) ?
    N6 C6 C7 . . 123.7(4) ?
    N5 C6 C7 . . 118.1(3) ?
    N4 C10 N5 . . 117.1(4) ?
    N4 C10 C9 . . 125.0(4) ?
    N5 C10 C9 . . 117.9(3) ?
    N1 C1 N2 . . 116.0(4) ?
    N1 C1 C2 . . 126.5(4) ?
    N2 C1 C2 . . 117.4(4) ?
    C8 C7 C6 . . 118.5(4) ?
    C8 C7 H7 . . 123(3) ?
    C6 C7 H7 . . 118(3) ?
    N3 C5 N2 . . 118.3(4) ?
    N3 C5 C4 . . 124.4(4) ?
    N2 C5 C4 . . 117.3(4) ?
    C8 C9 C10 . . 118.7(4) ?
    C8 C9 H9 . . 121(3) ?
    C10 C9 H9 . . 120(3) ?
    C9 C8 C7 . . 122.7(4) ?
    C9 C8 H8 . . 117(3) ?
    C7 C8 H8 . . 121(3) ?
    C3 C2 C1 . . 120.0(4) ?
    C3 C2 H2 . . 125(3) ?
    C1 C2 H2 . . 115(3) ?
    C2 C3 C4 . . 121.4(4) ?
    C2 C3 H3 . . 122(3) ?
    C4 C3 H3 . . 117(3) ?
    C3 C4 C5 . . 119.7(4) ?
    C3 C4 H4 . . 127(2) ?
    C5 C4 H4 . . 114(3) ?
loop_
    _geom_hbond_atom_site_label_D
    _geom_hbond_atom_site_label_H
    _geom_hbond_atom_site_label_A
    _geom_hbond_site_symmetry_A
    _geom_hbond_distance_DH
    _geom_hbond_distance_HA
    _geom_hbond_distance_DA
    _geom_hbond_angle_DHA
    N1 H2N1 Cl2 . 0.84(5) 2.69(5) 3.432(4) 147(4)
    N4 H2N4 Cl2 2_656 0.84(5) 2.65(5) 3.465(5) 162(4)
    N6 H1N6 Cl4 . 0.85(5) 2.58(5) 3.406(4) 165(4)
    N2 H1N2 Cl2 . 0.82(4) 2.44(4) 3.240(3) 168(4)
    N5 H1N5 Cl1 . 0.82(5) 2.43(5) 3.191(3) 156(4)
    N3 H1N3 Cl4 2_556 0.88(4) 2.53(5) 3.390(5) 166(4)
    N4 H1N4 Cl1 . 0.79(4) 2.79(4) 3.481(5) 147(4)
    N6 H2N6 Cl3 3_667 0.82(5) 2.75(5) 3.516(4) 156(4)
    N3 H2N3 Cl3 . 0.83(6) 2.61(6) 3.420(5) 166(6)
    N1 H1N1 Cl1 3_666 0.94(5) 2.69(5) 3.326(4) 126(4)
    C7 H7 Cl3 3_667 0.91(4) 2.89(4) 3.669(4) 145(3)
_shelx_hkl_file
;
  -9  -1  -3 16.7854 3.84222   1-0.30706-0.58752-0.48020 0.43297-0.85763 0.59280
  -9  -1  -2 65.7434 6.01835   1-0.34102-0.54689-0.49642 0.44923-0.83939 0.62123
  -9  -1  -1 6.41743 6.03476   1-0.37570-0.50556-0.51149 0.46435-0.81916 0.64767
  -9  -1   0 35.8644 4.25203   1-0.41078-0.46382-0.52529 0.47819-0.79690 0.67208
  -9  -1   1-2.85295 6.72715   1-0.44593-0.42201-0.53770 0.49065-0.77262 0.69446
  -9  -1   2 12.4908 6.76567   1-0.48085-0.38043-0.54866 0.50166-0.74635 0.71486
  -9  -1   3 8.91538 3.10535   1-0.51523-0.33939-0.55810 0.51114-0.71817 0.73335
  -9  -1   4 41.9675 4.54297   1-0.54879-0.29918-0.56599 0.51908-0.68817 0.75001
  -9  -1   5 4.01585 5.28919   1-0.58126-0.26005-0.57233 0.52546-0.65646 0.76497
  -9  -1   6 6.38509  6.1704   1-0.61242-0.22223-0.57714 0.53031-0.62319 0.77837
  -9  -1   7 4.12722 6.48563   1-0.64207-0.18593-0.58045 0.53367-0.58851 0.79035
  -9  -1   8 1.80335 6.33317   1-0.67004-0.15129-0.58232 0.53558-0.55257 0.80108
  -9   0   8-11.9985 7.44485   1-0.69576-0.12553-0.56175 0.56124-0.54361 0.79217
  -9   0   7 11.7683 6.49927   1-0.66844-0.15951-0.56064 0.56009-0.58032 0.78220
  -9   0   6-2.31713 5.90754   1-0.63933-0.19528-0.55811 0.55751-0.61586 0.77108
  -9   0   5 18.3196 6.32332   1-0.60855-0.23271-0.55409 0.55345-0.65007 0.75862
  -9   0   4 6.24936 6.50247   1-0.57630-0.27162-0.54852 0.54784-0.68278 0.74467
  -9   0   3 9.05826 5.99148   1-0.54278-0.31180-0.54138 0.54066-0.71386 0.72908
  -9   0   2 5.09905  6.4349   1-0.50825-0.35299-0.53266 0.53189-0.74314 0.71169
  -9   0   1 11.9565 5.66502   1-0.47298-0.39492-0.52235 0.52154-0.77052 0.69241
  -9   0   0 6.89481 6.60128   1-0.43728-0.43728-0.51052 0.50966-0.79590 0.67112
  -9   0  -1    0.00 6.98627   1-0.40147-0.47975-0.49721 0.49631-0.81923 0.64778
  -9   0  -2 1.18426 7.15476   1-0.36588-0.52199-0.48253 0.48158-0.84047 0.62235
  -9   0  -3    0.00 7.25352   1-0.33085-0.56368-0.46660 0.46561-0.85963 0.59485
  -9   1  -3 10.9002 6.95741   1-0.35579-0.53869-0.45266 0.49790-0.86058 0.59585
  -9   1  -2 78.1408 5.42674   1-0.39181-0.49602-0.46822 0.51350-0.84040 0.62233
  -9   1  -1 8.16636 6.90184   1-0.42821-0.45296-0.48242 0.52775-0.81807 0.64667
  -9   1   0 34.5429 4.14828   1-0.46463-0.40988-0.49515 0.54052-0.79362 0.66888
  -9   1   1 8.55749  6.6286   1-0.50074-0.36711-0.50632 0.55174-0.76709 0.68902
  -9   1   2 19.9496 3.65203   1-0.53622-0.32498-0.51590 0.56136-0.73856 0.70716
  -9   1   3    0.00 6.51758   1-0.57075-0.28379-0.52385 0.56936-0.70816 0.72343
  -9   1   4 34.8065 4.07593   1-0.60407-0.24380-0.53019 0.57574-0.67603 0.73796
  -9   1   5-2.86816 6.30996   1-0.63595-0.20526-0.53493 0.58053-0.64232 0.75092
  -9   1   6-13.3492 8.31009   1-0.66619-0.16837-0.53814 0.58378-0.60720 0.76247
  -9   1   7 6.48496 5.56173   1-0.69464-0.13326-0.53988 0.58556-0.57085 0.77278
  -9   1   8 0.60106 6.44561   1-0.72117-0.10008-0.54023 0.58596-0.53344 0.78204
  -9   2   8 6.04521 7.35432   1-0.74614-0.07506-0.51774 0.60970-0.52208 0.77073
  -9   2   7  12.454 6.73571   1-0.72052-0.10734-0.51815 0.61006-0.56014 0.76212
  -9   2   6 11.0939 5.92582   1-0.69288-0.14164-0.51721 0.60908-0.59725 0.75255
  -9   2   5-0.57713 6.90153   1-0.66331-0.17786-0.51483 0.60665-0.63323 0.74187
  -9   2   4 10.3096 5.78457   1-0.63196-0.21587-0.51093 0.60271-0.66790 0.72987
  -9   2   3-9.70309 7.15173   1-0.59899-0.25550-0.50544 0.59718-0.70107 0.71638
  -9   2   2 2.28477 6.04492   1-0.56462-0.29653-0.49832 0.59001-0.73259 0.70123
  -9   2   1 4.01796 5.47556   1-0.52910-0.33871-0.48954 0.58119-0.76227 0.68425
  -9   2   0 15.6382  7.1642   1-0.49273-0.38173-0.47910 0.57070-0.78999 0.66530
  -9   2  -1-1.76032 6.18204   1-0.45583-0.42529-0.46703 0.55859-0.81563 0.64427
  -9   2  -2-12.5309 8.20342   1-0.41875-0.46903-0.45340 0.54492-0.83911 0.62109
  -9   3  -2 15.0632 6.79014   1-0.44661-0.44112-0.43799 0.57574-0.83653 0.61855
  -9   3  -1 13.6295 6.29931   1-0.48424-0.39684-0.45096 0.58876-0.81183 0.64052
  -9   3   0 9.94519 6.21876   1-0.52146-0.35296-0.46228 0.60012-0.78497 0.66032
  -9   3   1 10.4369  7.1014   1-0.55792-0.30984-0.47191 0.60980-0.75604 0.67805
  -9   3   2 5.19312 6.24136   1-0.59331-0.26779-0.47984 0.61777-0.72518 0.69387
  -9   3   3 2.30648 6.87123   1-0.62735-0.22709-0.48608 0.62406-0.69257 0.70792
  -9   3   4 9.83596 6.46879   1-0.65980-0.18798-0.49069 0.62871-0.65838 0.72040
  -9   3   5  5.2468 6.30587   1-0.69048-0.15065-0.49372 0.63178-0.62279 0.73148
  -9   3   6 4.12807 6.32409   1-0.71922-0.11525-0.49527 0.63337-0.58601 0.74137
  -9   3   7-10.7793 7.18622   1-0.74593-0.08188-0.49541 0.63357-0.54822 0.75024
  -9   4   6-2.98952 6.57694   1-0.74508-0.08935-0.47230 0.65664-0.57354 0.72894
  -9   4   5 3.54694 6.47579   1-0.71728-0.12380-0.47159 0.65589-0.61105 0.71978
  -9   4   4-6.45451  6.6126   1-0.68744-0.16030-0.46943 0.65368-0.64749 0.70955
  -9   4   3  1.1696 6.61624   1-0.65567-0.19873-0.46573 0.64994-0.68265 0.69804
  -9   4   2-3.51116 6.08151   1-0.62213-0.23892-0.46040 0.64456-0.71633 0.68506
  -9   4   1-14.6997 6.57393   1-0.58705-0.28067-0.45338 0.63750-0.74834 0.67040
  -9   4   0-2.37267 7.73397   1-0.55067-0.32370-0.44463 0.62870-0.77849 0.65388
  -9   4  -1 7.80935 6.76976   1-0.51330-0.36773-0.43413 0.61816-0.80661 0.63534
  -9   5   0 3.01816  6.7488   1-0.58022-0.29411-0.42605 0.65635-0.77052 0.64596
  -9   5   1 7.18182  6.0444   1-0.61632-0.25135-0.43387 0.66422-0.73915 0.66126
  -9   5   2 9.53124 6.47099   1-0.65092-0.21009-0.43994 0.67033-0.70602 0.67479
  -9   5   3-1.19061 6.62904   1-0.68378-0.17057-0.44433 0.67477-0.67132 0.68676
  -9   5   4 1.19458 6.91415   1-0.71471-0.13298-0.44711 0.67760-0.63526 0.69736
  -9   5   5 9.62622 7.46614   1-0.74358-0.09746-0.44840 0.67893-0.59805 0.70682
  -8  10   0 17.5835 4.24367   1-0.72383-0.05309-0.33312 0.79469-0.70199 0.59151
  -8  10   1 11.9783 6.93292   1-0.75914-0.01113-0.33448 0.79609-0.66173 0.59793
  -8  10   2 5.37177 7.66685   1-0.79127 0.02766-0.33411 0.79577-0.62055 0.60341
  -8  10   3-8.36037 7.26488   1-0.82025 0.06329-0.33224 0.79394-0.57874 0.60826
  -8  10   4 7.19834 3.61139   1-0.84615 0.09586-0.32907 0.79081-0.53657 0.61276
  -8  10   5 6.65446  5.7071   1-0.86909 0.12546-0.32479 0.78658-0.49426 0.61712
  -8   9   7 5.40069 5.78693   1-0.88739 0.15703-0.34470 0.76035-0.43086 0.64701
  -8   9   6-0.59021  6.1052   1-0.86812 0.13110-0.35020 0.76580-0.47313 0.64261
  -8   9   5 7.57556 6.41009   1-0.84611 0.10243-0.35479 0.77035-0.51545 0.63826
  -8   9   4-10.3977  6.1676   1-0.82121 0.07088-0.35833 0.77384-0.55764 0.63379
  -8   9   3 15.5231 5.54442   1-0.79334 0.03634-0.36062 0.77609-0.59951 0.62899
  -8   9   2    0.00 6.89554   1-0.76240-0.00126-0.36147 0.77690-0.64082 0.62363
  -8   9   1-2.88341 6.94416   1-0.72836-0.04195-0.36068 0.77606-0.68127 0.61742
  -8   9   0-13.3667 6.99808   1-0.69128-0.08569-0.35803 0.77336-0.72053 0.61001
  -8   9  -1 11.1724 6.30582   1-0.65127-0.13236-0.35330 0.76860-0.75825 0.60107
  -8   9  -2 4.77785 6.91344   1-0.60855-0.18174-0.34632 0.76156-0.79405 0.59019
  -8   8  -4 15.6777 6.32419   1-0.47976-0.32389-0.34261 0.71153-0.86841 0.57118
  -8   8  -3-4.12296   6.894   1-0.52700-0.27000-0.35596 0.72493-0.83955 0.58899
  -8   8  -2 1.15475 7.39403   1-0.57273-0.21760-0.36684 0.73585-0.80787 0.60398
  -8   8  -1 2.27237 6.01214   1-0.61647-0.16721-0.37529 0.74435-0.77369 0.61646
  -8   8   0 1.12239 6.78097   1-0.65779-0.11922-0.38143 0.75053-0.73737 0.62680
  -8   8   1 7.79362  6.8633   1-0.69643-0.07393-0.38542 0.75456-0.69926 0.63536
  -8   8   2 24.5609 3.99301   1-0.73219-0.03152-0.38743 0.75662-0.65972 0.64249
  -8   8   3 7.76901 6.27831   1-0.76496 0.00791-0.38767 0.75691-0.61910 0.64854
  -8   8   4 2.78821 5.60423   1-0.79472 0.04433-0.38635 0.75563-0.57770 0.65380
  -8   8   5-6.75305 7.02879   1-0.82150 0.07777-0.38365 0.75297-0.53578 0.65855
  -8   8   6 2.28115 6.50229   1-0.84538 0.10831-0.37976 0.74913-0.49357 0.66300
  -8   8   7 6.96228 6.81569   1-0.86646 0.13605-0.37485 0.74426-0.45125 0.66736
  -8   8   8 5.92437 6.75482   1-0.88487 0.16112-0.36906 0.73852-0.40899 0.67176
  -8   7   9 11.7902 7.68629   1-0.88167 0.16453-0.39268 0.71595-0.38638 0.69577
  -8   7   8-3.44922 6.60475   1-0.86412 0.14032-0.39875 0.72198-0.42863 0.69136
  -8   7   7 36.8065 4.33367   1-0.84397 0.11352-0.40398 0.72716-0.47094 0.68700
  -8   7   6 3.31565 5.90024   1-0.82110 0.08399-0.40822 0.73135-0.51316 0.68255
  -8   7   5 26.7851 3.80816   1-0.79541 0.05164-0.41131 0.73440-0.55511 0.67784
  -8   7   4 9.71838 5.61091   1-0.76682 0.01639-0.41309 0.73614-0.59660 0.67266
  -8   7   3-1.61152 5.81041   1-0.73531-0.02178-0.41338 0.73638-0.63737 0.66676
  -8   7   2 77.5747 6.17377   1-0.70087-0.06288-0.41198 0.73494-0.67714 0.65987
  -8   7   1  3.2338 6.19226   1-0.66360-0.10680-0.40870 0.73161-0.71560 0.65166
  -8   7   0 8.15219 5.56901   1-0.62366-0.15340-0.40337 0.72623-0.75241 0.64180
  -8   7  -1-0.55041 6.29972   1-0.58131-0.20241-0.39582 0.71865-0.78722 0.62995
  -8   7  -2 18.4712 7.18989   1-0.53688-0.25350-0.38595 0.70873-0.81970 0.61576
  -8   7  -3-7.42862 7.38454   1-0.49084-0.30620-0.37370 0.69643-0.84954 0.59894
  -8   7  -4 41.4867 4.47624   1-0.44372-0.35997-0.35905 0.68174-0.87648 0.57921
  -8   7  -5 12.6389 7.29708   1-0.39614-0.41421-0.34210 0.66474-0.90032 0.55638
  -8   6  -6 8.82216 3.75418   1-0.31567-0.50139-0.33659 0.61296-0.92352 0.53286
  -8   6  -5 8.21398 6.79169   1-0.36183-0.44857-0.35651 0.63292-0.90463 0.56064
  -8   6  -4 33.5638 4.37797   1-0.40858-0.39517-0.37446 0.65092-0.88263 0.58532
  -8   6  -3 3.89306 6.55692   1-0.45526-0.34182-0.39026 0.66676-0.85757 0.60692
  -8   6  -2 38.8854 4.18519   1-0.50129-0.28914-0.40379 0.68034-0.82957 0.62558
  -8   6  -1 11.2356 5.78722   1-0.54609-0.23768-0.41500 0.69159-0.79882 0.64150
  -8   6   0 5.28062 5.73622   1-0.58917-0.18793-0.42390 0.70053-0.76560 0.65495
  -8   6   1 56.2437 4.28345   1-0.63015-0.14030-0.43057 0.70725-0.73021 0.66623
  -8   6   2 8.86421 4.57548   1-0.66870-0.09509-0.43513 0.71186-0.69297 0.67565
  -8   6   3-3.13046 6.51657   1-0.70461-0.05253-0.43773 0.71450-0.65421 0.68355
  -8   6   4 14.1609 5.95691   1-0.73773-0.01274-0.43854 0.71536-0.61423 0.69024
  -8   6   5  13.241 5.21634   1-0.76801 0.02419-0.43775 0.71460-0.57333 0.69601
  -8   6   6 6.98401 5.76117   1-0.79543 0.05827-0.43552 0.71242-0.53178 0.70112
  -8   6   7 3.28324 6.42822   1-0.82003 0.08953-0.43203 0.70898-0.48979 0.70580
  -8   6   8  8.3933 5.89526   1-0.84189 0.11805-0.42745 0.70444-0.44757 0.71025
  -8   6   9 8.86057  3.6617   1-0.86110 0.14391-0.42191 0.69894-0.40527 0.71462
  -8   6  10 6.50473 6.11686   1-0.87777 0.16724-0.41555 0.69263-0.36303 0.71905
  -8   5  11 23.7429 4.22911   1-0.87319 0.16927-0.43766 0.66856-0.33894 0.74158
  -8   5  10 -1.7353 6.86853   1-0.85740 0.14683-0.44432 0.67517-0.38117 0.73714
  -8   5   9 26.6239 3.63618   1-0.83913 0.12190-0.45017 0.68097-0.42345 0.73276
  -8   5   8 2.18634 6.08651   1-0.81829 0.09440-0.45510 0.68586-0.46568 0.72832
  -8   5   7   34.34 4.03512   1-0.79477 0.06423-0.45897 0.68969-0.50769 0.72366
  -8   5   6 9.43481 5.44719   1-0.76851 0.03131-0.46164 0.69231-0.54930 0.71861
  -8   5   5 80.9271 7.50538   1-0.73947-0.00439-0.46293 0.69356-0.59031 0.71295
  -8   5   4-8.18179 6.78398   1-0.70764-0.04288-0.46269 0.69327-0.63047 0.70644
  -8   5   3 15.2589 6.10356   1-0.67309-0.08409-0.46074 0.69128-0.66951 0.69882
  -8   5   2-14.7411 7.38368   1-0.63592-0.12792-0.45692 0.68742-0.70715 0.68978
  -8   5   1 11.2297   5.402   1-0.59633-0.17416-0.45109 0.68153-0.74306 0.67903
  -8   5   0 14.4199 6.63525   1-0.55460-0.22255-0.44311 0.67351-0.77695 0.66625
  -8   5  -1 12.5274 7.00304   1-0.51108-0.27274-0.43291 0.66327-0.80852 0.65115
  -8   5  -2 20.7991 3.48522   1-0.46621-0.32426-0.42047 0.65078-0.83751 0.63348
  -8   5  -3-3.80229 6.21702   1-0.42050-0.37663-0.40579 0.63606-0.86372 0.61302
  -8   5  -4 10.5895 7.49829   1-0.37451-0.42928-0.38899 0.61921-0.88699 0.58963
  -8   5  -5-5.73844 6.78981   1-0.32885-0.48160-0.37021 0.60039-0.90726 0.56323
  -8   5  -6 7.70445 7.28261   1-0.28410-0.53301-0.34966 0.57980-0.92455 0.53386
  -8   4  -7 15.0831 7.26499   1-0.21267-0.61114-0.34003 0.52388-0.93738 0.49997
  -8   4  -6 15.1361 7.03426   1-0.25412-0.56303-0.36232 0.54622-0.92422 0.53348
  -8   4  -5 16.8988 5.85391   1-0.29731-0.51319-0.38333 0.56728-0.90836 0.56429
  -8   4  -4 22.9628 7.69321   1-0.34170-0.46214-0.40278 0.58677-0.88967 0.59227
  -8   4  -3-1.59761 6.71502   1-0.38674-0.41044-0.42044 0.60447-0.86809 0.61735
  -8   4  -2 33.9198 4.00854   1-0.43187-0.35865-0.43612 0.62020-0.84361 0.63954
  -8   4  -1  22.204 3.58414   1-0.47653-0.30733-0.44969 0.63382-0.81635 0.65894
  -8   4   0 10.0854 5.70518   1-0.52020-0.25700-0.46110 0.64527-0.78644 0.67570
  -8   4   1 18.9887 3.39365   1-0.56241-0.20813-0.47032 0.65453-0.75411 0.69004
  -8   4   2  4.4781 5.90827   1-0.60278-0.16110-0.47741 0.66167-0.71961 0.70221
  -8   4   3 17.9237 6.33697   1-0.64098-0.11624-0.48244 0.66675-0.68322 0.71249
  -8   4   4 13.5174  5.5524   1-0.67677-0.07379-0.48555 0.66990-0.64524 0.72117
  -8   4   5 12.6454 6.45785   1-0.70999-0.03392-0.48687 0.67126-0.60595 0.72855
  -8   4   6-0.51344 5.60093   1-0.74052 0.00327-0.48656 0.67099-0.56563 0.73489
  -8   4   7 12.0402 5.85277   1-0.76834 0.03775-0.48477 0.66925-0.52452 0.74044
  -8   4   8 7.50273 7.34802   1-0.79344 0.06951-0.48168 0.66620-0.48285 0.74544
  -8   4   9 0.55071 6.90033   1-0.81588 0.09860-0.47743 0.66200-0.44082 0.75008
  -8   4  10 12.0067 3.71413   1-0.83570 0.12509-0.47215 0.65676-0.39860 0.75453
  -8   4  11 2.34928 6.84928   1-0.85301 0.14906-0.46598 0.65064-0.35632 0.75892
  -8   3  12 5.40813 5.97891   1-0.84794 0.15060-0.48689 0.62536-0.33073 0.77995
  -8   3  11 4.05391 7.25648   1-0.83160 0.12759-0.49338 0.63181-0.37300 0.77555
  -8   3  10 20.1471 7.12309   1-0.81279 0.10213-0.49900 0.63738-0.41522 0.77111
  -8   3   9-5.42446 7.07263   1-0.79144 0.07412-0.50364 0.64197-0.45727 0.76648
  -8   3   8-3.16557 5.63317   1-0.76749 0.04351-0.50716 0.64545-0.49898 0.76153
  -8   3   7 7.72709 6.61709   1-0.74089 0.01025-0.50942 0.64766-0.54018 0.75606
  -8   3   6 12.1224 6.06122   1-0.71163-0.02566-0.51027 0.64847-0.58065 0.74987
  -8   3   5 83.8208 6.24793   1-0.67975-0.06420-0.50956 0.64772-0.62017 0.74272
  -8   3   4 1.96904 5.06812   1-0.64534-0.10528-0.50714 0.64525-0.65847 0.73435
  -8   3   3 15.6636 5.40657   1-0.60852-0.14875-0.50288 0.64095-0.69529 0.72450
  -8   3   2-7.33767 5.68373   1-0.56953-0.19440-0.49665 0.63467-0.73035 0.71290
  -8   3   1 10.3178 6.31119   1-0.52864-0.24195-0.48836 0.62634-0.76337 0.69926
  -8   3   0 3.96734 5.05739   1-0.48621-0.29104-0.47796 0.61590-0.79412 0.68334
  -8   3  -1 50.5801 4.36318   1-0.44266-0.34125-0.46545 0.60334-0.82238 0.66493
  -8   3  -2 20.6423 3.71809   1-0.39847-0.39210-0.45087 0.58872-0.84797 0.64386
  -8   3  -3 5.24244  5.9773   1-0.35415-0.44307-0.43433 0.57213-0.87080 0.62002
  -8   3  -4 5.92314 7.55774   1-0.31025-0.49363-0.41597 0.55373-0.89082 0.59337
  -8   3  -5-11.6566 6.59119   1-0.26729-0.54324-0.39601 0.53372-0.90807 0.56395
  -8   3  -6 4.59196 6.18211   1-0.22578-0.59141-0.37468 0.51235-0.92265 0.53187
  -8   3  -7 28.7403  4.1691   1-0.18618-0.63768-0.35226 0.48989-0.93473 0.49728
  -8   2  -7    0.00 6.77192   1-0.16137-0.66253-0.36442 0.45581-0.93115 0.49365
  -8   2  -6-3.40892 7.09623   1-0.19909-0.61815-0.38684 0.47827-0.91999 0.52916
  -8   2  -5 1.64767 6.09117   1-0.23886-0.57173-0.40835 0.49983-0.90653 0.56237
  -8   2  -4 34.2382 4.10859   1-0.28027-0.52366-0.42868 0.52021-0.89057 0.59307
  -8   2  -3 2.07328  6.4322   1-0.32287-0.47440-0.44759 0.53916-0.87198 0.62115
  -8   2  -2 121.041 9.26953   1-0.36617-0.42444-0.46487 0.55648-0.85069 0.64653
  -8   2  -1 15.9039 3.47246   1-0.40966-0.37429-0.48032 0.57198-0.82670 0.66920
  -8   2   0  16.098 3.43172   1-0.45284-0.32445-0.49382 0.58553-0.80005 0.68923
  -8   2   1 11.1629 7.01655   1-0.49523-0.27541-0.50530 0.59705-0.77088 0.70672
  -8   2   2 42.7985 4.09551   1-0.53639-0.22759-0.51472 0.60651-0.73935 0.72185
  -8   2   3 2.90111 6.48707   1-0.57594-0.18138-0.52210 0.61394-0.70568 0.73485
  -8   2   4 128.376 9.52898   1-0.61355-0.13711-0.52751 0.61939-0.67011 0.74595
  -8   2   5 17.9747 3.28732   1-0.64898-0.09502-0.53103 0.62295-0.63289 0.75540
  -8   2   6-5.98958 6.80725   1-0.68204-0.05531-0.53278 0.62474-0.59430 0.76347
  -8   2   7 21.9685 3.53087   1-0.71259-0.01809-0.53289 0.62490-0.55458 0.77042
  -8   2   8 10.4337 5.90219   1-0.74057 0.01655-0.53151 0.62357-0.51397 0.77648
  -8   2   9 3.75568 6.18752   1-0.76596 0.04859-0.52878 0.62089-0.47269 0.78186
  -8   2  10-1.66121  5.9896   1-0.78876 0.07805-0.52485 0.61699-0.43093 0.78677
  -8   2  11 16.0516 5.55807   1-0.80902 0.10497-0.51983 0.61202-0.38887 0.79138
  -8   2  12 -7.1411 6.01013   1-0.82680 0.12941-0.51386 0.60609-0.34665 0.79582
  -8   1  12-11.8317 7.19692   1-0.80457 0.10713-0.53989 0.58589-0.36176 0.81089
  -8   1  11 14.8134 6.29306   1-0.78540 0.08130-0.54529 0.59125-0.40384 0.80631
  -8   1  10 6.60242 5.87454   1-0.76375 0.05299-0.54965 0.59557-0.44564 0.80144
  -8   1   9 6.39571 5.22207   1-0.73957 0.02216-0.55285 0.59871-0.48700 0.79613
  -8   1   8    0.00 5.53199   1-0.71285-0.01122-0.55474 0.60057-0.52773 0.79019
  -8   1   7-1.01123 6.39561   1-0.68362-0.04711-0.55521 0.60099-0.56764 0.78344
  -8   1   6-6.93768 6.02861   1-0.65192-0.08547-0.55411 0.59984-0.60650 0.77563
  -8   1   5 16.5889 6.28625   1-0.61787-0.12617-0.55131 0.59700-0.64408 0.76654
  -8   1   4 6.27515 5.69099   1-0.58164-0.16907-0.54670 0.59235-0.68012 0.75592
  -8   1   3 6.44476 2.98222   1-0.54344-0.21392-0.54020 0.58580-0.71439 0.74352
  -8   1   2 1.91848 6.29017   1-0.50358-0.26044-0.53172 0.57728-0.74664 0.72910
  -8   1   1-3.37245 6.11308   1-0.46239-0.30829-0.52124 0.56676-0.77667 0.71247
  -8   1   0 2.43193 5.30585   1-0.42028-0.35706-0.50879 0.55426-0.80430 0.69343
  -8   1  -1 54.6052 4.26998   1-0.37769-0.40630-0.49441 0.53983-0.82940 0.67186
  -8   1  -2-9.05218 6.63369   1-0.33510-0.45556-0.47821 0.52359-0.85189 0.64768
  -8   1  -3 4.11834 6.09111   1-0.29298-0.50433-0.46035 0.50569-0.87175 0.62088
  -8   1  -4 5.29055 7.05847   1-0.25180-0.55217-0.44103 0.48632-0.88904 0.59150
  -8   1  -5 2.72848 6.24578   1-0.21203-0.59860-0.42045 0.46570-0.90386 0.55965
  -8   1  -6 1.12934 6.53654   1-0.17405-0.64324-0.39888 0.44408-0.91636 0.52548
  -8   1  -7-0.58595 6.22877   1-0.13821-0.68573-0.37656 0.42172-0.92673 0.48919
  -8   0  -7-2.33932 5.78951   1-0.11667-0.70732-0.38875 0.38767-0.92159 0.48401
  -8   0  -6 5.63562 5.28668   1-0.15063-0.66670-0.41087 0.40984-0.91186 0.52094
  -8   0  -5    0.00 5.81445   1-0.18681-0.62387-0.43241 0.43142-0.90018 0.55593
  -8   0  -4 70.0368 4.99587   1-0.22490-0.57912-0.45310 0.45216-0.88637 0.58879
  -8   0  -3    0.00 5.76558   1-0.26455-0.53281-0.47272 0.47182-0.87024 0.61932
  -8   0  -2 77.9394 6.79793   1-0.30536-0.48534-0.49103 0.49018-0.85167 0.64742
  -8   0  -1-8.86067 6.02892   1-0.34689-0.43715-0.50784 0.50703-0.83058 0.67300
  -8   0   0 49.7681  4.0011   1-0.38869-0.38869-0.52297 0.52221-0.80695 0.69603
  -8   0   1 5.28661 6.09814   1-0.43031-0.34042-0.53630 0.53558-0.78081 0.71656
  -8   0   2 194.728 11.7682   1-0.47129-0.29277-0.54773 0.54706-0.75226 0.73468
  -8   0   3-8.61758  6.3152   1-0.51125-0.24616-0.55723 0.55660-0.72143 0.75052
  -8   0   4 93.8975 6.61988   1-0.54980-0.20095-0.56479 0.56421-0.68851 0.76426
  -8   0   5    0.00 6.19499   1-0.58663-0.15746-0.57046 0.56991-0.65369 0.77611
  -8   0   6 70.4498 5.85486   1-0.62148-0.11595-0.57429 0.57379-0.61721 0.78630
  -8   0   7 1.51333 6.71118   1-0.65415-0.07662-0.57638 0.57593-0.57930 0.79506
  -8   0   8 7.23705 5.84842   1-0.68450-0.03962-0.57685 0.57644-0.54020 0.80261
  -8   0   9 8.50886 3.83489   1-0.71242-0.00504-0.57582 0.57545-0.50011 0.80920
  -8   0  10 10.4318 6.33189   1-0.73788 0.02708-0.57341 0.57309-0.45926 0.81501
  -8   0  11-0.56857 6.50763   1-0.76084 0.05670-0.56976 0.56948-0.41783 0.82025
  -8   0  12-8.26595  6.5747   1-0.78135 0.08386-0.56497 0.56474-0.37599 0.82507
  -8  -1  12 3.54968 5.42223   1-0.75725 0.05972-0.58908 0.54262-0.38924 0.83828
  -8  -1  11 15.9538 7.47256   1-0.73548 0.03130-0.59320 0.54669-0.43074 0.83312
  -8  -1  10 6.60277 6.17633   1-0.71129 0.00045-0.59611 0.54956-0.47171 0.82742
  -8  -1   9 1.59901 5.46167   1-0.68467-0.03283-0.59771 0.55111-0.51196 0.82100
  -8  -1   8-1.03629 6.30354   1-0.65567-0.06849-0.59785 0.55121-0.55130 0.81367
  -8  -1   7 1.51702 5.74336   1-0.62437-0.10645-0.59644 0.54976-0.58952 0.80523
  -8  -1   6 1.48682 5.49653   1-0.59090-0.14657-0.59336 0.54663-0.62640 0.79545
  -8  -1   5 7.31947 6.38096   1-0.55544-0.18869-0.58852 0.54175-0.66173 0.78410
  -8  -1   4 8.20692 4.99371   1-0.51823-0.23257-0.58185 0.53503-0.69528 0.77099
  -8  -1   3 1.43996 5.57692   1-0.47954-0.27791-0.57330 0.52643-0.72685 0.75589
  -8  -1   2 0.95941 6.14322   1-0.43972-0.32440-0.56286 0.51595-0.75626 0.73864
  -8  -1   1 6.60839 3.09079   1-0.39913-0.37164-0.55056 0.50361-0.78338 0.71908
  -8  -1   0 5.83765 5.32902   1-0.35821-0.41922-0.53648 0.48948-0.80809 0.69713
  -8  -1  -1 41.3135 4.04013   1-0.31736-0.46673-0.52072 0.47368-0.83035 0.67272
  -8  -1  -2 10.0597 5.69062   1-0.27703-0.51372-0.50343 0.45634-0.85015 0.64586
  -8  -1  -3 13.9018 5.84791   1-0.23763-0.55977-0.48478 0.43765-0.86755 0.61659
  -8  -1  -4-0.52917 5.91632   1-0.19957-0.60450-0.46499 0.41782-0.88266 0.58503
  -8  -1  -5 2.72907 5.95414   1-0.16319-0.64753-0.44428 0.39706-0.89561 0.55132
  -8  -1  -6-7.34229 6.00381   1-0.12881-0.68856-0.42288 0.37561-0.90659 0.51563
  -8  -1  -7-1.17209 6.83439   1-0.09669-0.72734-0.40101 0.35370-0.91580 0.47817
  -7  -1 -10 57.5911 4.67496   1 0.08669-0.83353-0.31347 0.26612-0.92382 0.36005
  -7  -1  -9 15.4389  5.6769   1 0.06046-0.80064-0.33794 0.29064-0.92124 0.40414
  -7  -1  -8 7.36102  5.6629   1 0.03087-0.76439-0.36287 0.31562-0.91768 0.44725
  -7  -1  -7 2.51235 5.34133   1-0.00204-0.72482-0.38803 0.34082-0.91282 0.48906
  -7  -1  -6  4.8147 4.66802   1-0.03815-0.68205-0.41316 0.36599-0.90635 0.52925
  -7  -1  -5 -0.9256 5.51492   1-0.07726-0.63628-0.43795 0.39083-0.89792 0.56749
  -7  -1  -4 15.1811  5.9571   1-0.11909-0.58780-0.46209 0.41501-0.88723 0.60347
  -7  -1  -3-6.05651 5.77171   1-0.16325-0.53698-0.48525 0.43821-0.87399 0.63689
  -7  -1  -2 10.1077 5.26021   1-0.20926-0.48431-0.50709 0.46010-0.85794 0.66751
  -7  -1  -1  21.316 3.05517   1-0.25659-0.43033-0.52731 0.48036-0.83892 0.69516
  -7  -1   0 6.49063 4.40664   1-0.30464-0.37562-0.54563 0.49873-0.81682 0.71973
  -7  -1   1 4.41854 4.80346   1-0.35278-0.32081-0.56185 0.51499-0.79164 0.74121
  -7  -1   2 33.6183 3.38439   1-0.40042-0.26652-0.57579 0.52898-0.76345 0.75969
  -7  -1   3 12.8407 5.32349   1-0.44696-0.21332-0.58739 0.54062-0.73241 0.77531
  -7  -1   4 31.5792 3.28606   1-0.49189-0.16173-0.59661 0.54988-0.69875 0.78832
  -7  -1   5  11.507 4.99958   1-0.53476-0.11221-0.60349 0.55681-0.66273 0.79897
  -7  -1   6 3.35639 4.85662   1-0.57519-0.06511-0.60814 0.56150-0.62469 0.80759
  -7  -1   7 15.0713 5.76116   1-0.61294-0.02071-0.61067 0.56408-0.58493 0.81450
  -7  -1   8 16.8757 6.64663   1-0.64779 0.02081-0.61126 0.56471-0.54379 0.82003
  -7  -1   9   -0.92 5.36445   1-0.67966 0.05933-0.61008 0.56357-0.50156 0.82446
  -7  -1  10 32.9348 3.66949   1-0.70849 0.09482-0.60731 0.56085-0.45853 0.82810
  -7  -1  11-13.9701 6.50529   1-0.73431 0.12729-0.60313 0.55671-0.41495 0.83119
  -7  -1  12 0.52189 5.74077   1-0.75715 0.15680-0.59771 0.55134-0.37105 0.83395
  -7  -1  13 5.47118 5.63292   1-0.77712 0.18342-0.59121 0.54488-0.32699 0.83657
  -7  -1  14 1.72379 5.88788   1-0.79431 0.20727-0.58376 0.53748-0.28294 0.83918
  -7  -1  15-3.02107 7.42471   1-0.80885 0.22847-0.57550 0.52927-0.23902 0.84193
  -7   0  15 6.03049 6.03049   1-0.83001 0.24967-0.54854 0.54854-0.22310 0.82605
  -7   0  14-1.72026  6.2025   1-0.81699 0.23000-0.55722 0.55717-0.26689 0.82317
  -7   0  13 -1.6378 5.59415   1-0.80138 0.20773-0.56518 0.56509-0.31091 0.82052
  -7   0  12 7.81004 5.02115   1-0.78303 0.18272-0.57230 0.57217-0.35506 0.81801
  -7   0  11 26.5919 3.58903   1-0.76183 0.15486-0.57845 0.57827-0.39921 0.81549
  -7   0  10 10.9728 4.93493   1-0.73766 0.12404-0.58348 0.58325-0.44319 0.81281
  -7   0   9 10.0934  5.8033   1-0.71044 0.09015-0.58721 0.58694-0.48682 0.80977
  -7   0   8    0.00 5.31459   1-0.68009 0.05315-0.58946 0.58915-0.52984 0.80612
  -7   0   7 6.86974 5.63099   1-0.64663 0.01303-0.59005 0.58969-0.57199 0.80161
  -7   0   6 0.83657 4.94924   1-0.61011-0.03015-0.58877 0.58837-0.61297 0.79592
  -7   0   5 132.747 8.80645   1-0.57064-0.07628-0.58545 0.58500-0.65243 0.78872
  -7   0   4    0.00 5.41479   1-0.52845-0.12513-0.57991 0.57941-0.69005 0.77966
  -7   0   3 102.803 7.88946   1-0.48385-0.17638-0.57202 0.57148-0.72546 0.76841
  -7   0   2 2.39359 4.68638   1-0.43725-0.22964-0.56169 0.56111-0.75836 0.75464
  -7   0   1 4.80477 5.09623   1-0.38914-0.28441-0.54891 0.54829-0.78845 0.73807
  -7   0   0-7.68353 5.50038   1-0.34010-0.34010-0.53371 0.53304-0.81553 0.71848
  -7   0  -1 127.382 8.98382   1-0.29077-0.39609-0.51621 0.51550-0.83944 0.69572
  -7   0  -2-6.29836 4.87869   1-0.24180-0.45172-0.49660 0.49584-0.86013 0.66975
  -7   0  -3 6.90168 5.03042   1-0.19385-0.50634-0.47513 0.47433-0.87766 0.64061
  -7   0  -4-8.01417 5.45295   1-0.14752-0.55933-0.45211 0.45126-0.89217 0.60845
  -7   0  -5 3.69229 5.34267   1-0.10336-0.61014-0.42787 0.42698-0.90386 0.57348
  -7   0  -6-4.32188 5.05932   1-0.06184-0.65832-0.40278 0.40185-0.91304 0.53599
  -7   0  -7-5.51335 5.78028   1-0.02332-0.70350-0.37719 0.37621-0.92001 0.49630
  -7   0  -8-7.86802 6.09454   1 0.01194-0.74542-0.35141 0.35039-0.92514 0.45476
  -7   0  -9-9.90255 6.73783   1 0.04378-0.78392-0.32577 0.32470-0.92878 0.41172
  -7   0 -10-0.57798 7.05516   1 0.07213-0.81892-0.30050 0.29939-0.93125 0.36753
  -7   1 -10  23.164 8.70579   1 0.05601-0.80276-0.28791 0.33303-0.93846 0.37479
  -7   1  -9 19.8457 3.29635   1 0.02541-0.76550-0.31395 0.35912-0.93601 0.41900
  -7   1  -8 14.1939 5.53859   1-0.00882-0.72461-0.34029 0.38550-0.93220 0.46185
  -7   1  -7 5.52591 5.19641   1-0.04655-0.68022-0.36662 0.41187-0.92666 0.50298
  -7   1  -6 1.44407 5.95406   1-0.08758-0.63254-0.39260 0.43790-0.91901 0.54200
  -7   1  -5 8.79114 4.55699   1-0.13155-0.58191-0.41788 0.46322-0.90890 0.57856
  -7   1  -4  22.066 3.27431   1-0.17803-0.52877-0.44206 0.48745-0.89599 0.61232
  -7   1  -3 4.75781 5.48817   1-0.22647-0.47367-0.46478 0.51021-0.88003 0.64302
  -7   1  -2 0.84215 5.39239   1-0.27624-0.41724-0.48570 0.53117-0.86081 0.67047
  -7   1  -1 11.5391 5.21282   1-0.32667-0.36015-0.50452 0.55004-0.83826 0.69459
  -7   1   0-0.40561 4.85042   1-0.37704-0.30312-0.52101 0.56657-0.81239 0.71539
  -7   1   1 9.63859  5.4772   1-0.42668-0.24682-0.53503 0.58064-0.78332 0.73298
  -7   1   2  30.525 3.28376   1-0.47495-0.19190-0.54650 0.59216-0.75127 0.74759
  -7   1   3 17.2525 5.99152   1-0.52130-0.13889-0.55544 0.60114-0.71651 0.75950
  -7   1   4 35.9703 3.36211   1-0.56525-0.08828-0.56192 0.60766-0.67937 0.76903
  -7   1   5 4.93093 5.13227   1-0.60647-0.04040-0.56607 0.61185-0.64023 0.77656
  -7   1   6-1.25849 4.76456   1-0.64470 0.00448-0.56806 0.61389-0.59945 0.78245
  -7   1   7 16.8542 2.85616   1-0.67978 0.04622-0.56808 0.61396-0.55739 0.78705
  -7   1   8 22.3304 3.09746   1-0.71165 0.08475-0.56635 0.61227-0.51437 0.79070
  -7   1   9 0.45997 5.42297   1-0.74031 0.12007-0.56307 0.60904-0.47070 0.79369
  -7   1  10 28.4234 3.79684   1-0.76581 0.15223-0.55844 0.60445-0.42663 0.79629
  -7   1  11 4.98904 5.55556   1-0.78825 0.18132-0.55264 0.59869-0.38237 0.79870
  -7   1  12 -2.6093 5.59632   1-0.80774 0.20747-0.54583 0.59193-0.33810 0.80110
  -7   1  13-6.56541 6.96367   1-0.82442 0.23082-0.53816 0.58430-0.29398 0.80364
  -7   1  14 3.44759 5.07471   1-0.83844 0.25149-0.52975 0.57594-0.25009 0.80642
  -7   1  15 9.06322 5.82683   1-0.84993 0.26964-0.52071 0.56694-0.20654 0.80954
  -7   2  14 4.04671 5.69365   1-0.85857 0.27167-0.50140 0.59382-0.23268 0.78905
  -7   2  13-1.10129 5.50647   1-0.84616 0.25260-0.51018 0.60256-0.27632 0.78602
  -7   2  12 36.7806 3.88879   1-0.83115 0.23093-0.51833 0.61066-0.32031 0.78335
  -7   2  11 63.1138 5.42326   1-0.81341 0.20653-0.52572 0.61801-0.36456 0.78093
  -7   2  10 4.81862 5.74205   1-0.79277 0.17924-0.53223 0.62447-0.40894 0.77865
  -7   2   9 63.0497 6.28858   1-0.76909 0.14890-0.53769 0.62989-0.45332 0.77636
  -7   2   8 14.3271 4.94525   1-0.74225 0.11540-0.54193 0.63408-0.49748 0.77386
  -7   2   7 39.8257 3.41806   1-0.71214 0.07863-0.54475 0.63686-0.54121 0.77091
  -7   2   6 2.11593 5.16563   1-0.67871 0.03854-0.54594 0.63800-0.58421 0.76725
  -7   2   5 110.696 8.52688   1-0.64198-0.00485-0.54528 0.63730-0.62617 0.76254
  -7   2   4-2.04246 5.40383   1-0.60202-0.05146-0.54255 0.63452-0.66673 0.75643
  -7   2   3 121.069 8.75026   1-0.55903-0.10112-0.53754 0.62947-0.70550 0.74854
  -7   2   2  6.0578 5.18759   1-0.51328-0.15352-0.53008 0.62197-0.74210 0.73847
  -7   2   1   53.77 3.86397   1-0.46519-0.20827-0.52005 0.61189-0.77614 0.72584
  -7   2   0  2.8649 5.22522   1-0.41527-0.26485-0.50737 0.59917-0.80728 0.71031
  -7   2  -1 67.3546 5.41299   1-0.36414-0.32264-0.49207 0.58382-0.83523 0.69160
  -7   2  -2 16.7471 3.18775   1-0.31250-0.38094-0.47424 0.56595-0.85980 0.66950
  -7   2  -3 50.8442 3.80034   1-0.26108-0.43901-0.45407 0.54574-0.88089 0.64393
  -7   2  -4 33.9451 3.42129   1-0.21064-0.49611-0.43184 0.52346-0.89854 0.61491
  -7   2  -5    0.00 5.47751   1-0.16188-0.55153-0.40787 0.49945-0.91288 0.58258
  -7   2  -6 5.33415  5.5502   1-0.11543-0.60463-0.38256 0.47409-0.92414 0.54718
  -7   2  -7 2.02362  5.2086   1-0.07184-0.65488-0.35630 0.44778-0.93264 0.50901
  -7   2  -8 25.2504 3.66329   1-0.03152-0.70186-0.32949 0.42093-0.93875 0.46846
  -7   2  -9 3.32868 5.76545   1 0.00523-0.74527-0.30251 0.39391-0.94288 0.42591
  -7   2 -10 9.90392 6.02629   1 0.03823-0.78493-0.27570 0.36705-0.94541 0.38178
  -7   3 -10 59.3429 5.17331   1 0.01868-0.76533-0.26388 0.40147-0.95205 0.38847
  -7   3  -9 11.7732 6.06413   1-0.01688-0.72312-0.29141 0.42905-0.94931 0.43239
  -7   3  -8 45.4085 4.47057   1-0.05629-0.67705-0.31897 0.45665-0.94472 0.47447
  -7   3  -7  1.0237 6.55489   1-0.09928-0.62740-0.34616 0.48388-0.93784 0.51426
  -7   3  -6 35.9059 3.85134   1-0.14549-0.57453-0.37257 0.51033-0.92827 0.55135
  -7   3  -5 0.47229 5.80357   1-0.19439-0.51897-0.39776 0.53557-0.91563 0.58538
  -7   3  -4 149.129 10.0849   1-0.24535-0.46136-0.42131 0.55917-0.89963 0.61604
  -7   3  -3 62.7974 5.37093   1-0.29763-0.40242-0.44285 0.58075-0.88008 0.64316
  -7   3  -2 26.5879 3.38447   1-0.35045-0.34294-0.46205 0.59999-0.85691 0.66666
  -7   3  -1 16.8757 5.81538   1-0.40301-0.28372-0.47869 0.61668-0.83017 0.68659
  -7   3   0 3.32343 5.12175   1-0.45456-0.22551-0.49262 0.63065-0.80005 0.70313
  -7   3   1 2.46875  5.3331   1-0.50440-0.16902-0.50381 0.64188-0.76681 0.71656
  -7   3   2 45.9199 3.91684   1-0.55195-0.11481-0.51230 0.65042-0.73081 0.72722
  -7   3   3 40.9892 3.67482   1-0.59675-0.06334-0.51820 0.65637-0.69244 0.73553
  -7   3   4 10.3661 5.39036   1-0.63847-0.01497-0.52171 0.65992-0.65214 0.74189
  -7   3   5 13.0427 5.37156   1-0.67689 0.03011-0.52303 0.66129-0.61030 0.74672
  -7   3   6 6.86847 5.32721   1-0.71190 0.07177-0.52240 0.66070-0.56733 0.75041
  -7   3   7 46.2969 3.66355   1-0.74348 0.11002-0.52005 0.65839-0.52355 0.75330
  -7   3   8 16.7253 3.27743   1-0.77169 0.14488-0.51620 0.65459-0.47929 0.75571
  -7   3   9 1.40896 4.94809   1-0.79661 0.17647-0.51108 0.64951-0.43480 0.75788
  -7   3  10 13.1728 4.99928   1-0.81840 0.20491-0.50488 0.64335-0.39027 0.76002
  -7   3  11 20.3394 6.78405   1-0.83720 0.23037-0.49775 0.63627-0.34590 0.76231
  -7   3  12  12.298 3.41863   1-0.85318 0.25301-0.48986 0.62842-0.30179 0.76487
  -7   3  13 23.0578  3.6987   1-0.86650 0.27299-0.48131 0.61992-0.25805 0.76780
  -7   3  14 1.75194 5.25581   1-0.87733 0.29047-0.47222 0.61087-0.21474 0.77116
  -7   4  14  4.7373 6.03889   1-0.89465 0.30784-0.44226 0.62715-0.19640 0.75286
  -7   4  13 48.0098  4.4114   1-0.88539 0.29192-0.45159 0.63643-0.23928 0.74907
  -7   4  12 1.07941 5.81279   1-0.87373 0.27360-0.46046 0.64526-0.28267 0.74580
  -7   4  11  42.972 4.00346   1-0.85952 0.25273-0.46878 0.65353-0.32652 0.74298
  -7   4  10 4.96287 5.10959   1-0.84257 0.22913-0.47643 0.66114-0.37075 0.74054
  -7   4   9 63.8719 5.23015   1-0.82272 0.20262-0.48330 0.66796-0.41527 0.73839
  -7   4   8 3.69801 5.81041   1-0.79978 0.17302-0.48921 0.67383-0.45993 0.73639
  -7   4   7 103.531 7.64044   1-0.77359 0.14017-0.49399 0.67856-0.50455 0.73434
  -7   4   6  32.274 3.67696   1-0.74401 0.10393-0.49743 0.68196-0.54891 0.73204
  -7   4   5 156.267 10.0681   1-0.71093 0.06419-0.49930 0.68379-0.59273 0.72919
  -7   4   4 3.80914 6.17696   1-0.67430 0.02091-0.49936 0.68380-0.63567 0.72546
  -7   4   3 161.577 10.1853   1-0.63416-0.02589-0.49735 0.68175-0.67736 0.72048
  -7   4   2 80.9297 6.56848   1-0.59065-0.07606-0.49303 0.67738-0.71737 0.71383
  -7   4   1 70.9882 5.64336   1-0.54401-0.12936-0.48617 0.67048-0.75527 0.70506
  -7   4   0 3.81604 4.34475   1-0.49464-0.18539-0.47660 0.66087-0.79060 0.69373
  -7   4  -1 54.2333 4.05299   1-0.44306-0.24363-0.46421 0.64843-0.82296 0.67941
  -7   4  -2 5.27226 5.48755   1-0.38992-0.30343-0.44896 0.63314-0.85197 0.66176
  -7   4  -3 84.1323 6.69184   1-0.33599-0.36401-0.43094 0.61507-0.87739 0.64051
  -7   4  -4 0.46451 5.82029   1-0.28210-0.42456-0.41033 0.59441-0.89905 0.61551
  -7   4  -5 13.4592 5.72802   1-0.22909-0.48423-0.38740 0.57144-0.91696 0.58675
  -7   4  -6-4.99246 6.27543   1-0.17780-0.54217-0.36253 0.54653-0.93123 0.55435
  -7   4  -7  17.685 3.25256   1-0.12897-0.59767-0.33614 0.52009-0.94211 0.51857
  -7   4  -8 1.08672 6.56546   1-0.08322-0.65007-0.30870 0.49260-0.94997 0.47976
  -7   4  -9 27.6296 4.40325   1-0.04104-0.69891-0.28065 0.46451-0.95522 0.43834
  -7   4 -10-1.19299 6.47962   1-0.00278-0.74383-0.25244 0.43626-0.95831 0.39477
  -7   5  -9-5.21435 6.87967   1-0.06738-0.67253-0.27018 0.50028-0.96047 0.44364
  -7   5  -8 38.6201  4.5819   1-0.11243-0.62082-0.29860 0.52874-0.95436 0.48419
  -7   5  -7 43.0737 4.15913   1-0.16097-0.56562-0.32614 0.55632-0.94527 0.52177
  -7   5  -6 135.655 10.7701   1-0.21240-0.50753-0.35231 0.58254-0.93281 0.55598
  -7   5  -5 11.3037 6.23602   1-0.26595-0.44732-0.37664 0.60691-0.91665 0.58648
  -7   5  -4 87.4642  7.4858   1-0.32079-0.38583-0.39870 0.62902-0.89660 0.61310
  -7   5  -3 1.38477 5.70957   1-0.37600-0.32396-0.41815 0.64851-0.87262 0.63579
  -7   5  -2 75.8712 5.60134   1-0.43068-0.26262-0.43477 0.66518-0.84482 0.65465
  -7   5  -1  5.2968 6.11622   1-0.48399-0.20265-0.44844 0.67889-0.81345 0.66995
  -7   5   0 25.2292 3.11697   1-0.53520-0.14478-0.45915 0.68965-0.77886 0.68203
  -7   5   1-2.58637 5.48652   1-0.58370-0.08963-0.46701 0.69755-0.74149 0.69133
  -7   5   2 45.9699 3.96094   1-0.62904-0.03762-0.47219 0.70277-0.70181 0.69832
  -7   5   3 -3.8762  5.5323   1-0.67094 0.01093-0.47492 0.70555-0.66030 0.70347
  -7   5   4  3.4739 4.91283   1-0.70921 0.05587-0.47546 0.70613-0.61741 0.70725
  -7   5   5 10.9445 2.96363   1-0.74383 0.09713-0.47408 0.70480-0.57356 0.71006
  -7   5   6-4.93658 5.40403   1-0.77481 0.13478-0.47105 0.70181-0.52910 0.71227
  -7   5   7 8.73527 6.67827   1-0.80228 0.16890-0.46661 0.69742-0.48435 0.71418
  -7   5   8 3.31185 4.93954   1-0.82637 0.19965-0.46099 0.69184-0.43954 0.71604
  -7   5   9 7.33343 5.68045   1-0.84727 0.22722-0.45438 0.68528-0.39488 0.71805
  -7   5  10 9.12691  5.9565   1-0.86517 0.25178-0.44696 0.67790-0.35051 0.72034
  -7   5  11 10.0237 5.65751   1-0.88027 0.27353-0.43886 0.66984-0.30655 0.72305
  -7   5  12 18.1615 6.67264   1-0.89274 0.29266-0.43020 0.66124-0.26307 0.72624
  -7   5  13 7.48037 6.32954   1-0.90276 0.30934-0.42109 0.65217-0.22012 0.72996
  -7   5  14 6.70025  5.9369   1-0.91051 0.32374-0.41159 0.64271-0.17774 0.73424
  -7   6  13 9.51366 7.52121   1-0.91859 0.32521-0.38986 0.66717-0.20068 0.71056
  -7   6  12 10.8179 6.56625   1-0.91015 0.31011-0.39915 0.67642-0.24310 0.70631
  -7   6  11 36.8421 3.90589   1-0.89939 0.29269-0.40806 0.68528-0.28611 0.70266
  -7   6  10-3.15454 6.17625   1-0.88612 0.27277-0.41651 0.69369-0.32969 0.69957
  -7   6   9 80.5166 7.01525   1-0.87016 0.25015-0.42440 0.70153-0.37377 0.69698
  -7   6   8 147.965 10.3698   1-0.85131 0.22464-0.43160 0.70868-0.41828 0.69482
  -7   6   7 1.43426  6.2518   1-0.82936 0.19603-0.43795 0.71499-0.46309 0.69297
  -7   6   6 17.7488 6.50559   1-0.80410 0.16411-0.44328 0.72028-0.50805 0.69127
  -7   6   5 49.2115 4.11225   1-0.77534 0.12869-0.44737 0.72433-0.55294 0.68949
  -7   6   4 31.5401  3.7285   1-0.74293 0.08963-0.44999 0.72690-0.59750 0.68738
  -7   6   3 40.6518 3.87061   1-0.70676 0.04679-0.45085 0.72772-0.64138 0.68459
  -7   6   2 81.4947 5.92348   1-0.66679 0.00017-0.44969 0.72651-0.68419 0.68074
  -7   6   1 36.5793 3.59146   1-0.62310-0.05018-0.44620 0.72298-0.72550 0.67537
  -7   6   0 89.7254 7.07857   1-0.57588-0.10405-0.44012 0.71685-0.76479 0.66800
  -7   6  -1 14.7079 5.77737   1-0.52549-0.16110-0.43120 0.70788-0.80156 0.65810
  -7   6  -2 5.62258 5.38321   1-0.47245-0.22080-0.41928 0.69592-0.83531 0.64518
  -7   6  -3 24.5457 3.98612   1-0.41744-0.28247-0.40427 0.68087-0.86559 0.62880
  -7   6  -4 72.6831 5.48064   1-0.36127-0.34529-0.38622 0.66277-0.89205 0.60860
  -7   6  -5   -0.51  7.1582   1-0.30489-0.40834-0.36528 0.64179-0.91447 0.58435
  -7   6  -6 11.1019 6.27753   1-0.24927-0.47062-0.34175 0.61822-0.93279 0.55600
  -7   6  -7 36.9043 3.84987   1-0.19535-0.53119-0.31603 0.59245-0.94712 0.52366
  -7   6  -8-5.15648 7.22453   1-0.14402-0.58918-0.28858 0.56496-0.95770 0.48758
  -7   6  -9 16.4164 3.92937   1-0.09602-0.64384-0.25994 0.53627-0.96494 0.44816
  -7   7  -8 12.3552 7.82739   1-0.17806-0.55510-0.27853 0.60114-0.95980 0.48973
  -7   7  -7 10.7375 5.90016   1-0.23211-0.49439-0.30565 0.62830-0.94741 0.52400
  -7   7  -6 27.9897 3.69288   1-0.28835-0.43149-0.33067 0.65337-0.93094 0.55419
  -7   7  -5 8.93638 6.01656   1-0.34577-0.36741-0.35313 0.67587-0.91020 0.58012
  -7   7  -4 57.3529 4.33288   1-0.40333-0.30319-0.37268 0.69546-0.88520 0.60179
  -7   7  -3-7.43568 6.48228   1-0.46001-0.23986-0.38909 0.71192-0.85612 0.61938
  -7   7  -2 20.8972 3.73146   1-0.51489-0.17832-0.40229 0.72516-0.82332 0.63324
  -7   7  -1 65.8575 5.59098   1-0.56719-0.11936-0.41233 0.73525-0.78723 0.64382
  -7   7   0 55.3512 4.21478   1-0.61631-0.06358-0.41937 0.74234-0.74838 0.65164
  -7   7   1 6.04705 4.85639   1-0.66184-0.01139-0.42366 0.74667-0.70733 0.65726
  -7   7   2 16.6938  5.7918   1-0.70354 0.03697-0.42549 0.74854-0.66462 0.66121
  -7   7   3 14.8735 3.16497   1-0.74131 0.08139-0.42515 0.74825-0.62072 0.66398
  -7   7   4 7.96201 5.36055   1-0.77517 0.12192-0.42297 0.74611-0.57607 0.66600
  -7   7   5 11.3859 2.98818   1-0.80524 0.15864-0.41923 0.74242-0.53105 0.66764
  -7   7   6  1.4488 6.20338   1-0.83168 0.19174-0.41419 0.73742-0.48593 0.66919
  -7   7   7-0.98783 5.36528   1-0.85468 0.22140-0.40808 0.73136-0.44096 0.67088
  -7   7   8 16.6698 3.07837   1-0.87448 0.24786-0.40111 0.72443-0.39630 0.67289
  -7   7   9 13.0788 5.75466   1-0.89130 0.27133-0.39343 0.71679-0.35209 0.67535
  -7   7  10 11.3686 5.22071   1-0.90534 0.29203-0.38517 0.70858-0.30842 0.67835
  -7   7  11 1.12387 5.89364   1-0.91682 0.31017-0.37646 0.69991-0.26534 0.68193
  -7   7  12 8.77234  7.0906   1-0.92593 0.32594-0.36737 0.69087-0.22288 0.68614
  -7   7  13  1.2199  6.0382   1-0.93284 0.33951-0.35798 0.68152-0.18106 0.69099
  -7   8  12-1.80776 7.59832   1-0.94006 0.34011-0.33493 0.70466-0.20252 0.66582
  -7   8  11 2.31926 6.76176   1-0.93254 0.32594-0.34412 0.71380-0.24435 0.66098
  -7   8  10 12.9449 3.33318   1-0.92278 0.30952-0.35301 0.72265-0.28684 0.65681
  -7   8   9 2.16486 6.17079   1-0.91060 0.29068-0.36154 0.73113-0.33000 0.65330
  -7   8   8 13.1359 7.06901   1-0.89579 0.26921-0.36960 0.73915-0.37377 0.65040
  -7   8   7-6.14503 6.01565   1-0.87813 0.24490-0.37708 0.74659-0.41811 0.64807
  -7   8   6 10.0231 6.41789   1-0.85739 0.21750-0.38384 0.75331-0.46291 0.64621
  -7   8   5 0.49266 5.80837   1-0.83333 0.18677-0.38970 0.75912-0.50805 0.64468
  -7   8   4 10.2194 5.77849   1-0.80571 0.15249-0.39445 0.76382-0.55332 0.64329
  -7   8   3    0.00 5.91676   1-0.77431 0.11444-0.39783 0.76716-0.59849 0.64179
  -7   8   2-1.44609 6.19177   1-0.73896 0.07243-0.39957 0.76886-0.64322 0.63985
  -7   8   1 1.45041 5.74087   1-0.69955 0.02636-0.39934 0.76859-0.68711 0.63708
  -7   8   0 94.8754 7.40922   1-0.65607-0.02377-0.39683 0.76602-0.72970 0.63300
  -7   8  -1-1.97497 6.20625   1-0.60866-0.07785-0.39169 0.76084-0.77045 0.62708
  -7   8  -2 14.5751 6.49489   1-0.55759-0.13557-0.38362 0.75273-0.80878 0.61874
  -7   8  -3-3.59699  6.2724   1-0.50336-0.19646-0.37238 0.74145-0.84409 0.60739
  -7   8  -4  15.978 3.70455   1-0.44667-0.25981-0.35783 0.72685-0.87585 0.59248
  -7   8  -5 13.9803  3.4873   1-0.38838-0.32476-0.33994 0.70892-0.90358 0.57355
  -7   8  -6 28.1074 3.99602   1-0.32952-0.39027-0.31884 0.68777-0.92698 0.55028
  -7   8  -7  6.9955 7.13976   1-0.27122-0.45523-0.29482 0.66371-0.94590 0.52253
  -7   8  -8 3.63629 6.63892   1-0.21459-0.51852-0.26830 0.63714-0.96042 0.49038
  -7   9  -7 20.1591 3.81012   1-0.31259-0.41382-0.28330 0.69842-0.94230 0.51898
  -7   9  -6 2.32939 7.50303   1-0.37260-0.34715-0.30601 0.72118-0.92066 0.54400
  -7   9  -5 2.25594  3.2866   1-0.43242-0.28067-0.32546 0.74067-0.89441 0.56442
  -7   9  -4 6.57561 6.97448   1-0.49091-0.21552-0.34144 0.75670-0.86383 0.58051
  -7   9  -3  9.0834 6.11555   1-0.54708-0.15270-0.35395 0.76925-0.82940 0.59274
  -7   9  -2 42.2958 4.28756   1-0.60012-0.09299-0.36311 0.77845-0.79167 0.60168
  -7   9  -1    0.00 6.66635   1-0.64947-0.03699-0.36915 0.78454-0.75128 0.60796
  -7   9   0 20.3191 6.77727   1-0.69477 0.01497-0.37241 0.78784-0.70885 0.61220
  -7   9   1 51.6183 4.67687   1-0.73586 0.06272-0.37322 0.78869-0.66498 0.61499
  -7   9   2 12.5669 6.53479   1-0.77273 0.10625-0.37195 0.78747-0.62017 0.61685
  -7   9   3 12.0898 6.41156   1-0.80548 0.14566-0.36893 0.78450-0.57488 0.61822
  -7   9   4-7.60884 6.15015   1-0.83431 0.18114-0.36448 0.78009-0.52944 0.61945
  -7   9   5 8.72518  6.6326   1-0.85943 0.21292-0.35887 0.77452-0.48414 0.62082
  -7   9   6 2.60845 5.69096   1-0.88111 0.24126-0.35232 0.76802-0.43918 0.62253
  -7   9   7 2.13031 5.48322   1-0.89961 0.26642-0.34503 0.76077-0.39471 0.62472
  -7   9   8-0.54588 6.10313   1-0.91517 0.28864-0.33715 0.75294-0.35084 0.62752
  -7   9   9 14.1188 3.32698   1-0.92803 0.30816-0.32881 0.74464-0.30762 0.63096
  -7   9  10-4.63682 6.13394   1-0.93842 0.32520-0.32011 0.73598-0.26508 0.63510
  -7   9  11    0.00 6.23499   1-0.94652 0.33996-0.31111 0.72703-0.22325 0.63993
  -7  10  10 1.20418 5.77506   1-0.95222 0.33904-0.28653 0.74864-0.24326 0.61331
  -7  10   9 10.5153 6.07098   1-0.94355 0.32372-0.29533 0.75740-0.28509 0.60848
  -7  10   8 4.54863 5.62864   1-0.93256 0.30607-0.30386 0.76588-0.32765 0.60438
  -7  10   7 9.44102 5.90349   1-0.91903 0.28589-0.31202 0.77399-0.37094 0.60100
  -7  10   6  6.5345 4.80926   1-0.90274 0.26293-0.31972 0.78165-0.41492 0.59831
  -7  10   5  2.1446  5.9703   1-0.88342 0.23695-0.32682 0.78870-0.45952 0.59624
  -7  10   4 3.18115 5.80796   1-0.86080 0.20768-0.33315 0.79499-0.50463 0.59469
  -7  10   3 3.68667 5.93523   1-0.83460 0.17482-0.33852 0.80032-0.55010 0.59349
  -7  10   2 3.15367 5.89997   1-0.80456 0.13813-0.34267 0.80442-0.59570 0.59242
  -7  10   1-1.58106  6.1234   1-0.77043 0.09733-0.34530 0.80701-0.64112 0.59118
  -7  10   0-1.59261 6.16814   1-0.73200 0.05225-0.34608 0.80775-0.68599 0.58938
  -7  10  -1 6.44621 6.02988   1-0.68919 0.00278-0.34465 0.80627-0.72982 0.58654
  -7  10  -2   12.01  5.6205   1-0.64201-0.05106-0.34062 0.80219-0.77204 0.58209
  -7  10  -3    0.00 6.40018   1-0.59069-0.10904-0.33360 0.79513-0.81200 0.57539
  -7  10  -4 2.28255 6.65472   1-0.53563-0.17076-0.32328 0.78477-0.84904 0.56576
  -7  10  -5  8.2115 6.78964   1-0.47753-0.23552-0.30942 0.77086-0.88248 0.55253
  -7  10  -6 0.60481 8.00089   1-0.41728-0.30242-0.29192 0.75331-0.91172 0.53511
  -7  11  -5 5.50211  7.1032   1-0.52323-0.18977-0.29157 0.79924-0.86764 0.53774
  -7  11  -4 5.35974 6.27426   1-0.58032-0.12602-0.30314 0.81086-0.83141 0.54817
  -7  11  -3-5.82073 6.88718   1-0.63367-0.06601-0.31119 0.81895-0.79194 0.55537
  -7  11  -2  10.849 7.01658   1-0.68278-0.01025-0.31606 0.82387-0.74998 0.56008
  -7  11  -1 7.30987 7.17894   1-0.72737 0.04100-0.31815 0.82600-0.70623 0.56300
  -7  11   0 41.6238 4.05662   1-0.76739 0.08768-0.31788 0.82577-0.66132 0.56475
  -7  11   1-7.17911 6.17422   1-0.80293 0.12988-0.31564 0.82358-0.61577 0.56587
  -7  11   2 -4.9575 6.54078   1-0.83421 0.16782-0.31180 0.81979-0.57001 0.56678
  -7  11   3 14.9008 5.49114   1-0.86148 0.20174-0.30669 0.81472-0.52438 0.56781
  -7  11   4 11.1077 6.28345   1-0.88503 0.23196-0.30056 0.80864-0.47911 0.56921
  -7  11   5-3.92913 6.27557   1-0.90517 0.25876-0.29365 0.80177-0.43438 0.57115
  -7  11   6-1.13928 6.49487   1-0.92219 0.28243-0.28613 0.79429-0.39030 0.57374
  -7  11   7 11.0275 5.71623   1-0.93637 0.30326-0.27814 0.78635-0.34695 0.57705
  -7  11   8 6.52881 5.59933   1-0.94794 0.32150-0.26980 0.77805-0.30436 0.58113
  -7  11   9-12.1804 7.25732   1-0.95715 0.33736-0.26119 0.76948-0.26254 0.58597
  -7  12   7  30.727 4.04526   1-0.95157 0.31852-0.24350 0.79794-0.32290 0.55304
  -7  12   6 3.58165 5.66309   1-0.93943 0.29972-0.25166 0.80606-0.36551 0.54899
  -7  12   5 12.9503 6.55491   1-0.92463 0.27826-0.25947 0.81383-0.40892 0.54573
  -7  12   4-7.57608 6.19499   1-0.90690 0.25387-0.26682 0.82112-0.45309 0.54323
  -7  12   3 20.8547 7.23543   1-0.88595 0.22626-0.27354 0.82781-0.49794 0.54142
  -7  12   2-1.73479 6.41324   1-0.86146 0.19512-0.27945 0.83367-0.54337 0.54018
  -7  12   1 26.9943 4.37222   1-0.83311 0.16011-0.28432 0.83849-0.58916 0.53931
  -7  12   0-0.58345 6.67786   1-0.80058 0.12092-0.28783 0.84196-0.63508 0.53855
  -7  12  -1 4.12762 6.64513   1-0.76359 0.07727-0.28966 0.84375-0.68074 0.53755
  -7  12  -2 11.3671 7.20409   1-0.72193 0.02895-0.28939 0.84343-0.72568 0.53582
  -7  12  -3  9.7478 6.78418   1-0.67551-0.02413-0.28660 0.84060-0.76931 0.53279
  -7  13   1 1.21841 7.94308   1-0.86073 0.18777-0.25144 0.85185-0.56158 0.51177
  -7  13   2 6.68628 6.95708   1-0.88616 0.21986-0.24574 0.84620-0.51601 0.51286
  -7  13   3    0.00 6.50124   1-0.90791 0.24827-0.23921 0.83970-0.47103 0.51455
  -7  13   4 7.34807 6.18432   1-0.92633 0.27335-0.23204 0.83258-0.42678 0.51696
  -6  15   3 7.31234 6.84006   1-0.96460 0.40222-0.15109 0.84415-0.35235 0.40982
  -6  15   2 2.43038 7.68554   1-0.95145 0.38241-0.16008 0.85310-0.39665 0.40745
  -6  15   1 18.8556 6.85458   1-0.93504 0.35934-0.16905 0.86202-0.44250 0.40664
  -6  15   0 19.5611 6.75185   1-0.91482 0.33247-0.17785 0.87077-0.48998 0.40745
  -6  14  -3 27.4607  4.0904   1-0.78594 0.18357-0.23601 0.88257-0.67828 0.45571
  -6  14  -2 20.6639 9.01201   1-0.82699 0.23128-0.23090 0.87750-0.62591 0.45000
  -6  14  -1 16.8916 6.96533   1-0.86153 0.27247-0.22417 0.87081-0.57439 0.44516
  -6  14   0 14.4246 6.02389   1-0.89037 0.30797-0.21636 0.86306-0.52413 0.44156
  -6  14   1 10.9044 5.99184   1-0.91426 0.33852-0.20789 0.85462-0.47531 0.43941
  -6  14   2 2.29298 6.68514   1-0.93389 0.36481-0.19902 0.84581-0.42803 0.43879
  -6  14   3 5.75038 6.55644   1-0.94984 0.38741-0.18997 0.83680-0.38227 0.43970
  -6  14   4  12.164 6.10264   1-0.96260 0.40683-0.18085 0.82772-0.33798 0.44208
  -6  14   5 21.7595 3.72774   1-0.97259 0.42348-0.17176 0.81867-0.29509 0.44585
  -6  14   6  11.897 5.51641   1-0.98014 0.43769-0.16273 0.80969-0.25348 0.45091
  -6  14   7 13.9434 5.52305   1-0.98555 0.44975-0.15381 0.80081-0.21307 0.45716
  -6  13   9 11.4826  7.2773   1-0.98491 0.46239-0.17316 0.77402-0.15814 0.49552
  -6  13   8  4.1169 6.78262   1-0.98173 0.45255-0.18221 0.78302-0.19763 0.48835
  -6  13   7 39.5411 3.96156   1-0.97664 0.44080-0.19133 0.79210-0.23818 0.48224
  -6  13   6 22.9923 3.77418   1-0.96941 0.42692-0.20053 0.80126-0.27988 0.47726
  -6  13   5 17.1639 6.93754   1-0.95979 0.41063-0.20977 0.81046-0.32281 0.47353
  -6  13   4 17.5035 3.32992   1-0.94744 0.39163-0.21901 0.81964-0.36706 0.47111
  -6  13   3 12.4834 6.49044   1-0.93198 0.36951-0.22815 0.82874-0.41271 0.47009
  -6  13   2 29.6764 3.93457   1-0.91296 0.34384-0.23708 0.83763-0.45978 0.47050
  -6  13   1 15.1656 6.85113   1-0.88985 0.31406-0.24561 0.84611-0.50829 0.47235
  -6  13   0 59.2999  4.6615   1-0.86201 0.27957-0.25347 0.85393-0.55815 0.47554
  -6  13  -1 7.15384 6.76215   1-0.82877 0.23967-0.26030 0.86071-0.60917 0.47989
  -6  13  -2 2.79133 6.53433   1-0.78940 0.19364-0.26560 0.86597-0.66100 0.48505
  -6  13  -3 6.98651 3.47336   1-0.74317 0.14075-0.26873 0.86906-0.71306 0.49045
  -6  13  -4-1.74439 6.60415   1-0.68948 0.08040-0.26890 0.86918-0.76452 0.49523
  -6  13  -5  0.5966 7.03385   1-0.62800 0.01226-0.26518 0.86542-0.81419 0.49825
  -6  12  -7-2.41813 7.30459   1-0.42200-0.20710-0.25766 0.81158-0.92086 0.51153
  -6  12  -6 31.5672 4.30062   1-0.49989-0.12255-0.27604 0.83000-0.88423 0.52157
  -6  12  -5 -10.772 6.33864   1-0.57239-0.04340-0.28854 0.84255-0.84180 0.52580
  -6  12  -4 2.20668 7.10778   1-0.63819 0.02907-0.29579 0.84983-0.79507 0.52575
  -6  12  -3 5.38783 6.14307   1-0.69671 0.09424-0.29860 0.85269-0.74554 0.52288
  -6  12  -2 43.7743 4.05592   1-0.74789 0.15209-0.29785 0.85199-0.69449 0.51850
  -6  12  -1-3.12155  6.2431   1-0.79209 0.20294-0.29438 0.84856-0.64294 0.51361
  -6  12   0 18.0134 6.28233   1-0.82984 0.24735-0.28889 0.84312-0.59163 0.50898
  -6  12   1 4.09228 5.78736   1-0.86180 0.28597-0.28196 0.83623-0.54109 0.50510
  -6  12   2 12.7717 6.52234   1-0.88864 0.31946-0.27403 0.82835-0.49162 0.50230
  -6  12   3  -1.538 6.21574   1-0.91097 0.34845-0.26545 0.81981-0.44342 0.50076
  -6  12   4 0.51694 5.82557   1-0.92935 0.37349-0.25645 0.81086-0.39655 0.50056
  -6  12   5 16.9064 3.39528   1-0.94428 0.39508-0.24722 0.80167-0.35104 0.50171
  -6  12   6 26.7914 3.60228   1-0.95618 0.41364-0.23787 0.79236-0.30684 0.50418
  -6  12   7-8.16545 6.03728   1-0.96542 0.42953-0.22849 0.78302-0.26389 0.50790
  -6  12   8  5.0252   5.208   1-0.97228 0.44306-0.21912 0.77370-0.22213 0.51281
  -6  12   9 7.47115  5.8326   1-0.97703 0.45447-0.20980 0.76442-0.18147 0.51881
  -6  12  10-2.37362 5.69174   1-0.97988 0.46397-0.20054 0.75521-0.14183 0.52583
  -6  11  12 9.15995 6.07602   1-0.97474 0.47211-0.21769 0.72621-0.08593 0.56323
  -6  11  11 11.1576 5.01738   1-0.97398 0.46469-0.22712 0.73560-0.12480 0.55543
  -6  11  10 9.62318 6.17509   1-0.97149 0.45554-0.23659 0.74503-0.16458 0.54854
  -6  11   9  15.323  5.6343   1-0.96711 0.44450-0.24611 0.75450-0.20533 0.54263
  -6  11   8 1.59225 5.43858   1-0.96063 0.43136-0.25564 0.76399-0.24714 0.53777
  -6  11   7 28.7861 3.85232   1-0.95182 0.41589-0.26516 0.77347-0.29008 0.53404
  -6  11   6 25.3961 3.41466   1-0.94039 0.39780-0.27462 0.78288-0.33421 0.53151
  -6  11   5 6.94117 5.19997   1-0.92601 0.37676-0.28395 0.79216-0.37959 0.53022
  -6  11   4 20.2605 3.30361   1-0.90828 0.35238-0.29302 0.80119-0.42624 0.53020
  -6  11   3 8.72584 5.56957   1-0.88676 0.32420-0.30167 0.80979-0.47414 0.53144
  -6  11   2 39.4648 3.81907   1-0.86093 0.29171-0.30967 0.81775-0.52322 0.53385
  -6  11   1  51.846 5.00746   1-0.83021 0.25434-0.31671 0.82475-0.57331 0.53727
  -6  11   0 77.8846 6.70094   1-0.79403 0.21149-0.32238 0.83038-0.62411 0.54141
  -6  11  -1 7.87891 7.10195   1-0.75178 0.16259-0.32617 0.83412-0.67517 0.54580
  -6  11  -2 25.4551 3.42619   1-0.70296 0.10711-0.32744 0.83535-0.72583 0.54979
  -6  11  -3 23.5093 3.76552   1-0.64724 0.04473-0.32546 0.83332-0.77517 0.55247
  -6  11  -4 5.76464 6.64955   1-0.58460-0.02457-0.31942 0.82723-0.82208 0.55271
  -6  11  -5 13.4859 7.94637   1-0.51550-0.10033-0.30856 0.81633-0.86522 0.54919
  -6  11  -6  23.403 8.18935   1-0.44095-0.18153-0.29228 0.80001-0.90322 0.54052
  -6  11  -7 12.1237 6.85528   1-0.36265-0.26650-0.27026 0.77794-0.93482 0.52545
  -6  11  -8 6.59687 7.75003   1-0.28281-0.35299-0.24264 0.75028-0.95910 0.50307
  -6  10  -9-5.99685 6.62373   1-0.15349-0.48901-0.21641 0.67777-0.97641 0.47366
  -6  10  -8-5.74856 6.50375   1-0.22832-0.40753-0.25059 0.71199-0.96400 0.50792
  -6  10  -7 8.28448  5.4953   1-0.30563-0.32356-0.28065 0.74210-0.94447 0.53505
  -6  10  -6-1.06409 7.09839   1-0.38307-0.23946-0.30578 0.76727-0.91776 0.55501
  -6  10  -5 15.4252  7.4511   1-0.45839-0.15748-0.32553 0.78707-0.88437 0.56829
  -6  10  -4-0.99737 5.81564   1-0.52968-0.07953-0.33992 0.80150-0.84523 0.57582
  -6  10  -3 14.0829 5.55815   1-0.59556-0.00699-0.34929 0.81092-0.80153 0.57878
  -6  10  -2  -1.425 6.21144   1-0.65521 0.05931-0.35424 0.81591-0.75453 0.57845
  -6  10  -1 5.13506 5.81191   1-0.70829 0.11905-0.35548 0.81719-0.70539 0.57598
  -6  10   0 45.5872 3.77288   1-0.75486 0.17228-0.35372 0.81548-0.65513 0.57239
  -6  10   1 24.2069 3.26596   1-0.79525 0.21932-0.34962 0.81143-0.60455 0.56847
  -6  10   2-1.37184 4.54988   1-0.82991 0.26065-0.34376 0.80561-0.55422 0.56481
  -6  10   3 -1.3773 5.56627   1-0.85939 0.29679-0.33661 0.79850-0.50457 0.56183
  -6  10   4-3.70729 6.07758   1-0.88423 0.32828-0.32853 0.79046-0.45586 0.55979
  -6  10   5 16.4577 5.96643   1-0.90493 0.35564-0.31980 0.78179-0.40826 0.55885
  -6  10   6-1.43848 5.81355   1-0.92198 0.37935-0.31066 0.77268-0.36183 0.55908
  -6  10   7    0.00 5.38122   1-0.93578 0.39981-0.30124 0.76331-0.31660 0.56052
  -6  10   8 9.60279 4.97771   1-0.94671 0.41739-0.29166 0.75377-0.27254 0.56313
  -6  10   9  24.906  3.7045   1-0.95507 0.43241-0.28199 0.74415-0.22962 0.56688
  -6  10  10 11.3599 6.82108   1-0.96113 0.44513-0.27230 0.73450-0.18778 0.57170
  -6  10  11-5.62238  5.8968   1-0.96512 0.45578-0.26260 0.72485-0.14695 0.57754
  -6  10  12 6.44415 6.05989   1-0.96722 0.46454-0.25292 0.71521-0.10707 0.58432
  -6  10  13 7.34025 7.34025   1-0.96761 0.47158-0.24325 0.70559-0.06805 0.59197
  -6   9  13 7.07077 5.77326   1-0.95962 0.46355-0.27793 0.69403-0.08861 0.61249
  -6   9  12  1.6897 5.93402   1-0.95793 0.45520-0.28782 0.70388-0.12859 0.60581
  -6   9  11 5.93443 5.58057   1-0.95437 0.44498-0.29770 0.71372-0.16948 0.60003
  -6   9  10 1.03614 5.72229   1-0.94875 0.43270-0.30756 0.72353-0.21134 0.59522
  -6   9   9 11.4771 5.57902   1-0.94087 0.41816-0.31737 0.73329-0.25423 0.59144
  -6   9   8  57.395 5.33821   1-0.93047 0.40111-0.32707 0.74295-0.29820 0.58874
  -6   9   7  3.7446 5.29567   1-0.91727 0.38125-0.33659 0.75242-0.34328 0.58716
  -6   9   6 11.4065  5.9314   1-0.90092 0.35824-0.34582 0.76161-0.38949 0.58670
  -6   9   5  17.876 6.06206   1-0.88105 0.33171-0.35462 0.77037-0.43681 0.58735
  -6   9   4 7.04097 5.24393   1-0.85721 0.30122-0.36279 0.77850-0.48516 0.58903
  -6   9   3 21.1621 3.24611   1-0.82895 0.26630-0.37007 0.78573-0.53439 0.59160
  -6   9   2 41.2788 3.61191   1-0.79576 0.22645-0.37612 0.79173-0.58426 0.59480
  -6   9   1 102.846 7.20782   1-0.75717 0.18120-0.38051 0.79608-0.63439 0.59827
  -6   9   0 186.926 10.4056   1-0.71273 0.13010-0.38273 0.79825-0.68426 0.60147
  -6   9  -1  53.368 4.24106   1-0.66215 0.07287-0.38218 0.79766-0.73316 0.60370
  -6   9  -2 8.58295 5.09079   1-0.60534 0.00940-0.37821 0.79365-0.78020 0.60407
  -6   9  -3 93.7159 7.15041   1-0.54253-0.06007-0.37018 0.78558-0.82432 0.60153
  -6   9  -4 14.7433 6.90833   1-0.47438-0.13488-0.35752 0.77287-0.86440 0.59494
  -6   9  -5  105.44 7.96727   1-0.40204-0.21388-0.33984 0.75514-0.89931 0.58319
  -6   9  -6 44.6608 4.21877   1-0.32712-0.29546-0.31705 0.73231-0.92814 0.56535
  -6   9  -7  30.258 3.85716   1-0.25160-0.37764-0.28942 0.70463-0.95030 0.54085
  -6   9  -8-7.73093 6.98495   1-0.17762-0.45827-0.25759 0.67276-0.96567 0.50955
  -6   9  -9-10.3895 6.92636   1-0.10723-0.53532-0.22250 0.63763-0.97461 0.47182
  -6   9 -10-1.20888 7.04892   1-0.04215-0.60706-0.18531 0.60039-0.97790 0.42845
  -6   8 -10 7.01237 6.40139   1-0.00504-0.64422-0.19184 0.56069-0.97225 0.42275
  -6   8  -9 1.11395 6.30144   1-0.06509-0.57751-0.22866 0.59756-0.97088 0.46804
  -6   8  -8-7.97761 6.04055   1-0.13084-0.50510-0.26410 0.63304-0.96472 0.50855
  -6   8  -7 44.2845 4.58116   1-0.20096-0.42832-0.29708 0.66606-0.95289 0.54339
  -6   8  -6 2.93139 5.98368   1-0.27375-0.34888-0.32661 0.69564-0.93481 0.57198
  -6   8  -5 13.3076 3.04456   1-0.34726-0.26870-0.35193 0.72100-0.91030 0.59413
  -6   8  -4 6.36689 5.14522   1-0.41959-0.18972-0.37255 0.74167-0.87962 0.61012
  -6   8  -3 6.62324 5.97317   1-0.48900-0.11365-0.38833 0.75749-0.84341 0.62057
  -6   8  -2 -0.8615 5.54982   1-0.55411-0.04188-0.39942 0.76863-0.80256 0.62639
  -6   8  -1  161.38 9.96145   1-0.61400 0.02467-0.40623 0.77548-0.75811 0.62861
  -6   8   0-1.25008  5.8188   1-0.66812 0.08545-0.40929 0.77859-0.71109 0.62826
  -6   8   1 12.8163  4.7679   1-0.71632 0.14031-0.40921 0.77854-0.66244 0.62627
  -6   8   2 3.71472 5.39736   1-0.75871 0.18936-0.40655 0.77594-0.61295 0.62345
  -6   8   3 2.07293  4.8526   1-0.79558 0.23289-0.40188 0.77131-0.56325 0.62041
  -6   8   4 5.44652 4.72148   1-0.82733 0.27129-0.39565 0.76512-0.51382 0.61765
  -6   8   5 21.1728 3.23776   1-0.85439 0.30501-0.38824 0.75776-0.46499 0.61549
  -6   8   6 12.6241 5.20559   1-0.87723 0.33450-0.37997 0.74953-0.41699 0.61415
  -6   8   7 12.9688 5.67434   1-0.89626 0.36020-0.37108 0.74068-0.36996 0.61379
  -6   8   8    0.00 5.53835   1-0.91189 0.38248-0.36175 0.73140-0.32396 0.61446
  -6   8   9 9.56624  4.1146   1-0.92447 0.40172-0.35212 0.72182-0.27903 0.61620
  -6   8  10 6.96479 6.71144   1-0.93431 0.41822-0.34230 0.71204-0.23516 0.61899
  -6   8  11 5.19004 5.19004   1-0.94168 0.43225-0.33235 0.70213-0.19231 0.62281
  -6   8  12 3.25726 5.79634   1-0.94682 0.44405-0.32232 0.69215-0.15044 0.62761
  -6   8  13 0.56903 6.41267   1-0.94994 0.45382-0.31225 0.68212-0.10950 0.63334
  -6   8  14 16.5566 3.85843   1-0.95119 0.46173-0.30215 0.67206-0.06943 0.63993
  -6   7  15 -10.375 6.54465   1-0.94191 0.45907-0.32558 0.64931-0.04952 0.66665
  -6   7  14  36.929 4.19921   1-0.94114 0.45164-0.33590 0.65958-0.08967 0.66013
  -6   7  13 1.10221 5.45564   1-0.93851 0.44235-0.34616 0.66980-0.13065 0.65444
  -6   7  12 54.7312 4.18515   1-0.93387 0.43105-0.35636 0.67995-0.17252 0.64964
  -6   7  11 2.00347 5.57741   1-0.92703 0.41755-0.36646 0.69001-0.21532 0.64578
  -6   7  10 17.2516 6.94444   1-0.91777 0.40164-0.37641 0.69992-0.25910 0.64289
  -6   7   9 13.3387 5.61446   1-0.90584 0.38305-0.38616 0.70961-0.30387 0.64100
  -6   7   8 60.0393 5.34935   1-0.89095 0.36150-0.39559 0.71900-0.34965 0.64011
  -6   7   7 36.3752 3.59377   1-0.87278 0.33667-0.40458 0.72795-0.39641 0.64020
  -6   7   6 86.6666 6.56167   1-0.85094 0.30817-0.41295 0.73628-0.44408 0.64120
  -6   7   5 53.1359 5.21832   1-0.82506 0.27564-0.42050 0.74378-0.49252 0.64298
  -6   7   4 9.20478 4.78579   1-0.79473 0.23864-0.42692 0.75016-0.54154 0.64533
  -6   7   3 140.111 9.34944   1-0.75952 0.19678-0.43187 0.75507-0.59082 0.64794
  -6   7   2 45.5846 3.61053   1-0.71909 0.14969-0.43493 0.75808-0.63994 0.65040
  -6   7   1 106.946 8.43634   1-0.67315 0.09709-0.43562 0.75872-0.68834 0.65213
  -6   7   0 15.5184 5.47032   1-0.62159 0.03887-0.43339 0.75645-0.73530 0.65242
  -6   7  -1 170.376 10.7123   1-0.56450-0.02488-0.42769 0.75071-0.77999 0.65044
  -6   7  -2 1.64847 5.40486   1-0.50230-0.09374-0.41803 0.74100-0.82147 0.64525
  -6   7  -3 162.851 9.72878   1-0.43577-0.16692-0.40400 0.72692-0.85878 0.63590
  -6   7  -4 13.5879 3.20499   1-0.36607-0.24328-0.38539 0.70827-0.89107 0.62153
  -6   7  -5 10.8502 6.55141   1-0.29471-0.32130-0.36226 0.68510-0.91767 0.60146
  -6   7  -6 57.2204  4.3586   1-0.22340-0.39927-0.33495 0.65774-0.93823 0.57535
  -6   7  -7 24.2628 3.69732   1-0.15394-0.47539-0.30408 0.62683-0.95277 0.54322
  -6   7  -8 2.05519 6.37605   1-0.08797-0.54802-0.27049 0.59319-0.96168 0.50547
  -6   7  -9 37.5794 4.16123   1-0.02688-0.61577-0.23514 0.55780-0.96568 0.46280
  -6   7 -10 29.7845 3.85786   1 0.02836-0.67766-0.19900 0.52161-0.96568 0.41613
  -6   7 -11 6.55892 5.81167   1 0.07715-0.73311-0.16296 0.48553-0.96266 0.36645
  -6   6 -11 4.64731 6.25663   1 0.10285-0.75885-0.17206 0.44840-0.95513 0.35887
  -6   6 -10 35.2686 4.21306   1 0.05837-0.70772-0.20686 0.48324-0.95846 0.40887
  -6   6  -9 23.0315 3.58309   1 0.00768-0.65037-0.24209 0.51852-0.95939 0.45647
  -6   6  -8 41.9815 3.82124   1-0.04886-0.58717-0.27702 0.55349-0.95701 0.50076
  -6   6  -7 88.0439 6.77777   1-0.11056-0.51881-0.31078 0.58730-0.95043 0.54084
  -6   6  -6 33.1058 3.63283   1-0.17635-0.44637-0.34248 0.61904-0.93889 0.57596
  -6   6  -5 17.5683 3.04438   1-0.24484-0.37122-0.37127 0.64788-0.92183 0.60558
  -6   6  -4 93.0057 6.97537   1-0.31446-0.29494-0.39645 0.67310-0.89903 0.62944
  -6   6  -3 63.7832 4.67072   1-0.38356-0.21918-0.41752 0.69421-0.87057 0.64765
  -6   6  -2 7.52056  5.3252   1-0.45062-0.14546-0.43426 0.71099-0.83689 0.66063
  -6   6  -1 122.415 8.67956   1-0.51434-0.07508-0.44668 0.72346-0.79863 0.66905
  -6   6   0 9.91945 5.63304   1-0.57373-0.00903-0.45503 0.73186-0.75664 0.67372
  -6   6   1 79.9276 5.98262   1-0.62816 0.05205-0.45970 0.73657-0.71179 0.67553
  -6   6   2 9.81435 5.25762   1-0.67729 0.10784-0.46117 0.73808-0.66492 0.67533
  -6   6   3 51.5905 3.67227   1-0.72106 0.15827-0.45993 0.73689-0.61678 0.67386
  -6   6   4 117.451 8.46158   1-0.75961 0.20348-0.45647 0.73348-0.56801 0.67176
  -6   6   5  30.262  3.1087   1-0.79319 0.24372-0.45125 0.72829-0.51913 0.66954
  -6   6   6 0.80083 5.31211   1-0.82215 0.27934-0.44463 0.72172-0.47051 0.66758
  -6   6   7-5.77477  5.8625   1-0.84686 0.31071-0.43694 0.71408-0.42243 0.66617
  -6   6   8 54.7791 4.11747   1-0.86769 0.33819-0.42845 0.70563-0.37508 0.66550
  -6   6   9 36.5318 3.48771   1-0.88501 0.36217-0.41935 0.69657-0.32859 0.66567
  -6   6  10 1.85331 4.77025   1-0.89914 0.38296-0.40980 0.68707-0.28302 0.66677
  -6   6  11 9.21598 5.96041   1-0.91039 0.40087-0.39994 0.67726-0.23840 0.66881
  -6   6  12 24.2916 3.73406   1-0.91904 0.41618-0.38985 0.66721-0.19472 0.67180
  -6   6  13 15.5286 6.40328   1-0.92531 0.42911-0.37959 0.65699-0.15197 0.67572
  -6   6  14 20.3078 6.76928   1-0.92942 0.43987-0.36921 0.64666-0.11011 0.68052
  -6   6  15-1.78483 6.09634   1-0.93154 0.44865-0.35875 0.63624-0.06909 0.68617
  -6   5  15 36.7422 3.96578   1-0.91956 0.43663-0.39148 0.62273-0.08881 0.70584
  -6   5  14 22.6678 3.85587   1-0.91602 0.42643-0.40204 0.63325-0.13066 0.70103
  -6   5  13 1.04449 5.47735   1-0.91034 0.41409-0.41246 0.64363-0.17336 0.69706
  -6   5  12 33.9956 3.67195   1-0.90233 0.39942-0.42270 0.65383-0.21694 0.69397
  -6   5  11 97.1529 7.60458   1-0.89177 0.38220-0.43270 0.66378-0.26141 0.69178
  -6   5  10 53.7984 4.57668   1-0.87841 0.36218-0.44236 0.67340-0.30678 0.69048
  -6   5   9 26.1914 3.09372   1-0.86197 0.33909-0.45158 0.68257-0.35301 0.69005
  -6   5   8 62.8252 5.68727   1-0.84215 0.31261-0.46021 0.69116-0.40005 0.69042
  -6   5   7 79.2049 6.40103   1-0.81861 0.28240-0.46805 0.69895-0.44778 0.69148
  -6   5   6 79.1133 6.19012   1-0.79100 0.24814-0.47486 0.70572-0.49602 0.69306
  -6   5   5 170.357  9.3391   1-0.75899 0.20947-0.48036 0.71118-0.54453 0.69490
  -6   5   4 9.24556 5.37198   1-0.72225 0.16608-0.48419 0.71496-0.59295 0.69665
  -6   5   3 494.635 15.2034   1-0.68056 0.11772-0.48595 0.71668-0.64082 0.69786
  -6   5   2 15.1601 3.09774   1-0.63376 0.06426-0.48521 0.71589-0.68759 0.69795
  -6   5   1 51.5632 4.28148   1-0.58188 0.00573-0.48148 0.71212-0.73255 0.69625
  -6   5   0 69.6418 5.19403   1-0.52519-0.05762-0.47434 0.70493-0.77496 0.69199
  -6   5  -1 133.313 9.35059   1-0.46420-0.12526-0.46339 0.69394-0.81400 0.68437
  -6   5  -2 11.8404 5.85515   1-0.39976-0.19637-0.44839 0.67890-0.84890 0.67260
  -6   5  -3 49.2025 4.25593   1-0.33297-0.26981-0.42925 0.65971-0.87900 0.65603
  -6   5  -4 41.0585 4.09894   1-0.26521-0.34423-0.40612 0.63653-0.90383 0.63420
  -6   5  -5 28.3669  3.5006   1-0.19795-0.41815-0.37937 0.60974-0.92321 0.60691
  -6   5  -6 47.1104 3.79567   1-0.13269-0.49007-0.34957 0.57990-0.93724 0.57427
  -6   5  -7 5.53967 5.42304   1-0.07078-0.55864-0.31748 0.54776-0.94632 0.53669
  -6   5  -8-0.48477 5.01449   1-0.01333-0.62275-0.28390 0.51414-0.95109 0.49479
  -6   5  -9  30.758 3.78166   1 0.03887-0.68160-0.24964 0.47984-0.95231 0.44934
  -6   5 -10  2.1517 5.84335   1 0.08532-0.73472-0.21545 0.44560-0.95081 0.40118
  -6   5 -11 6.81459 6.37447   1 0.12585-0.78190-0.18196 0.41206-0.94741 0.35111
  -6   5 -12 6.59992 6.02986   1 0.16051-0.82322-0.14965 0.37971-0.94284 0.29987
  -6   4 -12 43.1115  4.2202   1 0.17788-0.84064-0.16170 0.34553-0.93547 0.29246
  -6   4 -11 11.1437 5.68219   1 0.14644-0.80253-0.19261 0.37648-0.93959 0.34325
  -6   4 -10  145.49 10.4899   1 0.10950-0.75894-0.22479 0.40871-0.94286 0.39318
  -6   4  -9 32.6715 4.13744   1 0.06696-0.70974-0.25784 0.44180-0.94464 0.44163
  -6   4  -8 99.5032 7.71815   1 0.01887-0.65500-0.29125 0.47526-0.94421 0.48787
  -6   4  -7 50.2141 3.82381   1-0.03445-0.59501-0.32438 0.50843-0.94082 0.53114
  -6   4  -6 133.234 9.51372   1-0.09244-0.53037-0.35651 0.54060-0.93371 0.57070
  -6   4  -5 6.16955 6.33194   1-0.15422-0.46193-0.38689 0.57102-0.92222 0.60588
  -6   4  -4 272.707 12.1303   1-0.21867-0.39082-0.41478 0.59896-0.90586 0.63618
  -6   4  -3 5.72428 4.81203   1-0.28448-0.31835-0.43956 0.62379-0.88435 0.66133
  -6   4  -2 4.81646 4.81646   1-0.35027-0.24590-0.46075 0.64502-0.85769 0.68134
  -6   4  -1 11.9441 5.05425   1-0.41469-0.17482-0.47808 0.66239-0.82614 0.69646
  -6   4   0-1.06786 5.12126   1-0.47655-0.10630-0.49147 0.67583-0.79019 0.70718
  -6   4   1 142.438 9.15325   1-0.53488-0.04131-0.50105 0.68545-0.75048 0.71413
  -6   4   2 282.877 11.7852   1-0.58898 0.01944-0.50707 0.69152-0.70774 0.71806
  -6   4   3 24.3579 3.15267   1-0.63841 0.07553-0.50992 0.69441-0.66270 0.71969
  -6   4   4 8.95661 4.89919   1-0.68298 0.12676-0.51000 0.69454-0.61607 0.71973
  -6   4   5 13.5203 4.57862   1-0.72268 0.17312-0.50774 0.69232-0.56846 0.71878
  -6   4   6 6.00174 5.00458   1-0.75766 0.21475-0.50354 0.68816-0.52037 0.71736
  -6   4   7  35.967 3.24353   1-0.78814 0.25189-0.49777 0.68244-0.47223 0.71588
  -6   4   8 14.7035 3.09938   1-0.81442 0.28483-0.49075 0.67547-0.42434 0.71466
  -6   4   9 27.6655 3.20691   1-0.83681 0.31388-0.48275 0.66751-0.37694 0.71393
  -6   4  10 14.4774 5.93475   1-0.85562 0.33935-0.47398 0.65879-0.33020 0.71385
  -6   4  11 2.30308   5.272   1-0.87117 0.36155-0.46463 0.64948-0.28421 0.71453
  -6   4  12 11.4973 3.42403   1-0.88373 0.38078-0.45483 0.63972-0.23903 0.71603
  -6   4  13 9.20451  5.0103   1-0.89357 0.39727-0.44469 0.62963-0.19471 0.71836
  -6   4  14 12.9635 6.61541   1-0.90092 0.41128-0.43429 0.61927-0.15123 0.72155
  -6   4  15 5.14065 6.33473   1-0.90597 0.42299-0.42369 0.60872-0.10858 0.72557
  -6   4  16-3.02173  7.2773   1-0.90892 0.43260-0.41294 0.59801-0.06674 0.73040
  -6   3  16 7.74865 6.39192   1-0.89517 0.41880-0.44455 0.58339-0.08572 0.74934
  -6   3  15 37.4671 4.16538   1-0.89076 0.40774-0.45534 0.59413-0.12832 0.74527
  -6   3  14 12.7613 5.96857   1-0.88411 0.39443-0.46591 0.60466-0.17171 0.74199
  -6   3  13 23.7071 3.31086   1-0.87502 0.37868-0.47621 0.61491-0.21590 0.73951
  -6   3  12 6.66807 6.09949   1-0.86327 0.36027-0.48615 0.62481-0.26088 0.73783
  -6   3  11 138.314 10.4452   1-0.84863 0.33897-0.49565 0.63426-0.30664 0.73692
  -6   3  10 11.6115  4.5309   1-0.83082 0.31451-0.50457 0.64314-0.35310 0.73672
  -6   3   9  108.63 7.22393   1-0.80959 0.28661-0.51274 0.65127-0.40019 0.73713
  -6   3   8 19.1006 3.09338   1-0.78462 0.25498-0.51997 0.65845-0.44773 0.73801
  -6   3   7 59.7964  4.8761   1-0.75563 0.21934-0.52601 0.66445-0.49553 0.73915
  -6   3   6 0.36618 5.61349   1-0.72236 0.17941-0.53056 0.66896-0.54330 0.74025
  -6   3   5 213.139 10.2063   1-0.68458 0.13498-0.53330 0.67165-0.59066 0.74094
  -6   3   4 4.88916 5.01234   1-0.64216 0.08590-0.53385 0.67216-0.63715 0.74076
  -6   3   3 319.844 11.7184   1-0.59508 0.03215-0.53183 0.67009-0.68221 0.73916
  -6   3   2 16.0602  2.9703   1-0.54348-0.02610-0.52684 0.66505-0.72522 0.73550
  -6   3   1 11.3354 5.91973   1-0.48772-0.08852-0.51853 0.65670-0.76549 0.72910
  -6   3   0 11.4474 5.34032   1-0.42840-0.15450-0.50663 0.64476-0.80235 0.71930
  -6   3  -1 97.4106 7.68398   1-0.36635-0.22321-0.49101 0.62909-0.83518 0.70546
  -6   3  -2 42.6625 3.49542   1-0.30262-0.29360-0.47166 0.60969-0.86348 0.68709
  -6   3  -3 59.8263 5.05279   1-0.23842-0.36446-0.44878 0.58677-0.88694 0.66389
  -6   3  -4 14.0562 4.85021   1-0.17502-0.43451-0.42276 0.56070-0.90548 0.63576
  -6   3  -5  15.944 2.89841   1-0.11368-0.50252-0.39412 0.53202-0.91926 0.60287
  -6   3  -6 2.07013 4.95104   1-0.05550-0.56735-0.36351 0.50137-0.92865 0.56560
  -6   3  -7    0.00 5.10513   1-0.00139-0.62812-0.33163 0.46945-0.93422 0.52450
  -6   3  -8 12.8084 5.67673   1 0.04799-0.68416-0.29916 0.43693-0.93663 0.48024
  -6   3  -9 74.1568 4.98149   1 0.09223-0.73506-0.26672 0.40445-0.93657 0.43351
  -6   3 -10 17.3396 6.20426   1 0.13118-0.78066-0.23485 0.37253-0.93473 0.38501
  -6   3 -11 0.53957 5.47604   1 0.16484-0.82098-0.20398 0.34162-0.93174 0.33535
  -6   3 -12 49.1361 4.43769   1 0.19338-0.85618-0.17442 0.31201-0.92813 0.28508
  -6   2 -13-4.79555 5.99443   1 0.22859-0.89809-0.16099 0.25230-0.91778 0.22801
  -6   2 -12 89.3557 7.41702   1 0.20718-0.87002-0.18775 0.27911-0.92085 0.27775
  -6   2 -11 11.7424 6.87681   1 0.18126-0.83745-0.21601 0.30742-0.92388 0.32744
  -6   2 -10 105.525 7.46945   1 0.15058-0.80011-0.24561 0.33706-0.92648 0.37672
  -6   2  -9 22.4716 3.44272   1 0.11494-0.75781-0.27628 0.36777-0.92821 0.42511
  -6   2  -8 8.12627 5.06762   1 0.07426-0.71047-0.30767 0.39921-0.92852 0.47208
  -6   2  -7 14.9992 5.63668   1 0.02862-0.65817-0.33934 0.43093-0.92679 0.51702
  -6   2  -6 83.2168 6.49272   1-0.02173-0.60117-0.37076 0.46238-0.92239 0.55929
  -6   2  -5 9.01751 2.74733   1-0.07630-0.53994-0.40130 0.49297-0.91467 0.59824
  -6   2  -4 162.564 9.75234   1-0.13437-0.47521-0.43033 0.52205-0.90306 0.63330
  -6   2  -3 13.6876   5.017   1-0.19502-0.40790-0.45723 0.54899-0.88712 0.66402
  -6   2  -2 10.4745  5.2022   1-0.25716-0.33910-0.48142 0.57323-0.86657 0.69014
  -6   2  -1 20.4364 2.74908   1-0.31963-0.26998-0.50247 0.59432-0.84133 0.71157
  -6   2   0 11.3777 5.03073   1-0.38124-0.20170-0.52008 0.61197-0.81156 0.72846
  -6   2   1 177.236 9.04225   1-0.44092-0.13536-0.53412 0.62605-0.77760 0.74117
  -6   2   2-1.32221 5.14217   1-0.49775-0.07188-0.54461 0.63660-0.73995 0.75019
  -6   2   3 69.5906 5.70229   1-0.55101-0.01196-0.55174 0.64377-0.69920 0.75611
  -6   2   4  3.3694 4.92901   1-0.60020 0.04389-0.55577 0.64784-0.65599 0.75956
  -6   2   5 65.0257 4.74865   1-0.64503 0.09538-0.55703 0.64914-0.61092 0.76116
  -6   2   6 140.771 9.22328   1-0.68539 0.14239-0.55588 0.64803-0.56459 0.76149
  -6   2   7 59.8114 4.64532   1-0.72130 0.18496-0.55268 0.64488-0.51748 0.76105
  -6   2   8 4.18439 4.45246   1-0.75292 0.22324-0.54777 0.64002-0.47002 0.76025
  -6   2   9 11.9214 5.67574   1-0.78043 0.25741-0.54146 0.63375-0.42254 0.75944
  -6   2  10  52.836 4.37502   1-0.80411 0.28774-0.53401 0.62635-0.37532 0.75888
  -6   2  11 1.75326 5.43934   1-0.82420 0.31449-0.52565 0.61804-0.32853 0.75877
  -6   2  12 20.6035 3.06911   1-0.84098 0.33793-0.51657 0.60900-0.28233 0.75923
  -6   2  13 16.6061 5.56878   1-0.85470 0.35832-0.50692 0.59939-0.23679 0.76036
  -6   2  14-0.51683 5.49395   1-0.86562 0.37589-0.49681 0.58932-0.19198 0.76222
  -6   2  15-4.37942 6.65974   1-0.87394 0.39087-0.48634 0.57890-0.14793 0.76483
  -6   2  16 3.48097 6.02921   1-0.87987 0.40346-0.47559 0.56819-0.10463 0.76820
  -6   1  16 6.92001 5.47075   1-0.86304 0.38659-0.50598 0.55235-0.12336 0.78688
  -6   1  15 5.98279 5.93314   1-0.85552 0.37240-0.51663 0.56296-0.16729 0.78415
  -6   1  14  8.7254 5.59899   1-0.84546 0.35569-0.52691 0.57320-0.21193 0.78213
  -6   1  13 33.6624  3.4186   1-0.83267 0.33624-0.53674 0.58298-0.25726 0.78078
  -6   1  12 0.91729    5.98   1-0.81692 0.31383-0.54600 0.59220-0.30322 0.78008
  -6   1  11 122.581 9.15936   1-0.79797 0.28822-0.55456 0.60071-0.34972 0.77991
  -6   1  10-0.41304 5.04176   1-0.77558 0.25918-0.56223 0.60834-0.39665 0.78017
  -6   1   9 235.816 11.2389   1-0.74950 0.22644-0.56882 0.61488-0.44381 0.78067
  -6   1   8-6.02678 5.16469   1-0.71951 0.18978-0.57407 0.62009-0.49098 0.78117
  -6   1   7 34.0337 3.17327   1-0.68540 0.14901-0.57772 0.62369-0.53785 0.78137
  -6   1   6 5.24846 4.73332   1-0.64704 0.10400-0.57944 0.62536-0.58403 0.78089
  -6   1   5 70.0864 5.65225   1-0.60438 0.05469-0.57890 0.62479-0.62907 0.77926
  -6   1   4  0.9993  4.6515   1-0.55752 0.00116-0.57578 0.62162-0.67245 0.77598
  -6   1   3 126.501 7.93355   1-0.50668-0.05633-0.56976 0.61555-0.71360 0.77046
  -6   1   2 2.28687 4.67757   1-0.45229-0.11739-0.56056 0.60631-0.75193 0.76212
  -6   1   1-0.65485 4.36837   1-0.39496-0.18137-0.54802 0.59372-0.78689 0.75041
  -6   1   0-0.33081 4.78247   1-0.33550-0.24749-0.53206 0.57772-0.81797 0.73483
  -6   1  -1 11.4511 4.85736   1-0.27487-0.31478-0.51276 0.55837-0.84482 0.71501
  -6   1  -2 8.97964  5.5043   1-0.21414-0.38217-0.49034 0.53591-0.86724 0.69077
  -6   1  -3 363.215 12.7972   1-0.15440-0.44856-0.46517 0.51070-0.88522 0.66208
  -6   1  -4 39.4304  3.3976   1-0.09671-0.51291-0.43774 0.48322-0.89894 0.62913
  -6   1  -5 28.6709 3.11899   1-0.04198-0.57430-0.40860 0.45404-0.90876 0.59228
  -6   1  -6 4.04285 4.81761   1 0.00903-0.63197-0.37836 0.42375-0.91516 0.55202
  -6   1  -7 0.84991 5.34161   1 0.05578-0.68538-0.34758 0.39293-0.91872 0.50891
  -6   1  -8 27.1291  2.9792   1 0.09792-0.73418-0.31681 0.36211-0.92002 0.46355
  -6   1  -9 70.7311 5.73137   1 0.13530-0.77822-0.28650 0.33176-0.91966 0.41652
  -6   1 -10 12.5142 6.02766   1 0.16792-0.81749-0.25702 0.30224-0.91817 0.36836
  -6   1 -11 12.7258 3.76618   1 0.19589-0.85212-0.22867 0.27384-0.91603 0.31955
  -6   1 -12 10.6795 5.86829   1 0.21942-0.88231-0.20164 0.24677-0.91361 0.27047
  -6   1 -13 2.38401   5.591   1 0.23877-0.90832-0.17607 0.22116-0.91124 0.22143
  -6   0 -13 2.37963 5.18629   1 0.24771-0.91731-0.19161 0.19045-0.90475 0.21489
  -6   0 -12 89.1955 6.97284   1 0.23024-0.89318-0.21605 0.21494-0.90641 0.26323
  -6   0 -11-3.17482 6.21595   1 0.20888-0.86516-0.24190 0.24084-0.90820 0.31168
  -6   0 -10 8.49036 5.84572   1 0.18338-0.83300-0.26905 0.26804-0.90984 0.35998
  -6   0  -9-2.35977 5.68309   1 0.15353-0.79649-0.29735 0.29638-0.91099 0.40780
  -6   0  -8 2.23362   5.113   1 0.11919-0.75549-0.32656 0.32563-0.91126 0.45474
  -6   0  -7-11.4418 5.13794   1 0.08031-0.70996-0.35637 0.35549-0.91016 0.50031
  -6   0  -6 56.9178  4.2139   1 0.03697-0.65996-0.38639 0.38555-0.90719 0.54400
  -6   0  -5 0.38477 5.17656   1-0.01060-0.60572-0.41616 0.41537-0.90178 0.58526
  -6   0  -4 149.355 8.73468   1-0.06200-0.54767-0.44517 0.44441-0.89340 0.62354
  -6   0  -3-1.42091 4.54912   1-0.11662-0.48639-0.47285 0.47214-0.88154 0.65835
  -6   0  -2 31.4627 3.12469   1-0.17371-0.42265-0.49867 0.49801-0.86581 0.68929
  -6   0  -1  3.3554 4.76891   1-0.23234-0.35736-0.52214 0.52152-0.84592 0.71607
  -6   0   0 0.65908 4.44572   1-0.29152-0.29152-0.54284 0.54226-0.82179 0.73860
  -6   0   1 2.60925 4.32696   1-0.35024-0.22614-0.56047 0.55994-0.79347 0.75695
  -6   0   2 26.6834 2.74075   1-0.40753-0.16219-0.57487 0.57439-0.76121 0.77136
  -6   0   3-3.60036 4.17876   1-0.46253-0.10053-0.58601 0.58557-0.72538 0.78219
  -6   0   4 260.833 10.6606   1-0.51454-0.04186-0.59399 0.59359-0.68645 0.78993
  -6   0   5 4.40651 4.70901   1-0.56304 0.01329-0.59898 0.59863-0.64497 0.79512
  -6   0   6 249.977 10.8192   1-0.60765 0.06457-0.60125 0.60094-0.60146 0.79828
  -6   0   7-1.08243 4.80028   1-0.64820 0.11177-0.60109 0.60083-0.55646 0.79994
  -6   0   8 122.389 8.64299   1-0.68463 0.15486-0.59882 0.59861-0.51044 0.80059
  -6   0   9-1.56985 4.54308   1-0.71698 0.19387-0.59475 0.59457-0.46381 0.80062
  -6   0  10 18.9435 7.32058   1-0.74540 0.22895-0.58915 0.58902-0.41691 0.80040
  -6   0  11-0.43349 5.60187   1-0.77006 0.26026-0.58228 0.58219-0.37004 0.80019
  -6   0  12 68.7995 4.84113   1-0.79118 0.28804-0.57437 0.57433-0.32340 0.80021
  -6   0  13  5.3201 5.78356   1-0.80898 0.31250-0.56561 0.56561-0.27715 0.80063
  -6   0  14 1.53624 5.67925   1-0.82369 0.33387-0.55615 0.55620-0.23143 0.80157
  -6   0  15    0.00 4.97405   1-0.83553 0.35236-0.54613 0.54623-0.18629 0.80311
  -6   0  16 10.9344 5.66796   1-0.84470 0.36820-0.53566 0.53579-0.14181 0.80529
  -6  -1  16-1.72991 6.69992   1-0.82487 0.34833-0.56455 0.51846-0.15986 0.82330
  -6  -1  15 15.7728 5.93314   1-0.81401 0.33080-0.57478 0.52864-0.20481 0.82158
  -6  -1  14-1.02652 5.43182   1-0.80035 0.31048-0.58444 0.53826-0.25033 0.82043
  -6  -1  13 30.4763 3.35342   1-0.78370 0.28718-0.59343 0.54720-0.29633 0.81976
  -6  -1  12 2.75187 5.14828   1-0.76385 0.26067-0.60159 0.55531-0.34270 0.81947
  -6  -1  11 125.197 9.64235   1-0.74059 0.23075-0.60874 0.56243-0.38931 0.81941
  -6  -1  10 5.78252 5.28945   1-0.71373 0.19723-0.61469 0.56833-0.43594 0.81938
  -6  -1   9 218.902 10.8966   1-0.68309 0.15993-0.61920 0.57279-0.48235 0.81912
  -6  -1   8 1.88349 4.68986   1-0.64854 0.11872-0.62199 0.57554-0.52821 0.81832
  -6  -1   7 44.4157  3.5271   1-0.61003 0.07355-0.62281 0.57631-0.57316 0.81660
  -6  -1   6-9.44787 5.24882   1-0.56759 0.02445-0.62134 0.57480-0.61676 0.81353
  -6  -1   5 88.6978 5.80573   1-0.52137-0.02842-0.61732 0.57074-0.65853 0.80863
  -6  -1   4 2.99833 4.99722   1-0.47168-0.08476-0.61050 0.56387-0.69797 0.80140
  -6  -1   3 104.838 8.01651   1-0.41898-0.14413-0.60068 0.55400-0.73457 0.79134
  -6  -1   2-8.82206 4.90114   1-0.36386-0.20590-0.58775 0.54103-0.76789 0.77799
  -6  -1   1 2.29246 4.82428   1-0.30710-0.26932-0.57171 0.52494-0.79754 0.76097
  -6  -1   0-2.31617 4.85167   1-0.24957-0.33351-0.55267 0.50586-0.82325 0.74002
  -6  -1  -1 1.34747 4.64341   1-0.19220-0.39754-0.53086 0.48401-0.84490 0.71501
  -6  -1  -2 10.8568 2.62989   1-0.13594-0.46046-0.50664 0.45975-0.86255 0.68598
  -6  -1  -3 359.724  12.539   1-0.08166-0.52140-0.48044 0.43350-0.87637 0.65314
  -6  -1  -4   45.74 3.82869   1-0.03014-0.57958-0.45275 0.40577-0.88669 0.61680
  -6  -1  -5 29.3383 3.35055   1 0.01799-0.63437-0.42408 0.37705-0.89395 0.57739
  -6  -1  -6 4.04388  5.3035   1 0.06228-0.68531-0.39492 0.34785-0.89863 0.53540
  -6  -1  -7  8.5007  5.4431   1 0.10241-0.73210-0.36574 0.31862-0.90124 0.49135
  -6  -1  -8 14.3358 4.94826   1 0.13826-0.77461-0.33693 0.28977-0.90229 0.44573
  -6  -1  -9 68.6182 5.74734   1 0.16980-0.81281-0.30882 0.26161-0.90224 0.39900
  -6  -1 -10  6.0082 5.62015   1 0.19712-0.84678-0.28167 0.23441-0.90149 0.35159
  -6  -1 -11  19.396  3.4488   1 0.22037-0.87669-0.25566 0.20836-0.90039 0.30383
  -6  -1 -12 17.6691 3.13123   1 0.23975-0.90273-0.23092 0.18358-0.89925 0.25601
  -6  -1 -13 10.1341  5.8103   1 0.25550-0.92514-0.20754 0.16016-0.89827 0.20837
  -5  -1 -14 27.6498  3.5536   1 0.38003-0.95916-0.13648 0.08915-0.85132 0.12862
  -5  -1 -13 1.59003  5.8781   1 0.37001-0.94248-0.15861 0.11132-0.85330 0.17726
  -5  -1 -12 19.3518 6.82164   1 0.35636-0.92217-0.18260 0.13536-0.85619 0.22682
  -5  -1 -11 10.6843 4.93808   1 0.33870-0.89785-0.20852 0.16132-0.85988 0.27718
  -5  -1 -10  23.243 3.18106   1 0.31661-0.86910-0.23636 0.18920-0.86418 0.32814
  -5  -1  -9 3.26154 4.15767   1 0.28967-0.83550-0.26608 0.21897-0.86880 0.37943
  -5  -1  -8 8.41625 5.10394   1 0.25748-0.79665-0.29754 0.25047-0.87335 0.43065
  -5  -1  -7 19.6246 2.94401   1 0.21969-0.75221-0.33051 0.28349-0.87733 0.48130
  -5  -1  -6 54.6782 5.20159   1 0.17606-0.70192-0.36462 0.31765-0.88011 0.53074
  -5  -1  -5 18.7725 2.80309   1 0.12655-0.64575-0.39939 0.35245-0.88093 0.57823
  -5  -1  -4 114.779 7.59916   1 0.07132-0.58386-0.43415 0.38726-0.87897 0.62293
  -5  -1  -3 4.07192 4.58033   1 0.01087-0.51675-0.46817 0.42132-0.87336 0.66399
  -5  -1  -2 69.1981 4.72225   1-0.05399-0.44523-0.50059 0.45379-0.86330 0.70060
  -5  -1  -1 9.22643 4.07952   1-0.12213-0.37044-0.53058 0.48382-0.84814 0.73211
  -5  -1   0 79.7123 5.56085   1-0.19214-0.29377-0.55736 0.51065-0.82746 0.75810
  -5  -1   1 24.2614 2.52159   1-0.26248-0.21677-0.58034 0.53367-0.80114 0.77844
  -5  -1   2 81.5038 5.96071   1-0.33160-0.14099-0.59911 0.55249-0.76938 0.79334
  -5  -1   3 5.05092 3.69314   1-0.39809-0.06785-0.61354 0.56696-0.73265 0.80328
  -5  -1   4 225.397 8.78285   1-0.46077 0.00149-0.62370 0.57717-0.69165 0.80895
  -5  -1   5 5.60083 4.24704   1-0.51877 0.06616-0.62987 0.58338-0.64721 0.81117
  -5  -1   6  181.41 8.78884   1-0.57157 0.12561-0.63247 0.58602-0.60016 0.81080
  -5  -1   7   11.28  5.0187   1-0.61890 0.17960-0.63195 0.58555-0.55133 0.80863
  -5  -1   8 100.464 7.29812   1-0.66076 0.22812-0.62883 0.58247-0.50142 0.80539
  -5  -1   9 31.8125 2.99255   1-0.69730 0.27132-0.62357 0.57726-0.45103 0.80167
  -5  -1  10 358.063 13.1074   1-0.72881 0.30948-0.61659 0.57032-0.40065 0.79795
  -5  -1  11 47.6714 4.04101   1-0.75563 0.34296-0.60827 0.56204-0.35062 0.79459
  -5  -1  12 199.308 10.9285   1-0.77813 0.37212-0.59891 0.55273-0.30121 0.79185
  -5  -1  13 34.1172  3.5786   1-0.79670 0.39734-0.58875 0.54262-0.25260 0.78990
  -5  -1  14 53.8489 3.76303   1-0.81167 0.41898-0.57801 0.53192-0.20489 0.78885
  -5  -1  15 17.3277 3.28825   1-0.82339 0.43736-0.56683 0.52078-0.15814 0.78877
  -5  -1  16 102.301 7.85966   1-0.83215 0.45278-0.55532 0.50932-0.11237 0.78967
  -5  -1  17 3.40151 6.65977   1-0.83822 0.46550-0.54357 0.49762-0.06758 0.79154
  -5   0  17-10.1841 7.33337   1-0.85571 0.48304-0.51278 0.51306-0.04794 0.77195
  -5   0  16 -7.9471  6.1558   1-0.85137 0.47204-0.52453 0.52477-0.09190 0.76925
  -5   0  15 80.3387 6.10402   1-0.84451 0.45852-0.53613 0.53632-0.13687 0.76755
  -5   0  14-1.85671 5.37326   1-0.83489 0.44224-0.54751 0.54766-0.18287 0.76689
  -5   0  13 14.7765 4.95525   1-0.82222 0.42292-0.55858 0.55868-0.22993 0.76727
  -5   0  12 -1.2216 4.73125   1-0.80618 0.40022-0.56922 0.56928-0.27800 0.76868
  -5   0  11 58.3664  4.1282   1-0.78641 0.37379-0.57926 0.57927-0.32705 0.77106
  -5   0  10-3.58954 4.99964   1-0.76251 0.34323-0.58849 0.58845-0.37694 0.77429
  -5   0   9 88.1513 6.30053   1-0.73408 0.30815-0.59663 0.59655-0.42750 0.77817
  -5   0   8 3.83602  4.2888   1-0.70071 0.26811-0.60334 0.60322-0.47842 0.78243
  -5   0   7 159.044 8.42233   1-0.66202 0.22276-0.60822 0.60806-0.52931 0.78665
  -5   0   6 1.73893 4.31825   1-0.61771 0.17179-0.61080 0.61059-0.57964 0.79032
  -5   0   5 29.7759 2.54518   1-0.56762 0.11504-0.61056 0.61030-0.62874 0.79275
  -5   0   4 7.02373 3.98862   1-0.51180 0.05257-0.60695 0.60665-0.67580 0.79314
  -5   0   3  310.15 10.1065   1-0.45057-0.01532-0.59947 0.59912-0.71993 0.79061
  -5   0   2-1.04596 3.96571   1-0.38461-0.08793-0.58768 0.58730-0.76021 0.78422
  -5   0   1 209.158 8.28423   1-0.31495-0.16426-0.57135 0.57092-0.79575 0.77309
  -5   0   0 5.02128 3.61395   1-0.24293-0.24293-0.55044 0.54996-0.82585 0.75653
  -5   0  -1  564.46 13.4297   1-0.17018-0.32234-0.52518 0.52466-0.85008 0.73409
  -5   0  -2 1.94855 4.04348   1-0.09841-0.40077-0.49611 0.49555-0.86834 0.70568
  -5   0  -3 924.837 17.5191   1-0.02925-0.47658-0.46396 0.46335-0.88088 0.67156
  -5   0  -4-3.03087 5.21451   1 0.03585-0.54835-0.42961 0.42896-0.88829 0.63230
  -5   0  -5 1286.52  21.705   1 0.09582-0.61497-0.39400 0.39330-0.89136 0.58870
  -5   0  -6 4.05127 4.37587   1 0.14992-0.67574-0.35801 0.35727-0.89102 0.54169
  -5   0  -7 322.487 12.1617   1 0.19782-0.73029-0.32241 0.32162-0.88820 0.49221
  -5   0  -8-2.66894 4.74686   1 0.23945-0.77858-0.28783 0.28699-0.88377 0.44112
  -5   0  -9  427.56 14.8109   1 0.27502-0.82081-0.25472 0.25384-0.87849 0.38917
  -5   0 -10-5.63877 4.61084   1 0.30485-0.85730-0.22338 0.22246-0.87297 0.33698
  -5   0 -11 39.1002 4.08941   1 0.32939-0.88850-0.19402 0.19305-0.86768 0.28503
  -5   0 -12    0.00 5.55587   1 0.34910-0.91486-0.16670 0.16568-0.86297 0.23365
  -5   0 -13-1.05758 5.28788   1 0.36443-0.93685-0.14143 0.14037-0.85908 0.18309
  -5   0 -14 6.21177  4.7583   1 0.37583-0.95491-0.11817 0.11707-0.85614 0.13349
  -5   1 -14 23.2791 3.75665   1 0.37075-0.94978-0.10019 0.14533-0.86101 0.13840
  -5   1 -13-1.05979 5.90065   1 0.35782-0.93019-0.12468 0.16986-0.86496 0.18902
  -5   1 -12 32.8835 3.60252   1 0.34061-0.90632-0.15133 0.19655-0.86993 0.24065
  -5   1 -11-0.92885 5.41609   1 0.31862-0.87768-0.18017 0.22544-0.87571 0.29310
  -5   1 -10 15.7815  3.0158   1 0.29133-0.84373-0.21118 0.25649-0.88202 0.34607
  -5   1  -9-7.74469 5.07477   1 0.25824-0.80399-0.24424 0.28959-0.88842 0.39914
  -5   1  -8 9.17956 5.46293   1 0.21890-0.75799-0.27908 0.32448-0.89435 0.45174
  -5   1  -7 23.0105 2.60688   1 0.17299-0.70541-0.31532 0.36077-0.89906 0.50311
  -5   1  -6 59.6363 5.13135   1 0.12040-0.64616-0.35237 0.39786-0.90165 0.55238
  -5   1  -5  19.043 2.73436   1 0.06132-0.58043-0.38945 0.43499-0.90114 0.59853
  -5   1  -4 118.406 7.77822   1-0.00364-0.50881-0.42566 0.47124-0.89648 0.64054
  -5   1  -3 8.14133 4.54184   1-0.07348-0.43231-0.45999 0.50561-0.88672 0.67744
  -5   1  -2  60.231  4.8087   1-0.14678-0.35235-0.49141 0.53708-0.87111 0.70850
  -5   1  -1 12.7511 4.39975   1-0.22181-0.27067-0.51906 0.56477-0.84921 0.73327
  -5   1   0 68.1872 5.00628   1-0.29669-0.18913-0.54227 0.58802-0.82101 0.75173
  -5   1   1 21.4769 2.46556   1-0.36960-0.10956-0.56067 0.60647-0.78685 0.76424
  -5   1   2 88.0622 6.00017   1-0.43897-0.03353-0.57422 0.62007-0.74745 0.77151
  -5   1   3 1.59477 4.26929   1-0.50356 0.03772-0.58314 0.62903-0.70372 0.77445
  -5   1   4 204.454 8.55607   1-0.56256 0.10338-0.58785 0.63378-0.65669 0.77408
  -5   1   5 5.32037 4.40085   1-0.61555 0.16303-0.58890 0.63488-0.60734 0.77140
  -5   1   6 187.219 8.59307   1-0.66244 0.21657-0.58690 0.63292-0.55658 0.76730
  -5   1   7 3.35326  4.5929   1-0.70338 0.26417-0.58241 0.62847-0.50515 0.76254
  -5   1   8 84.3084 6.05985   1-0.73868 0.30613-0.57595 0.62206-0.45365 0.75771
  -5   1   9 31.1152 3.14579   1-0.76875 0.34286-0.56798 0.61414-0.40254 0.75327
  -5   1  10 363.106 13.1469   1-0.79406 0.37482-0.55887 0.60507-0.35213 0.74952
  -5   1  11 46.7517 4.93732   1-0.81504 0.40246-0.54892 0.59517-0.30262 0.74668
  -5   1  12 190.731 10.2918   1-0.83213 0.42621-0.53837 0.58466-0.25415 0.74488
  -5   1  13 34.9888 3.73338   1-0.84572 0.44646-0.52739 0.57373-0.20678 0.74417
  -5   1  14 51.3257 3.78901   1-0.85617 0.46356-0.51612 0.56250-0.16053 0.74458
  -5   1  15 19.3162 3.55928   1-0.86378 0.47784-0.50465 0.55107-0.11538 0.74610
  -5   1  16 100.182 7.90778   1-0.86883 0.48955-0.49305 0.53952-0.07129 0.74868
  -5   1  17-20.9771 7.83537   1-0.87155 0.49893-0.48137 0.52788-0.02823 0.75228
  -5   2  17 13.6915 5.92861   1-0.88575 0.51317-0.44941 0.54215-0.00853 0.73264
  -5   2  16 12.2943 6.25655   1-0.88455 0.50531-0.46096 0.55366-0.05066 0.72809
  -5   2  15  43.774 4.04107   1-0.88120 0.49530-0.47248 0.56513-0.09379 0.72456
  -5   2  14 7.03496 5.68629   1-0.87548 0.48293-0.48394 0.57655-0.13801 0.72211
  -5   2  13    0.00 5.16256   1-0.86715 0.46793-0.49530 0.58786-0.18335 0.72078
  -5   2  12  1.6484 4.91075   1-0.85590 0.45003-0.50648 0.59900-0.22987 0.72064
  -5   2  11 73.9054 5.14062   1-0.84141 0.42888-0.51739 0.60987-0.27758 0.72168
  -5   2  10 23.3999 3.08337   1-0.82328 0.40409-0.52788 0.62031-0.32646 0.72390
  -5   2   9 124.956  8.7251   1-0.80109 0.37524-0.53775 0.63014-0.37646 0.72722
  -5   2   8 9.74606 4.64005   1-0.77436 0.34185-0.54676 0.63910-0.42742 0.73152
  -5   2   7 26.3801 2.82466   1-0.74259 0.30343-0.55457 0.64687-0.47913 0.73657
  -5   2   6 15.9401 2.59265   1-0.70529 0.25947-0.56077 0.65303-0.53124 0.74200
  -5   2   5 9.37584 4.14654   1-0.66201 0.20953-0.56486 0.65707-0.58323 0.74733
  -5   2   4 6.89146 4.11646   1-0.61242 0.15328-0.56625 0.65842-0.63444 0.75188
  -5   2   3 361.219 10.6424   1-0.55636 0.09056-0.56432 0.65644-0.68403 0.75479
  -5   2   2 28.6915 2.60787   1-0.49399 0.02154-0.55840 0.65048-0.73097 0.75507
  -5   2   1 261.157 9.41073   1-0.42587-0.05325-0.54791 0.63995-0.77417 0.75161
  -5   2   0 450.324 12.1717   1-0.35297-0.13280-0.53244 0.62442-0.81253 0.74329
  -5   2  -1 133.312 7.28743   1-0.27676-0.21567-0.51179 0.60373-0.84506 0.72916
  -5   2  -2 51.2229 4.15866   1-0.19908-0.30001-0.48613 0.57802-0.87111 0.70855
  -5   2  -3 627.294 14.8448   1-0.12196-0.38378-0.45596 0.54782-0.89042 0.68118
  -5   2  -4 77.6955 5.62905   1-0.04744-0.46497-0.42213 0.51394-0.90317 0.64726
  -5   2  -5 429.059  13.041   1 0.02270-0.54177-0.38566 0.47742-0.90999 0.60742
  -5   2  -6  31.229 3.20079   1 0.08709-0.61282-0.34769 0.43941-0.91183 0.56260
  -5   2  -7 93.0014   6.222   1 0.14483-0.67721-0.30928 0.40096-0.90980 0.51390
  -5   2  -8 54.4481 4.72944   1 0.19550-0.73454-0.27139 0.36302-0.90504 0.46247
  -5   2  -9 92.1185 6.51099   1 0.23908-0.78478-0.23473 0.32632-0.89858 0.40935
  -5   2 -10 59.3476 4.04568   1 0.27583-0.82819-0.19984 0.29139-0.89133 0.35543
  -5   2 -11 112.626 7.33661   1 0.30621-0.86523-0.16706 0.25856-0.88399 0.30143
  -5   2 -12 82.2681 6.73591   1 0.33077-0.89645-0.13656 0.22802-0.87709 0.24786
  -5   2 -13 2.66697 5.36054   1 0.35009-0.92242-0.10842 0.19983-0.87100 0.19510
  -5   2 -14 15.3698 7.04126   1 0.36472-0.94371-0.08259 0.17396-0.86596 0.14339
  -5   3 -14    0.00 6.13978   1 0.35767-0.93662-0.06542 0.20302-0.87102 0.14849
  -5   3 -13 1.07849 5.33828   1 0.34114-0.91342-0.09270 0.23035-0.87723 0.20137
  -5   3 -12 87.4559 6.18107   1 0.31945-0.88508-0.12249 0.26018-0.88452 0.25533
  -5   3 -11 10.9002 4.76286   1 0.29199-0.85095-0.15478 0.29251-0.89258 0.31005
  -5   3 -10  7.5572 4.97012   1 0.25810-0.81041-0.18947 0.32725-0.90094 0.36509
  -5   3  -9 35.6506 3.41639   1 0.21720-0.76286-0.22630 0.36412-0.90896 0.41977
  -5   3  -8 13.7308 5.75239   1 0.16887-0.70787-0.26481 0.40268-0.91576 0.47323
  -5   3  -7 24.8106 2.66465   1 0.11293-0.64527-0.30433 0.44224-0.92027 0.52441
  -5   3  -6 132.612  8.4767   1 0.04960-0.57528-0.34392 0.48188-0.92128 0.57209
  -5   3  -5 4.63036 4.38776   1-0.02040-0.49862-0.38247 0.52047-0.91752 0.61500
  -5   3  -4 89.4236 6.64969   1-0.09578-0.41658-0.41874 0.55679-0.90785 0.65199
  -5   3  -3 12.3586  4.7181   1-0.17474-0.33096-0.45153 0.58961-0.89141 0.68222
  -5   3  -2 8.63312 2.13582   1-0.25511-0.24393-0.47980 0.61794-0.86781 0.70528
  -5   3  -1  1.1291 4.29949   1-0.33463-0.15775-0.50289 0.64107-0.83715 0.72129
  -5   3   0 87.4484 6.41883   1-0.41118-0.07455-0.52049 0.65871-0.80006 0.73087
  -5   3   1-6.57526 4.19092   1-0.48302 0.00395-0.53270 0.67096-0.75753 0.73500
  -5   3   2-4.93224  4.4013   1-0.54894 0.07653-0.53994 0.67825-0.71075 0.73489
  -5   3   3 2.76867 4.05022   1-0.60824 0.14249-0.54284 0.68120-0.66096 0.73177
  -5   3   4 3.10771 4.14255   1-0.66071 0.20161-0.54210 0.68050-0.60929 0.72676
  -5   3   5 29.8353 2.64509   1-0.70645 0.25402-0.53844 0.67688-0.55670 0.72084
  -5   3   6-2.41488 4.82975   1-0.74583 0.30005-0.53250 0.67098-0.50394 0.71475
  -5   3   7 23.6986 2.89332   1-0.77934 0.34022-0.52483 0.66337-0.45159 0.70907
  -5   3   8 10.6025 5.34253   1-0.80752 0.37506-0.51591 0.65449-0.40004 0.70418
  -5   3   9 153.149 8.85948   1-0.83093 0.40513-0.50609 0.64471-0.34952 0.70033
  -5   3  10 81.7046 6.20059   1-0.85008 0.43094-0.49564 0.63431-0.30020 0.69768
  -5   3  11 76.5329 5.83722   1-0.86545 0.45297-0.48479 0.62350-0.25214 0.69628
  -5   3  12 41.5442 3.85841   1-0.87747 0.47164-0.47368 0.61243-0.20535 0.69616
  -5   3  13  50.661 3.98477   1-0.88649 0.48732-0.46241 0.60121-0.15980 0.69728
  -5   3  14  22.393 3.41453   1-0.89284 0.50033-0.45108 0.58992-0.11546 0.69960
  -5   3  15 104.706 7.65754   1-0.89679 0.51093-0.43971 0.57860-0.07225 0.70306
  -5   3  16 16.2135 6.61914   1-0.89855 0.51935-0.42834 0.56727-0.03011 0.70759
  -5   3  17 4.03435  5.4979   1-0.89832 0.52579-0.41698 0.55596 0.01104 0.71311
  -5   4  17 14.0282 5.16224   1-0.90930 0.53681-0.38416 0.56937 0.03041 0.69378
  -5   4  16 9.87654 5.37611   1-0.91085 0.53170-0.39527 0.58044-0.00975 0.68727
  -5   4  15 24.7192 3.49434   1-0.91056 0.52475-0.40643 0.59155-0.05086 0.68172
  -5   4  14 3.38376 5.94004   1-0.90827 0.51580-0.41762 0.60270-0.09301 0.67720
  -5   4  13 22.6992 3.27373   1-0.90377 0.50465-0.42885 0.61388-0.13629 0.67381
  -5   4  12 29.3866 3.26051   1-0.89683 0.49105-0.44008 0.62507-0.18076 0.67162
  -5   4  11 8.37964 2.89716   1-0.88715 0.47471-0.45126 0.63620-0.22651 0.67070
  -5   4  10 22.5247 3.00888   1-0.87439 0.45529-0.46232 0.64722-0.27359 0.67111
  -5   4   9 112.215 7.66416   1-0.85816 0.43240-0.47313 0.65799-0.32202 0.67287
  -5   4   8 58.5393 4.62919   1-0.83799 0.40558-0.48355 0.66836-0.37180 0.67599
  -5   4   7 41.4456 3.22392   1-0.81336 0.37429-0.49334 0.67811-0.42287 0.68039
  -5   4   6-2.80025 4.72889   1-0.78370 0.33797-0.50220 0.68692-0.47505 0.68591
  -5   4   5  80.873 5.28871   1-0.74839 0.29600-0.50973 0.69440-0.52809 0.69228
  -5   4   4 0.29202 3.92869   1-0.70684 0.24779-0.51541 0.70004-0.58153 0.69905
  -5   4   3 170.439 8.03597   1-0.65850 0.19279-0.51863 0.70322-0.63475 0.70561
  -5   4   2 7.94097 4.37526   1-0.60299 0.13063-0.51865 0.70320-0.68689 0.71108
  -5   4   1 132.707 7.91944   1-0.54023 0.06120-0.51470 0.69920-0.73685 0.71437
  -5   4   0 90.4694 5.53175   1-0.47054-0.01514-0.50599 0.69044-0.78336 0.71422
  -5   4  -1 43.2793 3.23296   1-0.39480-0.09754-0.49186 0.67627-0.82505 0.70924
  -5   4  -2 70.5784 4.84413   1-0.31450-0.18450-0.47193 0.65630-0.86063 0.69816
  -5   4  -3  94.757 7.05042   1-0.23169-0.27397-0.44621 0.63053-0.88911 0.67996
  -5   4  -4 8.42348 3.83339   1-0.14879-0.36353-0.41515 0.59943-0.90995 0.65414
  -5   4  -5 5.77491 4.76792   1-0.06831-0.45066-0.37966 0.56390-0.92324 0.62076
  -5   4  -6 142.407 8.19057   1 0.00748-0.53311-0.34097 0.52516-0.92963 0.58049
  -5   4  -7-2.26933 4.34544   1 0.07682-0.60911-0.30045 0.48460-0.93023 0.53442
  -5   4  -8 60.9354 4.19182   1 0.13858-0.67753-0.25943 0.44353-0.92639 0.48391
  -5   4  -9 5.96157 5.74471   1 0.19224-0.73785-0.21904 0.40309-0.91951 0.43036
  -5   4 -10-8.60609 5.52898   1 0.23782-0.79008-0.18017 0.36418-0.91086 0.37505
  -5   4 -11 21.6335  3.2753   1 0.27569-0.83462-0.14343 0.32740-0.90150 0.31902
  -5   4 -12 17.3216 3.66101   1 0.30647-0.87205-0.10919 0.29311-0.89225 0.26310
  -5   4 -13 1.64228 5.60946   1 0.33084-0.90308-0.07761 0.26149-0.88370 0.20789
  -5   4 -14  11.663 6.28071   1 0.34953-0.92843-0.04872 0.23256-0.87624 0.15376
  -5   5 -14-2.96785 6.84539   1 0.34017-0.91903-0.03259 0.26265-0.88166 0.15923
  -5   5 -13 10.6806  3.0539   1 0.31904-0.89124-0.06324 0.29335-0.89046 0.21469
  -5   5 -12 101.029 8.13106   1 0.29160-0.85714-0.09678 0.32694-0.90034 0.27124
  -5   5 -11-0.49298 5.37776   1 0.25705-0.81593-0.13315 0.36335-0.91079 0.32835
  -5   5 -10 50.2384 4.06342   1 0.21462-0.76684-0.17207 0.40231-0.92106 0.38530
  -5   5  -9 6.55067 4.60104   1 0.16373-0.70929-0.21305 0.44334-0.93015 0.44105
  -5   5  -8   77.99 6.46361   1 0.10411-0.64301-0.25526 0.48560-0.93674 0.49431
  -5   5  -7 14.0172  4.6724   1 0.03600-0.56824-0.29759 0.52797-0.93935 0.54358
  -5   5  -6 180.859 9.76547   1-0.03968-0.48591-0.33865 0.56907-0.93641 0.58731
  -5   5  -5 20.2666  2.8519   1-0.12126-0.39767-0.37689 0.60736-0.92655 0.62411
  -5   5  -4-1.34235 4.29761   1-0.20644-0.30583-0.41088 0.64139-0.90880 0.65303
  -5   5  -3 113.821 7.73182   1-0.29248-0.21314-0.43946 0.67002-0.88286 0.67375
  -5   5  -2 14.9678 2.62789   1-0.37662-0.12234-0.46195 0.69255-0.84908 0.68664
  -5   5  -1 137.314 8.02612   1-0.45644-0.03585-0.47820 0.70884-0.80844 0.69267
  -5   5   0 21.1432 2.68518   1-0.53014 0.04450-0.48855 0.71924-0.76232 0.69322
  -5   5   1 7.60441 2.35068   1-0.59659 0.11762-0.49368 0.72441-0.71224 0.68980
  -5   5   2 49.9855 4.19851   1-0.65534 0.18302-0.49443 0.72521-0.65964 0.68387
  -5   5   3 50.5544 4.58209   1-0.70644 0.24078-0.49169 0.72251-0.60575 0.67665
  -5   5   4  4.8647  4.5097   1-0.75028 0.29127-0.48627 0.71713-0.55157 0.66914
  -5   5   5 20.4251 2.76497   1-0.78745 0.33510-0.47887 0.70978-0.49781 0.66204
  -5   5   6  21.404 2.89992   1-0.81862 0.37293-0.47006 0.70101-0.44495 0.65585
  -5   5   7 51.9885 4.92995   1-0.84448 0.40545-0.46028 0.69128-0.39330 0.65086
  -5   5   8 7.03613 5.26536   1-0.86565 0.43328-0.44987 0.68091-0.34303 0.64726
  -5   5   9-3.69842 5.23035   1-0.88273 0.45701-0.43907 0.67015-0.29421 0.64511
  -5   5  10 25.5304 3.01839   1-0.89619 0.47714-0.42805 0.65918-0.24685 0.64441
  -5   5  11 4.54112 4.61557   1-0.90649 0.49410-0.41694 0.64811-0.20090 0.64513
  -5   5  12  2.1885 5.12315   1-0.91399 0.50826-0.40581 0.63703-0.15629 0.64719
  -5   5  13 98.5399 6.91512   1-0.91900 0.51992-0.39471 0.62598-0.11295 0.65052
  -5   5  14-4.44722 5.61231   1-0.92178 0.52936-0.38368 0.61499-0.07079 0.65502
  -5   5  15 3.67954 5.33475   1-0.92255 0.53679-0.37271 0.60407-0.02972 0.66062
  -5   5  16 21.5723  3.5552   1-0.92148 0.54238-0.36182 0.59322 0.01035 0.66722
  -5   5  17 1.18994 6.40801   1-0.91872 0.54627-0.35099 0.58243 0.04951 0.67473
  -5   6  16-6.86592 6.86592   1-0.93049 0.55143-0.32806 0.60569 0.03011 0.64750
  -5   6  15  8.6181 5.54555   1-0.93281 0.54709-0.33865 0.61623-0.00892 0.63986
  -5   6  14 18.2606 6.33542   1-0.93344 0.54107-0.34932 0.62687-0.04889 0.63317
  -5   6  13 7.64855 3.19729   1-0.93224 0.53320-0.36010 0.63760-0.08991 0.62752
  -5   6  12 8.11846 5.18189   1-0.92901 0.52331-0.37098 0.64843-0.13207 0.62301
  -5   6  11  17.051 5.96785   1-0.92352 0.51117-0.38195 0.65936-0.17546 0.61974
  -5   6  10 8.88294 4.70872   1-0.91550 0.49649-0.39299 0.67035-0.22019 0.61780
  -5   6   9  112.00 7.95372   1-0.90461 0.47895-0.40404 0.68137-0.26635 0.61729
  -5   6   8-1.09709 5.02748   1-0.89046 0.45814-0.41503 0.69231-0.31401 0.61829
  -5   6   7 111.359 8.13761   1-0.87257 0.43359-0.42584 0.70307-0.36323 0.62084
  -5   6   6  5.3937 4.57273   1-0.85040 0.40476-0.43626 0.71345-0.41400 0.62495
  -5   6   5 213.225   9.692   1-0.82330 0.37100-0.44605 0.72319-0.46627 0.63055
  -5   6   4 38.9517  3.1236   1-0.79058 0.33162-0.45483 0.73193-0.51985 0.63745
  -5   6   3 248.616 10.2136   1-0.75147 0.28585-0.46211 0.73917-0.57439 0.64534
  -5   6   2 31.9248 2.97045   1-0.70523 0.23295-0.46726 0.74427-0.62936 0.65364
  -5   6   1 492.811 13.4414   1-0.65120 0.17227-0.46949 0.74646-0.68394 0.66155
  -5   6   0-4.69435 4.56745   1-0.58898 0.10339-0.46788 0.74480-0.73701 0.66795
  -5   6  -1 20.0953 2.74449   1-0.51858 0.02633-0.46144 0.73832-0.78715 0.67142
  -5   6  -2 13.0472  5.0951   1-0.44062-0.05829-0.44926 0.72609-0.83272 0.67032
  -5   6  -3 8.27151 2.63752   1-0.35651-0.14905-0.43064 0.70743-0.87204 0.66298
  -5   6  -4  4.5449  4.5449   1-0.26848-0.24375-0.40534 0.68208-0.90367 0.64795
  -5   6  -5 8.03015 4.34956   1-0.17935-0.33954-0.37368 0.65038-0.92671 0.62431
  -5   6  -6 45.1714 3.42918   1-0.09224-0.43331-0.33663 0.61328-0.94099 0.59193
  -5   6  -7    0.00 4.93475   1-0.01005-0.52215-0.29561 0.57222-0.94716 0.55144
  -5   6  -8 23.8182 3.20134   1 0.06489-0.60375-0.25231 0.52888-0.94652 0.50413
  -5   6  -9 15.2989 5.58397   1 0.13114-0.67666-0.20840 0.48492-0.94073 0.45167
  -5   6 -10 13.8299 5.93728   1 0.18805-0.74022-0.16529 0.44177-0.93152 0.39579
  -5   6 -11 45.6856 4.10958   1 0.23569-0.79452-0.12405 0.40048-0.92046 0.33807
  -5   6 -12 5.91044 6.00734   1 0.27459-0.84008-0.08538 0.36177-0.90883 0.27977
  -5   6 -13 6.27858 4.80948   1 0.30555-0.87770-0.04968 0.32603-0.89758 0.22185
  -5   7 -13 7.03044 5.74033   1 0.29013-0.86223-0.03708 0.35965-0.90511 0.22943
  -5   7 -12 21.1556 3.67553   1 0.25509-0.82054-0.07515 0.39777-0.91778 0.28876
  -5   7 -11 21.7494 3.52523   1 0.21117-0.76996-0.11629 0.43896-0.93052 0.34817
  -5   7 -10 84.6903 7.14666   1 0.15756-0.70969-0.15995 0.48266-0.94212 0.40644
  -5   7  -9 28.2469  3.5932   1 0.09385-0.63932-0.20515 0.52791-0.95101 0.46199
  -5   7  -8 78.5112 6.39938   1 0.02033-0.55914-0.25050 0.57330-0.95530 0.51295
  -5   7  -7   31.59 3.19738   1-0.06183-0.47033-0.29423 0.61708-0.95305 0.55737
  -5   7  -6  1.1966 5.12352   1-0.15042-0.37508-0.33446 0.65734-0.94260 0.59358
  -5   7  -5 21.0233 3.09059   1-0.24242-0.27642-0.36941 0.69234-0.92290 0.62055
  -5   7  -4  19.242 2.83707   1-0.33435-0.17782-0.39781 0.72079-0.89381 0.63813
  -5   7  -3 93.4834 6.29646   1-0.42291-0.08261-0.41908 0.74210-0.85612 0.64710
  -5   7  -2 25.4709 2.95198   1-0.50541 0.00655-0.43333 0.75639-0.81130 0.64895
  -5   7  -1  169.89 9.86665   1-0.58006 0.08786-0.44123 0.76434-0.76120 0.64552
  -5   7   0 65.3186 4.92265   1-0.64601 0.16047-0.44380 0.76696-0.70768 0.63866
  -5   7   1   11.97 2.83648   1-0.70317 0.22429-0.44213 0.76533-0.65237 0.63002
  -5   7   2 15.0582 5.23764   1-0.75196 0.27973-0.43726 0.76050-0.59655 0.62087
  -5   7   3 126.412 8.19844   1-0.79310 0.32753-0.43008 0.75337-0.54117 0.61215
  -5   7   4 112.686 7.83655   1-0.82742 0.36850-0.42131 0.74465-0.48683 0.60448
  -5   7   5-0.68652 4.65621   1-0.85576 0.40351-0.41150 0.73487-0.43391 0.59823
  -5   7   6 20.4133 2.75274   1-0.87893 0.43333-0.40104 0.72446-0.38260 0.59358
  -5   7   7 24.0913 3.01767   1-0.89761 0.45867-0.39022 0.71368-0.33297 0.59062
  -5   7   8  9.1663 4.86116   1-0.91241 0.48013-0.37924 0.70275-0.28500 0.58932
  -5   7   9 0.39966 5.46526   1-0.92385 0.49822-0.36823 0.69179-0.23864 0.58963
  -5   7  10 5.03637 5.24202   1-0.93235 0.51339-0.35728 0.68088-0.19380 0.59145
  -5   7  11 3.97861 5.98018   1-0.93828 0.52597-0.34642 0.67007-0.15036 0.59468
  -5   7  12-0.46668 5.81014   1-0.94192 0.53628-0.33570 0.65939-0.10822 0.59921
  -5   7  13-1.97428 5.96384   1-0.94353 0.54454-0.32510 0.64884-0.06727 0.60492
  -5   7  14 10.9012   3.234   1-0.94329 0.55096-0.31464 0.63842-0.02740 0.61172
  -5   7  15-0.55393 5.39909   1-0.94138 0.55571-0.30429 0.62811 0.01147 0.61951
  -5   7  16 16.7272 6.96684   1-0.93793 0.55891-0.29404 0.61790 0.04946 0.62820
  -5   8  15 9.88275 5.29624   1-0.94833 0.56270-0.26971 0.63976 0.03139 0.59964
  -5   8  14 7.69532 5.44141   1-0.95140 0.55911-0.27970 0.64971-0.00640 0.59076
  -5   8  13 3.12119 6.24237   1-0.95294 0.55399-0.28981 0.65977-0.04512 0.58281
  -5   8  12 19.2259 6.77723   1-0.95280 0.54720-0.30006 0.66998-0.08485 0.57588
  -5   8  11 56.9489  4.4213   1-0.95083 0.53857-0.31047 0.68035-0.12572 0.57008
  -5   8  10 39.8389  3.7564   1-0.94681 0.52789-0.32104 0.69088-0.16783 0.56552
  -5   8   9 73.1381 6.13263   1-0.94048 0.51491-0.33178 0.70157-0.21129 0.56232
  -5   8   8 5.29593 5.29593   1-0.93153 0.49930-0.34266 0.71240-0.25624 0.56061
  -5   8   7 444.065 15.1137   1-0.91958 0.48069-0.35363 0.72333-0.30280 0.56050
  -5   8   6 176.975 10.2039   1-0.90416 0.45861-0.36461 0.73426-0.35107 0.56210
  -5   8   5 194.935 10.2982   1-0.88471 0.43250-0.37546 0.74507-0.40112 0.56549
  -5   8   4 1.80291   5.061   1-0.86057 0.40171-0.38597 0.75554-0.45299 0.57069
  -5   8   3 286.698 11.7881   1-0.83096 0.36544-0.39584 0.76537-0.50661 0.57764
  -5   8   2 25.2842 2.95924   1-0.79500 0.32282-0.40462 0.77410-0.56177 0.58613
  -5   8   1 150.173  8.8902   1-0.75174 0.27290-0.41171 0.78114-0.61805 0.59575
  -5   8   0 24.9579 2.96137   1-0.70025 0.21475-0.41628 0.78567-0.67477 0.60580
  -5   8  -1 213.649 10.0558   1-0.63972 0.14756-0.41734 0.78668-0.73085 0.61521
  -5   8  -2 74.8468 6.18387   1-0.56973 0.07092-0.41370 0.78300-0.78479 0.62249
  -5   8  -3 61.0072 4.31109   1-0.49051-0.01497-0.40412 0.77337-0.83473 0.62576
  -5   8  -4 5.08719 4.99607   1-0.40318-0.10895-0.38753 0.75674-0.87855 0.62292
  -5   8  -5 202.104 10.4391   1-0.31000-0.20879-0.36330 0.73247-0.91425 0.61194
  -5   8  -6 107.797 7.08459   1-0.21423-0.31122-0.33150 0.70062-0.94032 0.59135
  -5   8  -7 39.2458 3.58112   1-0.11971-0.41240-0.29305 0.66212-0.95622 0.56059
  -5   8  -8 11.6754 5.38589   1-0.03023-0.50854-0.24961 0.61865-0.96249 0.52019
  -5   8  -9 39.9086 3.98948   1 0.05116-0.59658-0.20328 0.57227-0.96063 0.47166
  -5   8 -10 7.78415 5.89406   1 0.12249-0.67457-0.15616 0.52510-0.95271 0.41707
  -5   8 -11 23.9695 3.56904   1 0.18295-0.74169-0.11004 0.47894-0.94092 0.35861
  -5   8 -12-10.4377 6.81198   1 0.23269-0.79809-0.06623 0.43509-0.92720 0.29823
  -5   9 -12 19.7997 6.97126   1 0.20687-0.77223-0.05883 0.47392-0.93713 0.30820
  -5   9 -11 1.70573 6.89362   1 0.15036-0.70905-0.10543 0.52057-0.95155 0.36929
  -5   9 -10 13.8696 3.48021   1 0.08206-0.63410-0.15397 0.56915-0.96299 0.42740
  -5   9  -9  36.893 3.67463   1 0.00231-0.54769-0.20267 0.61790-0.96906 0.48013
  -5   9  -8  4.8774 5.43124   1-0.08733-0.45139-0.24930 0.66456-0.96730 0.52504
  -5   9  -7 14.4267 5.11915   1-0.18389-0.34817-0.29142 0.70673-0.95568 0.56009
  -5   9  -6 7.12643 6.04172   1-0.28332-0.24208-0.32693 0.74229-0.93314 0.58422
  -5   9  -5    0.00 4.91513   1-0.38124-0.13751-0.35449 0.76989-0.89991 0.59765
  -5   9  -4  2.0632 4.93445   1-0.47370-0.03839-0.37373 0.78918-0.85740 0.60181
  -5   9  -3 36.7928 3.46954   1-0.55787 0.05244-0.38521 0.80070-0.80778 0.59886
  -5   9  -2 10.1325 5.59339   1-0.63224 0.13346-0.39008 0.80561-0.75345 0.59119
  -5   9  -1-0.38202 5.36194   1-0.69640 0.20429-0.38970 0.80528-0.69657 0.58098
  -5   9   0 63.8835 4.87418   1-0.75079 0.26534-0.38544 0.80106-0.63889 0.56996
  -5   9   1 14.5998 5.14651   1-0.79629 0.31749-0.37844 0.79411-0.58163 0.55937
  -5   9   2 76.1288 5.92247   1-0.83394 0.36181-0.36963 0.78534-0.52559 0.55000
  -5   9   3  10.558 5.03074   1-0.86483 0.39935-0.35968 0.77544-0.47124 0.54231
  -5   9   4 69.0691 5.76136   1-0.88994 0.43112-0.34909 0.76489-0.41879 0.53653
  -5   9   5 43.3589 3.47327   1-0.91013 0.45796-0.33819 0.75403-0.36830 0.53270
  -5   9   6 79.2869 6.18632   1-0.92613 0.48063-0.32720 0.74309-0.31973 0.53080
  -5   9   7 7.02558 5.62107   1-0.93856 0.49971-0.31626 0.73219-0.27298 0.53072
  -5   9   8 86.8537 6.77303   1-0.94791 0.51573-0.30546 0.72143-0.22794 0.53235
  -5   9   9 15.6195 5.33664   1-0.95461 0.52908-0.29483 0.71086-0.18446 0.53554
  -5   9  10 14.4577  5.4985   1-0.95897 0.54009-0.28441 0.70048-0.14241 0.54015
  -5   9  11 15.6422 5.65848   1-0.96127 0.54905-0.27419 0.69030-0.10165 0.54606
  -5   9  12 10.7854 6.35278   1-0.96173 0.55617-0.26415 0.68031-0.06206 0.55313
  -5   9  13 24.5622 3.95961   1-0.96053 0.56163-0.25428 0.67048-0.02352 0.56126
  -5   9  14    1.71 5.12999   1-0.95781 0.56557-0.24456 0.66080 0.01406 0.57035
  -5   9  15 6.61618 5.27789   1-0.95369 0.56811-0.23495 0.65124 0.05079 0.58028
  -5  10  14 11.8515 5.68376   1-0.96260 0.57041-0.20928 0.67175 0.03393 0.55052
  -5  10  13 11.2688 4.64625   1-0.96638 0.56753-0.21859 0.68103-0.00255 0.54033
  -5  10  12 25.7521 3.88392   1-0.96877 0.56326-0.22805 0.69044-0.03990 0.53102
  -5  10  11 36.4166 3.83335   1-0.96967 0.55750-0.23767 0.70001-0.07823 0.52268
  -5  10  10 26.5759 3.35113   1-0.96891 0.55008-0.24749 0.70979-0.11765 0.51544
  -5  10   9 73.2584  6.3237   1-0.96631 0.54083-0.25752 0.71978-0.15828 0.50940
  -5  10   8 30.2217 3.46552   1-0.96165 0.52950-0.26779 0.73000-0.20026 0.50471
  -5  10   7 129.759 9.36027   1-0.95463 0.51583-0.27829 0.74046-0.24373 0.50151
  -5  10   6 158.221 10.4508   1-0.94491 0.49945-0.28902 0.75114-0.28884 0.49996
  -5  10   5 89.9714 7.06869   1-0.93205 0.47993-0.29993 0.76201-0.33576 0.50021
  -5  10   4 115.783  8.6467   1-0.91550 0.45673-0.31094 0.77298-0.38463 0.50242
  -5  10   3  58.826 3.93437   1-0.89460 0.42917-0.32191 0.78390-0.43557 0.50668
  -5  10   2 125.519 8.36795   1-0.86854 0.39645-0.33261 0.79455-0.48863 0.51308
  -5  10   1 34.7174 3.23759   1-0.83636 0.35761-0.34266 0.80456-0.54376 0.52155
  -5  10   0 86.5955 6.64423   1-0.79695 0.31154-0.35153 0.81338-0.60074 0.53186
  -5  10  -1 186.341 10.1655   1-0.74909 0.25703-0.35845 0.82026-0.65905 0.54350
  -5  10  -2 100.081 7.41336   1-0.69159 0.19286-0.36238 0.82414-0.71777 0.55556
  -5  10  -3 87.8372 6.55711   1-0.62347 0.11808-0.36198 0.82371-0.77548 0.56660
  -5  10  -4 1.30868 5.80361   1-0.54433 0.03229-0.35572 0.81740-0.83014 0.57459
  -5  10  -5 42.4191 3.69434   1-0.45479-0.06391-0.34205 0.80368-0.87923 0.57702
  -5  10  -6 47.9427 3.90435   1-0.35689-0.16847-0.31976 0.78135-0.92004 0.57116
  -5  10  -7 100.318 7.36994   1-0.25419-0.27783-0.28849 0.75003-0.95026 0.55471
  -5  10  -8 38.3793 3.79696   1-0.15140-0.38728-0.24896 0.71046-0.96866 0.52645
  -5  10  -9 13.9175 7.10142   1-0.05347-0.49186-0.20305 0.66451-0.97551 0.48663
  -5  10 -10-6.18293 6.90701   1 0.03541-0.58740-0.15337 0.61478-0.97250 0.43695
  -5  10 -11 7.09356  6.4755   1 0.11257-0.67122-0.10262 0.56399-0.96223 0.38001
  -5  11 -10 7.63169 5.95794   1-0.01843-0.53351-0.15418 0.66182-0.98052 0.44502
  -5  11  -9 85.1805 6.53531   1-0.11685-0.42844-0.20390 0.71158-0.97891 0.49007
  -5  11  -8 4.82426   6.499   1-0.22250-0.31613-0.24772 0.75546-0.96529 0.52312
  -5  11  -7  10.794 6.95324   1-0.32993-0.20204-0.28315 0.79093-0.93873 0.54322
  -5  11  -6 4.44854 6.23266   1-0.43357-0.09175-0.30892 0.81674-0.90012 0.55128
  -5  11  -5-0.95392 5.80249   1-0.52892 0.01027-0.32514 0.83300-0.85184 0.54967
  -5  11  -4 1.84832 5.62144   1-0.61330 0.10130-0.33302 0.84093-0.79694 0.54144
  -5  11  -3 26.2052 3.22424   1-0.68575 0.18041-0.33429 0.84224-0.73837 0.52954
  -5  11  -2  14.068 5.52602   1-0.74662 0.24794-0.33072 0.83872-0.67853 0.51636
  -5  11  -1 6.48171 5.55061   1-0.79698 0.30496-0.32386 0.83191-0.61908 0.50358
  -5  11   0 11.5321 5.77788   1-0.83822 0.35286-0.31491 0.82300-0.56109 0.49225
  -5  11   1 211.044 11.4337   1-0.87171 0.39300-0.30473 0.81286-0.50512 0.48295
  -5  11   2 31.6717 3.26287   1-0.89870 0.42665-0.29391 0.80209-0.45143 0.47592
  -5  11   3  6.8368  5.9822   1-0.92028 0.45489-0.28286 0.79108-0.40004 0.47120
  -5  11   4-1.72974 5.22515   1-0.93733 0.47860-0.27181 0.78008-0.35088 0.46871
  -5  11   5 7.04094 4.78026   1-0.95058 0.49851-0.26092 0.76923-0.30381 0.46830
  -5  11   6 23.0231 3.44886   1-0.96062 0.51521-0.25027 0.75862-0.25864 0.46980
  -5  11   7 56.7192 4.15366   1-0.96792 0.52917-0.23989 0.74829-0.21521 0.47304
  -5  11   8 11.4666 5.73331   1-0.97285 0.54075-0.22978 0.73823-0.17334 0.47783
  -5  11   9 5.44747 6.04498   1-0.97570 0.55027-0.21995 0.72844-0.13287 0.48403
  -5  11  10 8.75574 5.75836   1-0.97673 0.55795-0.21036 0.71890-0.09365 0.49147
  -5  11  11-1.61163 5.18068   1-0.97612 0.56399-0.20099 0.70957-0.05554 0.50004
  -5  11  12 5.05523  5.9178   1-0.97402 0.56855-0.19182 0.70044-0.01844 0.50961
  -5  11  13 18.8298 6.65734   1-0.97055 0.57175-0.18279 0.69146 0.01777 0.52006
  -5  12  12-2.94538 6.63854   1-0.97753 0.57211-0.15551 0.71037 0.00228 0.48893
  -5  12  11 9.03629 5.47563   1-0.98071 0.56863-0.16423 0.71904-0.03364 0.47818
  -5  12  10 7.59816  5.9946   1-0.98254 0.56380-0.17312 0.72789-0.07046 0.46833
  -5  12   9-2.09224  5.7774   1-0.98290 0.55751-0.18222 0.73694-0.10830 0.45950
  -5  12   8 18.2071 6.31686   1-0.98164 0.54959-0.19157 0.74625-0.14729 0.45183
  -5  12   7 13.2526 5.02957   1-0.97856 0.53985-0.20119 0.75583-0.18757 0.44544
  -5  12   6 135.856 10.0343   1-0.97340 0.52804-0.21112 0.76571-0.22930 0.44051
  -5  12   5 15.4547 6.83496   1-0.96587 0.51384-0.22138 0.77592-0.27266 0.43720
  -5  12   4 140.538 9.22712   1-0.95555 0.49686-0.23195 0.78645-0.31785 0.43572
  -5  12   3 1.36713 5.41125   1-0.94195 0.47661-0.24282 0.79727-0.36506 0.43627
  -5  12   2 93.9488  7.3934   1-0.92444 0.45244-0.25390 0.80831-0.41450 0.43904
  -5  12   1 16.3107  5.6589   1-0.90223 0.42357-0.26505 0.81942-0.46634 0.44422
  -5  12   0 145.766 10.0627   1-0.87432 0.38900-0.27601 0.83034-0.52070 0.45190
  -5  12  -1 5.06494 6.56039   1-0.83951 0.34754-0.28636 0.84064-0.57755 0.46209
  -5  12  -2 19.2499 3.38714   1-0.79638 0.29774-0.29543 0.84967-0.63663 0.47451
  -5  12  -3-4.29998 5.67328   1-0.74333 0.23804-0.30224 0.85643-0.69732 0.48852
  -5  12  -4-2.45062 6.14125   1-0.67880 0.16684-0.30540 0.85954-0.75838 0.50291
  -5  12  -5 1.51475 6.48579   1-0.60158 0.08297-0.30312 0.85722-0.81782 0.51570
  -5  12  -6-9.91982 6.98517   1-0.51144-0.01383-0.29335 0.84740-0.87283 0.52403
  -5  12  -7 16.7913 7.28724   1-0.40976-0.12216-0.27416 0.82817-0.91993 0.52447
  -5  12  -8 19.7246 7.28281   1-0.30015-0.23843-0.24440 0.79837-0.95572 0.51359
  -5  12  -9-7.05309 7.34109   1-0.18819-0.35705-0.20436 0.75828-0.97786 0.48907
  -5  13  -8 36.2729 4.42651   1-0.38309-0.15545-0.23754 0.83774-0.93846 0.49638
  -5  13  -7 21.1471 7.81575   1-0.49161-0.04027-0.26022 0.86046-0.89303 0.49761
  -5  13  -6-5.52117 5.63051   1-0.58815 0.06292-0.27222 0.87251-0.83811 0.48936
  -5  13  -5-2.67527 6.02975   1-0.67064 0.15208-0.27568 0.87601-0.77777 0.47569
  -5  13  -4    0.00 6.49982   1-0.73919 0.22729-0.27298 0.87335-0.71540 0.45998
  -5  13  -3 1.52445 5.63564   1-0.79512 0.28987-0.26621 0.86663-0.65337 0.44462
  -5  13  -2 3.48839 7.02997   1-0.84024 0.34165-0.25699 0.85746-0.59309 0.43101
  -5  13  -1 33.3865 3.61475   1-0.87638 0.38445-0.24644 0.84695-0.53530 0.41989
  -5  13   0-5.34675 6.09042   1-0.90517 0.41990-0.23531 0.83586-0.48027 0.41152
  -5  13   1 14.5099 6.48903   1-0.92798 0.44937-0.22404 0.82464-0.42797 0.40589
  -5  13   2 10.6419 5.88472   1-0.94590 0.47394-0.21291 0.81356-0.37827 0.40285
  -5  13   3 23.4797 3.17729   1-0.95979 0.49449-0.20207 0.80276-0.33095 0.40220
  -5  13   4  42.251 3.95074   1-0.97033 0.51169-0.19159 0.79232-0.28578 0.40370
  -5  13   5  1.9952 5.41835   1-0.97807 0.52609-0.18148 0.78225-0.24253 0.40711
  -5  13   6 1.01745 5.47915   1-0.98341 0.53809-0.17173 0.77256-0.20097 0.41222
  -5  13   7 6.77471 4.63192   1-0.98669 0.54802-0.16233 0.76320-0.16092 0.41883
  -5  13   8 3.21546 5.08409   1-0.98815 0.55615-0.15324 0.75415-0.12219 0.42678
  -5  13   9 3.87173 5.27628   1-0.98801 0.56267-0.14442 0.74537-0.08464 0.43589
  -5  13  10-3.43582 5.78334   1-0.98643 0.56774-0.13583 0.73683-0.04813 0.44605
  -5  13  11-5.94478 6.06251   1-0.98352 0.57149-0.12743 0.72847-0.01255 0.45713
  -5  14  10 5.44188 6.19585   1-0.98849 0.56985-0.09854 0.74577-0.02671 0.42467
  -5  14   9-3.51167 7.44938   1-0.99115 0.56585-0.10661 0.75380-0.06195 0.41324
  -5  14   8 14.2061 6.09373   1-0.99251 0.56055-0.11488 0.76203-0.09811 0.40274
  -5  14   7  9.9645 4.69731   1-0.99246 0.55384-0.12341 0.77051-0.13533 0.39329
  -5  14   6  3.7891 6.91086   1-0.99081 0.54553-0.13223 0.77929-0.17375 0.38504
  -5  14   5 7.97139 5.28762   1-0.98738 0.53544-0.14139 0.78840-0.21353 0.37816
  -5  14   4 17.8159  7.5572   1-0.98188 0.52329-0.15093 0.79789-0.25487 0.37283
  -5  14   3 5.19002 5.77936   1-0.97399 0.50874-0.16088 0.80780-0.29797 0.36926
  -5  14   2 30.9881  4.0087   1-0.96327 0.49136-0.17126 0.81814-0.34308 0.36771
  -5  14   1 28.7714 3.69454   1-0.94914 0.47057-0.18207 0.82890-0.39047 0.36843
  -5  14   0  1.0376 6.00552   1-0.93088 0.44565-0.19324 0.84003-0.44041 0.37170
  -5  14  -1 17.2803 6.60292   1-0.90753 0.41564-0.20464 0.85138-0.49315 0.37778
  -5  14  -2 6.37146 6.75795   1-0.87788 0.37934-0.21598 0.86268-0.54890 0.38686
  -5  14  -3-11.8949 6.66592   1-0.84039 0.33519-0.22676 0.87342-0.60769 0.39898
  -5  14  -4-3.86984 5.38837   1-0.79320 0.28133-0.23617 0.88278-0.66925 0.41388
  -5  14  -5    0.00 6.66504   1-0.73416 0.21564-0.24291 0.88948-0.73277 0.43073
  -5  14  -6  4.0901    5.93   1-0.66117 0.13600-0.24510 0.89162-0.79657 0.44786
  -5  14  -7 3.62106 7.08963   1-0.57277 0.04094-0.24024 0.88672-0.85779 0.46242
  -5  15  -5 13.8409  6.7281   1-0.79059 0.27212-0.20528 0.89808-0.68425 0.38225
  -5  15  -4 8.81039  6.8245   1-0.83997 0.32816-0.19564 0.88848-0.62127 0.36595
  -5  15  -3 10.9314 6.00672   1-0.87881 0.37366-0.18457 0.87746-0.56142 0.35276
  -5  15  -2 8.48511 6.42482   1-0.90927 0.41078-0.17300 0.86593-0.50494 0.34295
  -5  15  -1-5.02599 6.48853   1-0.93310 0.44126-0.16147 0.85444-0.45176 0.33644
  -5  15   0  3.8755 5.61887   1-0.95164 0.46646-0.15025 0.84327-0.40163 0.33296
  -5  15   1 3.30768 6.03896   1-0.96595 0.48743-0.13949 0.83255-0.35422 0.33222
  -5  15   2 6.61607 4.67827   1-0.97680 0.50494-0.12922 0.82233-0.30921 0.33388
  -5  15   3 8.86165 6.01638   1-0.98480 0.51959-0.11945 0.81260-0.26631 0.33765
  -5  15   4 26.5033 3.86492   1-0.99041 0.53186-0.11014 0.80334-0.22525 0.34325
  -5  15   5-1.69847 5.96484   1-0.99397 0.54208-0.10124 0.79449-0.18578 0.35046
  -5  15   6 9.21515 5.02099   1-0.99577 0.55054-0.09272 0.78601-0.14772 0.35905
  -5  15   7 2.94063 5.91058   1-0.99600 0.55743-0.08451 0.77784-0.11087 0.36887
  -5  15   8 1.20535 6.49101   1-0.99484 0.56293-0.07657 0.76995-0.07508 0.37975
  -5  16   6 12.2529  6.7669   1-0.99844 0.55325-0.05329 0.79281-0.12292 0.33430
  -5  16   5  13.265 6.20779   1-0.99804 0.54620-0.06115 0.80063-0.15935 0.32407
  -5  16   4-11.3179  7.5583   1-0.99612 0.53762-0.06936 0.80879-0.19702 0.31507
  -5  16   3-4.13533 6.44445   1-0.99246 0.52729-0.07796 0.81735-0.23611 0.30749
  -5  16   2 -5.2945 6.98542   1-0.98677 0.51495-0.08701 0.82636-0.27684 0.30156
  -5  16   1 18.2347 6.78365   1-0.97871 0.50023-0.09658 0.83588-0.31948 0.29753
  -5  16   0 10.6298 6.93736   1-0.96779 0.48265-0.10670 0.84596-0.36431 0.29570
  -5  16  -1 47.9649 4.44838   1-0.95337 0.46158-0.11741 0.85662-0.41169 0.29641
  -5  16  -2 14.8033 3.48539   1-0.93462 0.43616-0.12866 0.86783-0.46199 0.30003
  -5  16  -3 3.05997 6.84231   1-0.91038 0.40527-0.14034 0.87946-0.51558 0.30696
  -4  17   6 6.69953 6.30005   1-0.99021 0.64225 0.03189 0.75396-0.00701 0.23230
  -4  17   5 59.2647 6.67953   1-0.99406 0.63943 0.02666 0.75914-0.03758 0.21621
  -4  17   4 15.9464 7.01308   1-0.99701 0.63572 0.02120 0.76456-0.06893 0.20089
  -4  17   3  22.229 8.14773   1-0.99899 0.63105 0.01542 0.77030-0.10120 0.18649
  -4  17   2 13.4637 3.46676   1-0.99991 0.62531 0.00924 0.77643-0.13456 0.17319
  -4  17   1  20.915 7.39457   1-0.99963 0.61837 0.00254 0.78309-0.16926 0.16122
  -4  17   0 10.4866 6.22035   1-0.99795 0.61003-0.00481 0.79040-0.20560 0.15089
  -4  17  -1 44.9187 4.39629   1-0.99460 0.60002-0.01301 0.79855-0.24395 0.14257
  -4  17  -2 14.0648 3.56663   1-0.98918 0.58794-0.02226 0.80776-0.28484 0.13680
  -4  17  -3 21.6696  8.0758   1-0.98109 0.57320-0.03286 0.81831-0.32897 0.13426
  -4  16  -6-7.24731 6.61586   1-0.88857 0.46066-0.13407 0.87315-0.56138 0.22662
  -4  16  -5 1.76355 6.35856   1-0.92455 0.50330-0.11525 0.85438-0.49178 0.20369
  -4  16  -4-5.74124  6.3414   1-0.94948 0.53488-0.09862 0.83780-0.43074 0.18931
  -4  16  -3-11.8183 6.68261   1-0.96700 0.55906-0.08413 0.82335-0.37638 0.18163
  -4  16  -2 4.43058 5.31208   1-0.97937 0.57809-0.07150 0.81076-0.32723 0.17915
  -4  16  -1 1.09456 5.73991   1-0.98800 0.59337-0.06041 0.79972-0.28214 0.18072
  -4  16   0 16.4512 3.61986   1-0.99381 0.60584-0.05059 0.78994-0.24024 0.18549
  -4  16   1  8.6646 6.17448   1-0.99741 0.61611-0.04179 0.78119-0.20090 0.19281
  -4  16   2-15.1855  6.8171   1-0.99924 0.62459-0.03382 0.77326-0.16361 0.20219
  -4  16   3 8.18371 6.05078   1-0.99956 0.63158-0.02651 0.76599-0.12800 0.21325
  -4  16   4 16.5384 6.18809   1-0.99861 0.63728-0.01972 0.75925-0.09377 0.22569
  -4  16   5 19.3384 3.69668   1-0.99653 0.64186-0.01335 0.75292-0.06070 0.23928
  -4  16   6 7.97871 5.28511   1-0.99342 0.64541-0.00730 0.74692-0.02859 0.25384
  -4  16   7 25.1451 3.71986   1-0.98938 0.64803-0.00151 0.74117 0.00269 0.26922
  -4  16   8 3.58866 5.67417   1-0.98446 0.64976 0.00410 0.73561 0.03328 0.28530
  -4  15  10 13.1815 5.80905   1-0.97611 0.65468-0.02197 0.71553 0.07477 0.33710
  -4  15   9-5.79051 6.23658   1-0.98213 0.65405-0.02794 0.72146 0.04420 0.32100
  -4  15   8 1.68381  6.2248   1-0.98729 0.65254-0.03406 0.72753 0.01299 0.30555
  -4  15   7    0.00 5.82775   1-0.99152 0.65012-0.04038 0.73381-0.01895 0.29082
  -4  15   6-2.13112 5.73823   1-0.99478 0.64672-0.04696 0.74034-0.05175 0.27696
  -4  15   5 28.4947 3.55866   1-0.99695 0.64224-0.05387 0.74721-0.08556 0.26410
  -4  15   4 8.73747 5.88264   1-0.99794 0.63656-0.06121 0.75450-0.12055 0.25242
  -4  15   3 61.8595 4.25344   1-0.99757 0.62954-0.06907 0.76232-0.15697 0.24217
  -4  15   2-3.02985 5.93212   1-0.99563 0.62093-0.07757 0.77078-0.19508 0.23362
  -4  15   1 29.9621 3.62705   1-0.99180 0.61045-0.08687 0.78003-0.23526 0.22713
  -4  15   0 6.07008  5.5412   1-0.98566 0.59765-0.09714 0.79026-0.27797 0.22317
  -4  15  -1 93.1544 7.38625   1-0.97658 0.58192-0.10859 0.80166-0.32380 0.22234
  -4  15  -2  -4.649  6.2629   1-0.96367 0.56235-0.12144 0.81447-0.37352 0.22539
  -4  15  -3 22.0743 3.34097   1-0.94556 0.53758-0.13591 0.82889-0.42813 0.23333
  -4  15  -4 1.07413 6.48936   1-0.92017 0.50553-0.15215 0.84509-0.48884 0.24738
  -4  15  -5 28.4905 3.87807   1-0.88426 0.46296-0.17007 0.86296-0.55712 0.26899
  -4  15  -6 6.80622  6.2132   1-0.83274 0.40478-0.18892 0.88177-0.63437 0.29957
  -4  15  -7 16.4024 6.67913   1-0.75790 0.32329-0.20640 0.89921-0.72107 0.33961
  -4  15  -8 24.6157 4.48706   1-0.64916 0.20788-0.21706 0.90982-0.81455 0.38642
  -4  14  -9 9.53232 7.24786   1-0.35173-0.09625-0.21697 0.86346-0.95173 0.47689
  -4  14  -8 16.0262 5.54927   1-0.52519 0.08387-0.24483 0.89135-0.88195 0.45378
  -4  14  -7 4.40999 6.08875   1-0.66084 0.22618-0.24836 0.89493-0.79571 0.41420
  -4  14  -6 27.6893 3.82472   1-0.75980 0.33180-0.23815 0.88477-0.70767 0.37282
  -4  14  -5 0.51606 6.08427   1-0.83010 0.40875-0.22208 0.86875-0.62522 0.33704
  -4  14  -4 11.5476 6.25072   1-0.87990 0.46522-0.20450 0.85120-0.55062 0.30911
  -4  14  -3    0.00   5.762   1-0.91546 0.50743-0.18741 0.83416-0.48371 0.28887
  -4  14  -2 27.6449 3.62064   1-0.94105 0.53967-0.17158 0.81838-0.42350 0.27532
  -4  14  -1 3.32303  5.2219   1-0.95954 0.56483-0.15722 0.80406-0.36886 0.26735
  -4  14   0 38.8542 3.71367   1-0.97286 0.58480-0.14425 0.79114-0.31877 0.26393
  -4  14   1 47.2871 3.86626   1-0.98228 0.60088-0.13254 0.77947-0.27239 0.26421
  -4  14   2  2.3483 4.99256   1-0.98868 0.61394-0.12191 0.76888-0.22903 0.26752
  -4  14   3-1.41895 6.18506   1-0.99269 0.62461-0.11219 0.75921-0.18816 0.27332
  -4  14   4 22.4333 3.32258   1-0.99473 0.63331-0.10322 0.75028-0.14933 0.28116
  -4  14   5  42.163 4.01134   1-0.99512 0.64036-0.09488 0.74199-0.11222 0.29071
  -4  14   6  2.4887 5.29105   1-0.99410 0.64599-0.08706 0.73421-0.07654 0.30170
  -4  14   7 22.0415 3.28027   1-0.99182 0.65037-0.07965 0.72685-0.04207 0.31390
  -4  14   8-2.63229 5.64564   1-0.98842 0.65363-0.07258 0.71982-0.00864 0.32713
  -4  14   9 38.1073 3.90092   1-0.98398 0.65586-0.06577 0.71306 0.02391 0.34125
  -4  14  10-2.25883  6.2374   1-0.97860 0.65712-0.05917 0.70650 0.05570 0.35612
  -4  14  11 11.1592 7.07237   1-0.97230 0.65749-0.05272 0.70009 0.08683 0.37166
  -4  14  12-3.67309  6.5363   1-0.96514 0.65699-0.04637 0.69379 0.11738 0.38778
  -4  13  13 4.25293 6.51537   1-0.95986 0.65832-0.07588 0.67711 0.13051 0.42128
  -4  13  12 15.6665 6.27626   1-0.96733 0.65913-0.08268 0.68386 0.09946 0.40566
  -4  13  11 1.11028 5.97906   1-0.97390 0.65904-0.08958 0.69072 0.06781 0.39064
  -4  13  10 18.6319 6.87934   1-0.97953 0.65801-0.09664 0.69774 0.03548 0.37630
  -4  13   9 24.8628 3.34785   1-0.98416 0.65598-0.10391 0.70496 0.00237 0.36274
  -4  13   8-0.49377 5.65144   1-0.98772 0.65289-0.11143 0.71244-0.03164 0.35009
  -4  13   7 10.0398 4.30277   1-0.99011 0.64862-0.11929 0.72025-0.06670 0.33849
  -4  13   6 11.1551  5.4601   1-0.99119 0.64304-0.12756 0.72848-0.10299 0.32811
  -4  13   5 27.3685 3.31962   1-0.99080 0.63599-0.13632 0.73719-0.14072 0.31916
  -4  13   4 20.7544 2.87828   1-0.98869 0.62722-0.14568 0.74651-0.18014 0.31192
  -4  13   3-5.27746 5.27746   1-0.98455 0.61643-0.15576 0.75654-0.22159 0.30670
  -4  13   2  44.869 4.00791   1-0.97795 0.60317-0.16668 0.76742-0.26545 0.30390
  -4  13   1 6.97014 4.35634   1-0.96828 0.58684-0.17858 0.77928-0.31223 0.30401
  -4  13   0 37.4879 3.54321   1-0.95470 0.56660-0.19159 0.79224-0.36252 0.30763
  -4  13  -1 89.4924 6.78998   1-0.93599 0.54123-0.20580 0.80641-0.41704 0.31549
  -4  13  -2 62.7604 4.85809   1-0.91042 0.50901-0.22120 0.82176-0.47663 0.32841
  -4  13  -3 0.91505 5.05353   1-0.87545 0.46738-0.23754 0.83806-0.54218 0.34729
  -4  13  -4-5.16106 6.09943   1-0.82743 0.41270-0.25406 0.85453-0.61436 0.37281
  -4  13  -5 1.44998  6.0945   1-0.76126 0.33987-0.26899 0.86942-0.69315 0.40493
  -4  13  -6 3.49922 5.63346   1-0.67050 0.24245-0.27882 0.87920-0.77664 0.44176
  -4  13  -7  0.5188 5.26522   1-0.54879 0.11409-0.27747 0.87781-0.85921 0.47766
  -4  13  -8 55.8632 4.33192   1-0.39420-0.04717-0.25673 0.85702-0.92997 0.50175
  -4  13  -9 7.32826 6.35271   1-0.21584-0.23218-0.20989 0.81015-0.97486 0.49997
  -4  13 -10 42.7878 4.27494   1-0.03579-0.41889-0.13822 0.73843-0.98485 0.46330
  -4  12 -11 28.9067 3.81023   1 0.19025-0.65164-0.03851 0.59244-0.94382 0.37556
  -4  12 -10-11.7576  7.0599   1 0.06049-0.51522-0.11980 0.67377-0.97227 0.45068
  -4  12  -9 88.6082 7.16146   1-0.09703-0.35104-0.19601 0.75002-0.97983 0.50490
  -4  12  -8 3.56999  6.1412   1-0.26714-0.17427-0.25601 0.81007-0.95792 0.52966
  -4  12  -7  13.679 6.51786   1-0.42936-0.00540-0.29322 0.84733-0.90711 0.52551
  -4  12  -6 12.2054 5.78762   1-0.56825 0.14016-0.30873 0.86288-0.83649 0.50156
  -4  12  -5 8.60217 5.88569   1-0.67849 0.25705-0.30848 0.86267-0.75724 0.46898
  -4  12  -4 3.06925 5.27981   1-0.76224 0.34746-0.29896 0.85320-0.67763 0.43603
  -4  12  -3 24.7463 3.15773   1-0.82463 0.41651-0.28495 0.83923-0.60201 0.40708
  -4  12  -2 4.17324 5.17885   1-0.87084 0.46938-0.26934 0.82367-0.53202 0.38376
  -4  12  -1 34.0142   3.305   1-0.90507 0.51026-0.25368 0.80805-0.46782 0.36622
  -4  12   0 92.3499 6.72705   1-0.93044 0.54230-0.23869 0.79311-0.40891 0.35398
  -4  12   1 10.9796 3.00718   1-0.94920 0.56771-0.22466 0.77912-0.35462 0.34636
  -4  12   2 8.91761 5.67484   1-0.96293 0.58810-0.21165 0.76616-0.30427 0.34267
  -4  12   3 23.5884 2.92636   1-0.97276 0.60458-0.19962 0.75417-0.25723 0.34230
  -4  12   4 13.7422 2.80345   1-0.97949 0.61797-0.18847 0.74307-0.21297 0.34471
  -4  12   5 29.8565 3.41677   1-0.98370 0.62885-0.17810 0.73274-0.17105 0.34946
  -4  12   6  20.833 3.11252   1-0.98584 0.63764-0.16839 0.72307-0.13112 0.35619
  -4  12   7 112.301 8.54788   1-0.98620 0.64467-0.15925 0.71398-0.09286 0.36460
  -4  12   8 42.7507 3.66554   1-0.98504 0.65016-0.15058 0.70536-0.05604 0.37444
  -4  12   9 39.2071 3.75994   1-0.98253 0.65431-0.14231 0.69713-0.02044 0.38551
  -4  12  10-2.00851 5.40808   1-0.97880 0.65723-0.13436 0.68922 0.01410 0.39764
  -4  12  11   47.86 4.06195   1-0.97395 0.65905-0.12667 0.68157 0.04772 0.41069
  -4  12  12 13.2092 6.74078   1-0.96808 0.65983-0.11917 0.67413 0.08054 0.42453
  -4  12  13 71.2774 5.07493   1-0.96122 0.65964-0.11184 0.66683 0.11267 0.43906
  -4  12  14 7.29223 6.31525   1-0.95344 0.65851-0.10460 0.65964 0.14419 0.45421
  -4  11  15 8.57575 5.26938   1-0.94590 0.65758-0.13254 0.64139 0.15847 0.48656
  -4  11  14 16.2518 6.46332   1-0.95401 0.65904-0.14019 0.64900 0.12651 0.47185
  -4  11  13 8.25708 6.25216   1-0.96116 0.65953-0.14795 0.65671 0.09393 0.45777
  -4  11  12  97.224 7.93877   1-0.96730 0.65901-0.15585 0.66456 0.06064 0.44439
  -4  11  11 17.0487 3.26458   1-0.97237 0.65742-0.16394 0.67262 0.02655 0.43181
  -4  11  10 53.9154 4.05493   1-0.97629 0.65468-0.17229 0.68092-0.00847 0.42016
  -4  11   9  8.6131 5.22795   1-0.97895 0.65068-0.18095 0.68953-0.04454 0.40957
  -4  11   8-3.04435 5.72031   1-0.98021 0.64529-0.18998 0.69852-0.08184 0.40020
  -4  11   7  138.24 9.17782   1-0.97991 0.63832-0.19946 0.70795-0.12055 0.39225
  -4  11   6 155.653 9.57509   1-0.97779 0.62955-0.20946 0.71792-0.16092 0.38594
  -4  11   5 10.6454 5.67261   1-0.97354 0.61864-0.22009 0.72850-0.20321 0.38157
  -4  11   4 103.755 8.11814   1-0.96675 0.60520-0.23142 0.73979-0.24776 0.37945
  -4  11   3    0.00 4.55633   1-0.95686 0.58865-0.24355 0.75186-0.29496 0.37999
  -4  11   2 32.9607 3.38889   1-0.94310 0.56822-0.25652 0.76479-0.34528 0.38364
  -4  11   1 8.25955 4.65901   1-0.92442 0.54289-0.27035 0.77858-0.39925 0.39094
  -4  11   0 62.8031 4.72249   1-0.89939 0.51120-0.28495 0.79314-0.45743 0.40246
  -4  11  -1 74.2733 5.31121   1-0.86602 0.47117-0.30001 0.80815-0.52035 0.41871
  -4  11  -2  332.93  13.111   1-0.82163 0.42012-0.31484 0.82294-0.58833 0.44003
  -4  11  -3 21.0335  3.2218   1-0.76271 0.35454-0.32810 0.83615-0.66116 0.46619
  -4  11  -4  23.305 3.24758   1-0.68504 0.27021-0.33737 0.84537-0.73744 0.49580
  -4  11  -5 73.4114  4.4438   1-0.58443 0.16295-0.33882 0.84678-0.81370 0.52539
  -4  11  -6 33.6569 3.31841   1-0.45872 0.03058-0.32727 0.83519-0.88356 0.54858
  -4  11  -7 122.786 7.80201   1-0.31096-0.12384-0.29758 0.80545-0.93811 0.55647
  -4  11  -8 85.4894 7.14322   1-0.15184-0.28962-0.24757 0.75540-0.96901 0.54070
  -4  11  -9 56.9329 5.27747   1 0.00236-0.45048-0.18071 0.68850-0.97328 0.49831
  -4  11 -10 44.4123 4.02411   1 0.13674-0.59152-0.10526 0.61300-0.95548 0.43384
  -4  11 -11 4.48704 5.20138   1 0.24371-0.70514-0.03012 0.53781-0.92471 0.35640
  -4  11 -12 21.4674 3.61355   1 0.32322-0.79131 0.03861 0.46904-0.88973 0.27475
  -4  10 -13 2.99903 4.83578   1 0.39848-0.87328 0.08841 0.37296-0.84668 0.18499
  -4  10 -12  2.2668 5.83454   1 0.35171-0.81985 0.03498 0.42644-0.87569 0.26067
  -4  10 -11 65.0058 4.76531   1 0.28597-0.74745-0.02671 0.48817-0.90728 0.33893
  -4  10 -10 3.54916 5.84727   1 0.19728-0.65210-0.09533 0.55684-0.93763 0.41594
  -4  10  -9 91.9473 6.92334   1 0.08374-0.53190-0.16721 0.62876-0.96048 0.48546
  -4  10  -8 49.0331 3.90786   1-0.05185-0.38965-0.23596 0.69756-0.96805 0.53970
  -4  10  -7 8.25762   5.124   1-0.20041-0.23444-0.29401 0.75565-0.95389 0.57220
  -4  10  -6    0.00 5.28416   1-0.34846-0.07973-0.33563 0.79732-0.91634 0.58132
  -4  10  -5 23.3165 3.02853   1-0.48343 0.06190-0.35939 0.82112-0.85952 0.57116
  -4  10  -4 121.943 8.71072   1-0.59793 0.18306-0.36789 0.82966-0.79076 0.54907
  -4  10  -3 193.087 9.94973   1-0.69033 0.28211-0.36551 0.82733-0.71718 0.52216
  -4  10  -2 88.4943 6.36599   1-0.76265 0.36110-0.35644 0.81830-0.64381 0.49546
  -4  10  -1 -0.7093 4.88851   1-0.81836 0.42347-0.34381 0.80572-0.57345 0.47176
  -4  10   0 2.10134 4.45762   1-0.86095 0.47271-0.32964 0.79159-0.50729 0.45228
  -4  10   1-2.43895 4.81527   1-0.89337 0.51179-0.31511 0.77711-0.44561 0.43726
  -4  10   2 66.5947 5.52004   1-0.91794 0.54302-0.30088 0.76292-0.38818 0.42649
  -4  10   3-11.6412 4.84971   1-0.93642 0.56816-0.28724 0.74932-0.33459 0.41957
  -4  10   4 69.8617 5.32841   1-0.95012 0.58851-0.27432 0.73645-0.28437 0.41602
  -4  10   5 26.3604 3.12781   1-0.95999 0.60505-0.26214 0.72431-0.23709 0.41541
  -4  10   6 277.686 11.8534   1-0.96677 0.61849-0.25066 0.71287-0.19233 0.41732
  -4  10   7 107.174 8.35556   1-0.97099 0.62936-0.23982 0.70208-0.14975 0.42140
  -4  10   8 57.2268 4.64193   1-0.97305 0.63808-0.22954 0.69185-0.10903 0.42735
  -4  10   9 53.8499 4.38184   1-0.97327 0.64496-0.21975 0.68211-0.06992 0.43491
  -4  10  10 35.0989 3.38916   1-0.97187 0.65022-0.21039 0.67279-0.03221 0.44386
  -4  10  11  47.706 3.70536   1-0.96904 0.65405-0.20138 0.66382 0.00429 0.45403
  -4  10  12 12.6452 3.18654   1-0.96492 0.65658-0.19267 0.65515 0.03974 0.46525
  -4  10  13  44.992 4.41152   1-0.95960 0.65792-0.18419 0.64671 0.07426 0.47739
  -4  10  14 32.8468 4.10427   1-0.95318 0.65816-0.17589 0.63846 0.10798 0.49034
  -4  10  15 13.5177 7.17412   1-0.94572 0.65736-0.16774 0.63036 0.14098 0.50400
  -4   9  16-6.59718 7.22187   1-0.93636 0.65461-0.19447 0.61090 0.15610 0.53550
  -4   9  15    0.00 6.49251   1-0.94416 0.65575-0.20301 0.61939 0.12271 0.52223
  -4   9  14 3.72782 6.14161   1-0.95088 0.65581-0.21168 0.62802 0.08859 0.50968
  -4   9  13 84.1208 5.89433   1-0.95646 0.65473-0.22052 0.63682 0.05368 0.49793
  -4   9  12 27.2286 3.30991   1-0.96081 0.65243-0.22959 0.64584 0.01784 0.48710
  -4   9  11 129.571 9.13345   1-0.96384 0.64880-0.23893 0.65514-0.01904 0.47732
  -4   9  10 29.8589 3.28394   1-0.96540 0.64370-0.24860 0.66476-0.05712 0.46872
  -4   9   9 135.224 9.37141   1-0.96532 0.63696-0.25866 0.67478-0.09656 0.46150
  -4   9   8 17.3178 6.07267   1-0.96336 0.62834-0.26918 0.68525-0.13757 0.45584
  -4   9   7 141.106 8.88045   1-0.95922 0.61754-0.28021 0.69624-0.18038 0.45199
  -4   9   6 81.0518 6.07532   1-0.95251 0.60418-0.29181 0.70779-0.22528 0.45022
  -4   9   5 246.283   10.21   1-0.94273 0.58774-0.30403 0.71997-0.27257 0.45084
  -4   9   4 26.7313 2.87994   1-0.92919 0.56755-0.31688 0.73278-0.32261 0.45422
  -4   9   3 36.9097 3.04133   1-0.91101 0.54270-0.33033 0.74618-0.37578 0.46072
  -4   9   2 23.6296 2.88455   1-0.88699 0.51203-0.34423 0.76004-0.43246 0.47073
  -4   9   1 94.4485 7.20366   1-0.85559 0.47396-0.35829 0.77405-0.49297 0.48458
  -4   9   0 147.359 8.37598   1-0.81478 0.42649-0.37190 0.78761-0.55745 0.50239
  -4   9  -1  24.784 2.85365   1-0.76205 0.36711-0.38401 0.79968-0.62561 0.52388
  -4   9  -2 77.5135 5.57181   1-0.69449 0.29289-0.39292 0.80855-0.69642 0.54803
  -4   9  -3 173.767 9.55544   1-0.60920 0.20094-0.39605 0.81163-0.76759 0.57253
  -4   9  -4 9.33918 5.15548   1-0.50432 0.08941-0.38995 0.80549-0.83509 0.59336
  -4   9  -5 404.725  13.845   1-0.38063-0.04095-0.37091 0.78641-0.89319 0.60479
  -4   9  -6 111.527 8.43842   1-0.24320-0.18503-0.33627 0.75172-0.93557 0.60051
  -4   9  -7 265.515 12.3578   1-0.10163-0.33326-0.28619 0.70160-0.95778 0.57605
  -4   9  -8 199.192 11.4076   1 0.03256-0.47411-0.22439 0.63975-0.95952 0.53112
  -4   9  -9 135.379 9.65886   1 0.14994-0.59814-0.15693 0.57224-0.94489 0.46982
  -4   9 -10 2.41987 5.14472   1 0.24580-0.70066-0.08983 0.50511-0.92026 0.39853
  -4   9 -11 81.3748  6.6299   1 0.31998-0.78150-0.02739 0.44262-0.89170 0.32330
  -4   9 -12 2.17601 5.60086   1 0.37503-0.84321 0.02824 0.38694-0.86358 0.24852
  -4   9 -13 5.77316 4.39671   1 0.41444-0.88928 0.07649 0.33865-0.83842 0.17669
  -4   9 -14 12.2548 5.68231   1 0.44156-0.92306 0.11772 0.29738-0.81734 0.10894
  -4   8 -14 25.0626  3.4622   1 0.45116-0.93271 0.10073 0.26814-0.81326 0.10482
  -4   8 -13 23.2387 3.33876   1 0.42797-0.90286 0.06296 0.30594-0.83129 0.16951
  -4   8 -12 42.1862 3.68263   1 0.39441-0.86264 0.01906 0.34989-0.85306 0.23795
  -4   8 -11-0.49232 5.76241   1 0.34778-0.80935-0.03139 0.40039-0.87786 0.30942
  -4   8 -10 12.0327 5.92668   1 0.28514-0.74005-0.08824 0.45728-0.90401 0.38224
  -4   8  -9 4.36021 4.36021   1 0.20389-0.65214-0.15026 0.51934-0.92850 0.45339
  -4   8  -8 93.8238 6.44549   1 0.10291-0.54451-0.21468 0.58381-0.94678 0.51834
  -4   8  -7 37.5936 3.26172   1-0.01593-0.41901-0.27706 0.64624-0.95339 0.57162
  -4   8  -6 222.372 10.6804   1-0.14684-0.28144-0.33207 0.70129-0.94349 0.60839
  -4   8  -5 0.70372 5.19518   1-0.28082-0.14080-0.37511 0.74437-0.91487 0.62643
  -4   8  -4 85.7683 6.26258   1-0.40829-0.00667-0.40395 0.77325-0.86901 0.62724
  -4   8  -3 95.3089  7.0579   1-0.52204 0.11374-0.41918 0.78853-0.81032 0.61521
  -4   8  -2 70.7921 5.74351   1-0.61856 0.21692-0.42336 0.79275-0.74414 0.59570
  -4   8  -1 1.53407 4.80239   1-0.69762 0.30263-0.41962 0.78906-0.67515 0.57338
  -4   8   0 26.3889 2.87364   1-0.76090 0.37257-0.41084 0.78032-0.60661 0.55150
  -4   8   1 125.209 7.26233   1-0.81084 0.42917-0.39914 0.76867-0.54042 0.53198
  -4   8   2 36.0524 2.92676   1-0.84990 0.47489-0.38601 0.75558-0.47748 0.51571
  -4   8   3 7.01056 3.86757   1-0.88025 0.51189-0.37237 0.74199-0.41808 0.50298
  -4   8   4 136.622 7.62946   1-0.90363 0.54193-0.35877 0.72843-0.36215 0.49371
  -4   8   5 7.36626 5.07406   1-0.92143 0.56639-0.34550 0.71520-0.30942 0.48765
  -4   8   6 121.488 8.29172   1-0.93473 0.58635-0.33272 0.70247-0.25960 0.48450
  -4   8   7  362.04   12.67   1-0.94434 0.60262-0.32047 0.69027-0.21236 0.48392
  -4   8   8 303.283 11.8335   1-0.95091 0.61585-0.30877 0.67861-0.16739 0.48561
  -4   8   9  6.4907 4.46892   1-0.95491 0.62651-0.29758 0.66746-0.12440 0.48929
  -4   8  10 139.503 9.50704   1-0.95673 0.63498-0.28685 0.65678-0.08315 0.49471
  -4   8  11 12.3798 5.51661   1-0.95664 0.64156-0.27653 0.64650-0.04343 0.50165
  -4   8  12 41.9216 3.51497   1-0.95489 0.64646-0.26657 0.63659-0.00503 0.50993
  -4   8  13 33.6758 3.56052   1-0.95163 0.64986-0.25692 0.62698 0.03219 0.51938
  -4   8  14 30.5458 3.95151   1-0.94702 0.65191-0.24752 0.61762 0.06838 0.52985
  -4   8  15 3.80935 6.55295   1-0.94115 0.65270-0.23832 0.60847 0.10366 0.54124
  -4   8  16 18.5284  3.5249   1-0.93410 0.65231-0.22929 0.59948 0.13813 0.55343
  -4   7  17-0.59821 6.01195   1-0.92303 0.64785-0.25473 0.57873 0.15427 0.58391
  -4   7  16 17.9568 6.91834   1-0.93042 0.64858-0.26412 0.58808 0.11946 0.57206
  -4   7  15   36.38 3.90281   1-0.93661 0.64811-0.27365 0.59757 0.08384 0.56101
  -4   7  14 59.0047 4.70729   1-0.94152 0.64636-0.28337 0.60724 0.04734 0.55085
  -4   7  13 26.3101 3.38369   1-0.94503 0.64321-0.29332 0.61715 0.00982 0.54170
  -4   7  12  18.367 3.08011   1-0.94702 0.63854-0.30355 0.62733-0.02885 0.53370
  -4   7  11 30.2058 3.28418   1-0.94731 0.63218-0.31410 0.63784-0.06881 0.52700
  -4   7  10 20.8615  3.1898   1-0.94569 0.62390-0.32503 0.64872-0.11025 0.52177
  -4   7   9 278.157 11.6106   1-0.94187 0.61342-0.33637 0.66002-0.15336 0.51821
  -4   7   8  14.421 5.11592   1-0.93550 0.60039-0.34816 0.67177-0.19837 0.51655
  -4   7   7 21.0793 2.87783   1-0.92612 0.58435-0.36042 0.68398-0.24552 0.51704
  -4   7   6 20.5906 2.76611   1-0.91314 0.56471-0.37314 0.69665-0.29509 0.51994
  -4   7   5 78.4082 5.26173   1-0.89579 0.54071-0.38624 0.70971-0.34735 0.52553
  -4   7   4 50.9777 4.74392   1-0.87312 0.51138-0.39957 0.72300-0.40255 0.53407
  -4   7   3 48.1704 3.88366   1-0.84387 0.47547-0.41286 0.73624-0.46090 0.54575
  -4   7   2 193.498 8.66166   1-0.80651 0.43146-0.42558 0.74892-0.52241 0.56060
  -4   7   1  115.44  7.0768   1-0.75919 0.37748-0.43693 0.76022-0.58682 0.57834
  -4   7   0  17.854 2.36395   1-0.69980 0.31143-0.44563 0.76888-0.65334 0.59819
  -4   7  -1 135.973 7.62221   1-0.62627 0.23123-0.44987 0.77307-0.72035 0.61854
  -4   7  -2 64.3487 4.62257   1-0.53707 0.13538-0.44726 0.77043-0.78520 0.63672
  -4   7  -3 211.329 9.35727   1-0.43212 0.02378-0.43513 0.75825-0.84405 0.64890
  -4   7  -4 9.50833 4.25225   1-0.31383-0.10118-0.41112 0.73419-0.89236 0.65054
  -4   7  -5 27.4398 2.81179   1-0.18760-0.23407-0.37423 0.69726-0.92602 0.63753
  -4   7  -6 19.2058 2.73944   1-0.06122-0.36710-0.32561 0.64859-0.94289 0.60774
  -4   7  -7 302.875 12.0093   1 0.05716-0.49214-0.26859 0.59153-0.94377 0.56195
  -4   7  -8 187.717 10.0276   1 0.16131-0.60295-0.20766 0.53055-0.93206 0.50357
  -4   7  -9 89.6124 6.73692   1 0.24814-0.69644-0.14708 0.46993-0.91238 0.43723
  -4   7 -10 11.1101 5.00816   1 0.31744-0.77239-0.08997 0.41277-0.88910 0.36728
  -4   7 -11 85.2511 6.56264   1 0.37082-0.83244-0.03808 0.36084-0.86554 0.29705
  -4   7 -12 8.58561 5.50929   1 0.41070-0.87897 0.00794 0.31477-0.84381 0.22866
  -4   7 -13 52.5718 4.62106   1 0.43952-0.91445 0.04815 0.27453-0.82504 0.16322
  -4   7 -14 8.61585 5.16951   1 0.45948-0.94107 0.08296 0.23967-0.80967 0.10119
  -4   6 -15 7.16302 6.37334   1 0.47772-0.96601 0.09257 0.18378-0.79650 0.04131
  -4   6 -14 7.26643 5.83568   1 0.46668-0.94831 0.06456 0.21183-0.80644 0.09791
  -4   6 -13 15.8411 3.01121   1 0.44942-0.92440 0.03229 0.24415-0.81947 0.15761
  -4   6 -12 31.0364 3.37271   1 0.42450-0.89281-0.00474 0.28122-0.83559 0.22039
  -4   6 -11 29.0341 3.49466   1 0.39011-0.85177-0.04694 0.32347-0.85452 0.28599
  -4   6 -10 56.9748 4.02618   1 0.34423-0.79923-0.09448 0.37105-0.87549 0.35363
  -4   6  -9 1.60487 4.97898   1 0.28472-0.73307-0.14705 0.42366-0.89703 0.42183
  -4   6  -8 15.4812 2.74935   1 0.20985-0.65154-0.20355 0.48022-0.91671 0.48818
  -4   6  -7 103.244 7.68159   1 0.11896-0.55398-0.26187 0.53858-0.93115 0.54929
  -4   6  -6 112.272 7.48663   1 0.01335-0.44172-0.31879 0.59554-0.93638 0.60119
  -4   6  -5 154.387 8.37177   1-0.10308-0.31863-0.37044 0.64723-0.92872 0.64020
  -4   6  -4 18.5622 2.70096   1-0.22417-0.19088-0.41319 0.69003-0.90601 0.66415
  -4   6  -3  36.829 2.88453   1-0.34278-0.06561-0.44477 0.72166-0.86844 0.67324
  -4   6  -2 14.9672 2.26401   1-0.45267 0.05093-0.46474 0.74167-0.81844 0.66991
  -4   6  -1 101.013 6.65546   1-0.54978 0.15470-0.47432 0.75129-0.75974 0.65788
  -4   6   0 3.15611 3.46933   1-0.63250 0.24408-0.47562 0.75263-0.69619 0.64100
  -4   6   1 115.102 6.62865   1-0.70109 0.31933-0.47094 0.74800-0.63097 0.62244
  -4   6   2 106.872 6.51173   1-0.75692 0.38182-0.46230 0.73941-0.56628 0.60442
  -4   6   3 6.11363 3.73082   1-0.80178 0.43334-0.45124 0.72839-0.50349 0.58829
  -4   6   4 156.168 7.71355   1-0.83746 0.47568-0.43885 0.71605-0.44328 0.57476
  -4   6   5 10.7192 4.60067   1-0.86558 0.51046-0.42588 0.70312-0.38593 0.56407
  -4   6   6 30.1011 2.79878   1-0.88750 0.53903-0.41278 0.69006-0.33144 0.55624
  -4   6   7 9.88979 4.23756   1-0.90432 0.56251-0.39983 0.67716-0.27965 0.55112
  -4   6   8 147.806 8.05199   1-0.91692 0.58177-0.38718 0.66455-0.23036 0.54850
  -4   6   9-2.42096 4.70409   1-0.92600 0.59751-0.37491 0.65233-0.18334 0.54814
  -4   6  10 243.063 11.2561   1-0.93212 0.61028-0.36304 0.64050-0.13834 0.54981
  -4   6  11 23.7344 3.15466   1-0.93570 0.62052-0.35156 0.62906-0.09515 0.55329
  -4   6  12 149.293 9.36031   1-0.93708 0.62856-0.34044 0.61800-0.05356 0.55837
  -4   6  13 14.1689 3.15008   1-0.93654 0.63468-0.32967 0.60726-0.01340 0.56487
  -4   6  14 21.5563 3.29703   1-0.93428 0.63908-0.31918 0.59682 0.02551 0.57263
  -4   6  15 6.12554 5.99656   1-0.93047 0.64193-0.30894 0.58663 0.06330 0.58151
  -4   6  16 10.3662 6.83623   1-0.92525 0.64336-0.29891 0.57664 0.10009 0.59138
  -4   6  17 1.16558 5.40458   1-0.91871 0.64348-0.28905 0.56682 0.13601 0.60213
  -4   5  18 0.60908  6.1815   1-0.90601 0.63739-0.31311 0.54470 0.15333 0.63144
  -4   5  17-8.54538 6.00207   1-0.91293 0.63766-0.32330 0.55484 0.11713 0.62096
  -4   5  16  16.503 6.27639   1-0.91852 0.63659-0.33364 0.56513 0.08008 0.61135
  -4   5  15 19.1745  3.2544   1-0.92265 0.63406-0.34415 0.57560 0.04205 0.60271
  -4   5  14 71.0026 5.79623   1-0.92522 0.62997-0.35489 0.58629 0.00294 0.59516
  -4   5  13-6.49759 5.25194   1-0.92606 0.62415-0.36588 0.59724-0.03740 0.58883
  -4   5  12-8.08922 5.39619   1-0.92496 0.61639-0.37717 0.60849-0.07910 0.58386
  -4   5  11-2.26749 5.07027   1-0.92166 0.60644-0.38878 0.62005-0.12233 0.58043
  -4   5  10 4.95003 4.92471   1-0.91586 0.59398-0.40073 0.63196-0.16729 0.57872
  -4   5   9-0.33143 4.04567   1-0.90713 0.57859-0.41301 0.64420-0.21416 0.57892
  -4   5   8 26.5291 2.82362   1-0.89497 0.55977-0.42561 0.65675-0.26315 0.58125
  -4   5   7-2.05856 3.80035   1-0.87874 0.53688-0.43843 0.66952-0.31446 0.58589
  -4   5   6 95.6983 6.30697   1-0.85763 0.50911-0.45132 0.68237-0.36827 0.59304
  -4   5   5 15.6861 2.34698   1-0.83065 0.47548-0.46403 0.69504-0.42468 0.60278
  -4   5   4 28.5329 2.62115   1-0.79661 0.43478-0.47613 0.70709-0.48367 0.61510
  -4   5   3 205.816 8.14748   1-0.75409 0.38560-0.48696 0.71788-0.54499 0.62976
  -4   5   2 1.22896 3.55338   1-0.70153 0.32639-0.49557 0.72645-0.60803 0.64612
  -4   5   1 259.521 8.86816   1-0.63740 0.25560-0.50063 0.73146-0.67162 0.66305
  -4   5   0 466.155 11.8617   1-0.56048 0.17201-0.50043 0.73121-0.73391 0.67867
  -4   5  -1 3.02391   3.805   1-0.47037 0.07525-0.49299 0.72373-0.79225 0.69035
  -4   5  -2 124.021 7.10618   1-0.36815-0.03363-0.47642 0.70712-0.84339 0.69482
  -4   5  -3 155.169 7.89048   1-0.25686-0.15158-0.44943 0.68008-0.88398 0.68874
  -4   5  -4-1.42118 4.06964   1-0.14147-0.27363-0.41197 0.64258-0.91152 0.66962
  -4   5  -5 152.509 7.90882   1-0.02806-0.39370-0.36552 0.59608-0.92517 0.63660
  -4   5  -6 13.2904 2.19985   1 0.07755-0.50596-0.31289 0.54340-0.92610 0.59086
  -4   5  -7 1.35723 4.12786   1 0.17107-0.60614-0.25743 0.48790-0.91706 0.53515
  -4   5  -8 72.9349 5.62248   1 0.25037-0.69210-0.20228 0.43270-0.90149 0.47292
  -4   5  -9 7.36051 3.93163   1 0.31521-0.76360-0.14976 0.38015-0.88264 0.40740
  -4   5 -10 1.24421 4.36952   1 0.36666-0.82171-0.10132 0.33166-0.86309 0.34118
  -4   5 -11 270.558 12.5736   1 0.40639-0.86810-0.05759 0.28788-0.84459 0.27602
  -4   5 -12 28.8284 3.31977   1 0.43624-0.90461-0.01869 0.24894-0.82819 0.21296
  -4   5 -13 61.9437 4.93636   1 0.45791-0.93294 0.01560 0.21461-0.81443 0.15252
  -4   5 -14 21.0534 3.34114   1 0.47287-0.95455 0.04565 0.18451-0.80346 0.09489
  -4   5 -15  12.263 6.63241   1 0.48232-0.97066 0.07190 0.15822-0.79527 0.04003
  -4   4 -15 17.7722 6.14793   1 0.48622-0.97460 0.05099 0.13289-0.79404 0.03875
  -4   4 -14 28.7424 3.41862   1 0.47816-0.95989 0.02630 0.15763-0.80067 0.09205
  -4   4 -13-7.98363 5.64528   1 0.46518-0.94024-0.00180 0.18577-0.80979 0.14784
  -4   4 -12 12.0903 5.13623   1 0.44626-0.91467-0.03369 0.21771-0.82146 0.20617
  -4   4 -11 25.6206 3.15799   1 0.42020-0.88195-0.06971 0.25377-0.83556 0.26695
  -4   4 -10 13.4893 2.47007   1 0.38557-0.84066-0.11009 0.29419-0.85175 0.32980
  -4   4  -9 55.8025 4.09991   1 0.34080-0.78923-0.15484 0.33899-0.86926 0.39397
  -4   4  -8   4.208 3.93622   1 0.28435-0.72613-0.20359 0.38778-0.88680 0.45819
  -4   4  -7 67.4631 4.23059   1 0.21504-0.65016-0.25540 0.43963-0.90244 0.52050
  -4   4  -6   21.37  2.5981   1 0.13247-0.56093-0.30859 0.49288-0.91360 0.57831
  -4   4  -5 46.6364 3.37887   1 0.03762-0.45942-0.36077 0.54510-0.91727 0.62866
  -4   4  -4 257.744 9.38871   1-0.06681-0.34833-0.40905 0.59342-0.91065 0.66870
  -4   4  -3 7.99336 4.05244   1-0.17646-0.23203-0.45059 0.63501-0.89179 0.69651
  -4   4  -2 250.252 8.86411   1-0.28602-0.11581-0.48332 0.66778-0.86030 0.71169
  -4   4  -1 134.321 6.63321   1-0.39037-0.00480-0.50634 0.69085-0.81740 0.71546
  -4   4   0 509.346 11.7244   1-0.48558 0.09707-0.52003 0.70458-0.76556 0.71027
  -4   4   1 340.529 9.73431   1-0.56939 0.18754-0.52566 0.71026-0.70770 0.69908
  -4   4   2 350.108 10.0665   1-0.64111 0.26591-0.52493 0.70957-0.64661 0.68466
  -4   4   3 303.141 9.36495   1-0.70117 0.33264-0.51952 0.70421-0.58451 0.66923
  -4   4   4 645.559 13.4391   1-0.75068 0.38880-0.51092 0.69565-0.52298 0.65436
  -4   4   5 119.632 6.50158   1-0.79098 0.43576-0.50027 0.68504-0.46301 0.64106
  -4   4   6 8.78547  3.9934   1-0.82341 0.47486-0.48841 0.67323-0.40514 0.62986
  -4   4   7 5.06828 3.64958   1-0.84923 0.50733-0.47592 0.66079-0.34962 0.62100
  -4   4   8 102.983 7.38171   1-0.86950 0.53425-0.46320 0.64811-0.29647 0.61453
  -4   4   9 23.2777 2.94527   1-0.88509 0.55651-0.45049 0.63544-0.24563 0.61035
  -4   4  10 157.598 8.77591   1-0.89675 0.57483-0.43794 0.62294-0.19695 0.60833
  -4   4  11-2.56498 4.98393   1-0.90507 0.58980-0.42564 0.61068-0.15025 0.60830
  -4   4  12 140.738 9.61345   1-0.91051 0.60190-0.41361 0.59870-0.10537 0.61008
  -4   4  13 21.0999 3.38243   1-0.91347 0.61152-0.40188 0.58701-0.06211 0.61350
  -4   4  14 12.2308 5.02395   1-0.91424 0.61894-0.39042 0.57559-0.02032 0.61838
  -4   4  15 7.29248 5.64873   1-0.91307 0.62443-0.37921 0.56443 0.02015 0.62457
  -4   4  16 70.9247 6.13739   1-0.91015 0.62817-0.36823 0.55349 0.05944 0.63195
  -4   4  17 10.6202 6.14852   1-0.90564 0.63032-0.35744 0.54275 0.09768 0.64037
  -4   4  18-2.99229 6.58303   1-0.89967 0.63101-0.34681 0.53216 0.13498 0.64974
  -4   3  18 1.77049 5.69131   1-0.89184 0.62314-0.38036 0.51947 0.11612 0.66856
  -4   3  17 12.6631 6.58385   1-0.89676 0.62140-0.39142 0.53049 0.07769 0.66032
  -4   3  16 11.2868 5.28206   1-0.90007 0.61805-0.40264 0.54167 0.03824 0.65311
  -4   3  15-4.77624  5.5289   1-0.90162 0.61294-0.41405 0.55304-0.00235 0.64702
  -4   3  14 18.1559 2.98028   1-0.90123 0.60589-0.42568 0.56462-0.04420 0.64221
  -4   3  13-12.8112 5.71144   1-0.89866 0.59667-0.43755 0.57644-0.08744 0.63879
  -4   3  12 9.99091  4.6431   1-0.89363 0.58498-0.44965 0.58850-0.13224 0.63692
  -4   3  11 28.7963  3.1341   1-0.88579 0.57047-0.46198 0.60079-0.17875 0.63676
  -4   3  10 2.99406 4.85521   1-0.87468 0.55270-0.47450 0.61326-0.22712 0.63846
  -4   3   9 60.1591 4.73683   1-0.85976 0.53113-0.48712 0.62584-0.27750 0.64217
  -4   3   8 11.7557  2.4891   1-0.84038 0.50509-0.49970 0.63837-0.33000 0.64801
  -4   3   7 37.6506 2.67458   1-0.81573 0.47379-0.51200 0.65063-0.38469 0.65603
  -4   3   6 245.851 9.15517   1-0.78487 0.43626-0.52367 0.66226-0.44151 0.66618
  -4   3   5 0.24306 3.86613   1-0.74670 0.39143-0.53419 0.67273-0.50024 0.67825
  -4   3   4 572.683 12.5192   1-0.70003 0.33811-0.54280 0.68130-0.56040 0.69174
  -4   3   3 358.758 9.97532   1-0.64369 0.27511-0.54852 0.68697-0.62113 0.70580
  -4   3   2 695.238 13.0719   1-0.57670 0.20147-0.55007 0.68848-0.68108 0.71908
  -4   3   1 1416.03 18.4977   1-0.49859 0.11670-0.54598 0.68435-0.73837 0.72971
  -4   3   0 353.737 9.85445   1-0.40978 0.02122-0.53476 0.67308-0.79062 0.73530
  -4   3  -1 26.3004   2.285   1-0.31195-0.08327-0.51516 0.65344-0.83526 0.73327
  -4   3  -2 1051.19 16.4868   1-0.20820-0.19367-0.48665 0.62487-0.86996 0.72130
  -4   3  -3 194.853  7.6272   1-0.10280-0.30573-0.44965 0.58783-0.89328 0.69795
  -4   3  -4 4.44705  4.0441   1-0.00045-0.41473-0.40567 0.54381-0.90506 0.66307
  -4   3  -5 431.388 12.0629   1 0.09461-0.51645-0.35701 0.49510-0.90655 0.61789
  -4   3  -6 18.5013   2.318   1 0.17935-0.60786-0.30623 0.44428-0.89994 0.56462
  -4   3  -7 41.3701  3.4715   1 0.25223-0.68739-0.25570 0.39371-0.88788 0.50588
  -4   3  -8 3.07436 3.50031   1 0.31301-0.75484-0.20721 0.34517-0.87283 0.44417
  -4   3  -9 39.4044 3.22381   1 0.36240-0.81088-0.16193 0.29985-0.85682 0.38149
  -4   3 -10  2.3686 4.43125   1 0.40159-0.85672-0.12048 0.25835-0.84132 0.31933
  -4   3 -11 109.533 8.25411   1 0.43194-0.89374-0.08305 0.22087-0.82728 0.25862
  -4   3 -12 3.65184 5.04198   1 0.45480-0.92325-0.04956 0.18734-0.81524 0.19992
  -4   3 -13 17.6592 3.18365   1 0.47135-0.94646-0.01978 0.15752-0.80546 0.14347
  -4   3 -14 23.3259 3.29363   1 0.48262-0.96439 0.00659 0.13111-0.79798 0.08932
  -4   3 -15 11.9459  2.8331   1 0.48945-0.97788 0.02988 0.10777-0.79276 0.03744
  -4   3 -16-6.05337 5.80619   1 0.49252-0.98761 0.05042 0.08719-0.78967-0.01233
  -4   2 -16 1.79842 5.59152   1 0.49432-0.98946 0.02813 0.06325-0.78940-0.01264
  -4   2 -15 12.8595  5.2746   1 0.49204-0.98051 0.00860 0.08281-0.79142 0.03605
  -4   2 -14 82.0696 5.51106   1 0.48630-0.96812-0.01343 0.10489-0.79537 0.08666
  -4   2 -13 0.96899 4.79628   1 0.47654-0.95169-0.03826 0.12976-0.80136 0.13932
  -4   2 -12 87.9718 6.73379   1 0.46203-0.93053-0.06616 0.15771-0.80945 0.19408
  -4   2 -11  192.87 10.8857   1 0.44191-0.90376-0.09741 0.18900-0.81961 0.25091
  -4   2 -10-1.16555 4.51416   1 0.41519-0.87037-0.13223 0.22387-0.83168 0.30964
  -4   2  -9  158.37  8.7105   1 0.38071-0.82924-0.17074 0.26242-0.84524 0.36987
  -4   2  -8 8.71224 3.41722   1 0.33729-0.77916-0.21285 0.30458-0.85961 0.43091
  -4   2  -7-2.80404 4.07418   1 0.28378-0.71899-0.25818 0.34995-0.87367 0.49164
  -4   2  -6 77.3878 5.14061   1 0.21937-0.64792-0.30590 0.39772-0.88584 0.55047
  -4   2  -5  17.427 2.18386   1 0.14383-0.56573-0.35470 0.44656-0.89411 0.60541
  -4   2  -4 267.315 9.07475   1 0.05792-0.47315-0.40272 0.49463-0.89618 0.65415
  -4   2  -3 13.3099 2.10795   1-0.03642-0.37216-0.44776 0.53971-0.88985 0.69448
  -4   2  -2 19.2697 2.18899   1-0.13601-0.26590-0.48760 0.57960-0.87346 0.72476
  -4   2  -1  146.10  6.7889   1-0.23689-0.15837-0.52043 0.61247-0.84636 0.74433
  -4   2   0 280.191 8.62979   1-0.33496-0.05365-0.54521 0.63730-0.80907 0.75370
  -4   2   1 80.6673 5.33669   1-0.42668 0.04474-0.56183 0.65396-0.76314 0.75443
  -4   2   2 611.768 12.2759   1-0.50964 0.13435-0.57093 0.66311-0.71070 0.74866
  -4   2   3 154.504 6.87458   1-0.58257 0.21394-0.57368 0.66590-0.65402 0.73865
  -4   2   4 272.541 8.57278   1-0.64524 0.28327-0.57141 0.66367-0.59515 0.72645
  -4   2   5 65.7028 5.14326   1-0.69813 0.34282-0.56540 0.65771-0.53569 0.71365
  -4   2   6-0.49745 3.88521   1-0.74213 0.39348-0.55675 0.64910-0.47679 0.70142
  -4   2   7 27.4388 2.66713   1-0.77826 0.43627-0.54634 0.63874-0.41920 0.69049
  -4   2   8 8.48405  2.1995   1-0.80758 0.47225-0.53482 0.62726-0.36335 0.68131
  -4   2   9 10.6167 5.19225   1-0.83105 0.50238-0.52266 0.61515-0.30945 0.67408
  -4   2  10 294.441 10.9075   1-0.84952 0.52750-0.51020 0.60273-0.25756 0.66886
  -4   2  11 2.10561 4.54863   1-0.86371 0.54835-0.49765 0.59022-0.20763 0.66560
  -4   2  12 48.8051 3.59091   1-0.87422 0.56552-0.48515 0.57777-0.15958 0.66421
  -4   2  13 77.5987 6.39773   1-0.88155 0.57951-0.47278 0.56544-0.11328 0.66458
  -4   2  14 14.4607 5.92791   1-0.88611 0.59073-0.46059 0.55330-0.06858 0.66655
  -4   2  15 10.6429 3.02747   1-0.88825 0.59952-0.44860 0.54135-0.02536 0.66999
  -4   2  16  158.68 10.9086   1-0.88821 0.60615-0.43679 0.52959 0.01653 0.67477
  -4   2  17 15.2474 6.20882   1-0.88624 0.61083-0.42517 0.51801 0.05721 0.68076
  -4   2  18 43.0635 4.22919   1-0.88249 0.61374-0.41370 0.50658 0.09680 0.68784
  -4   1  18 13.3544 5.47761   1-0.87154 0.60275-0.44678 0.49344 0.07707 0.70752
  -4   1  17 9.73668 6.49112   1-0.87399 0.59854-0.45862 0.50523 0.03632 0.70161
  -4   1  16-8.05342 6.44588   1-0.87450 0.59239-0.47061 0.51717-0.00560 0.69685
  -4   1  15-1.40353 5.31369   1-0.87285 0.58408-0.48274 0.52926-0.04878 0.69337
  -4   1  14 3.47569 4.43066   1-0.86880 0.57337-0.49502 0.54150-0.09336 0.69128
  -4   1  13 4.83857 4.41699   1-0.86203 0.55995-0.50744 0.55387-0.13946 0.69072
  -4   1  12 15.3378  5.4082   1-0.85217 0.54342-0.51994 0.56633-0.18720 0.69179
  -4   1  11 1.38816  4.6301   1-0.83875 0.52335-0.53245 0.57879-0.23668 0.69460
  -4   1  10 25.6746 2.97764   1-0.82123 0.49917-0.54483 0.59112-0.28799 0.69924
  -4   1   9 545.838 14.0426   1-0.79895 0.47022-0.55687 0.60312-0.34114 0.70573
  -4   1   8 17.9102 2.68409   1-0.77114 0.43577-0.56828 0.61448-0.39608 0.71400
  -4   1   7 455.383 11.7819   1-0.73697 0.39493-0.57862 0.62478-0.45262 0.72387
  -4   1   6 45.7978 3.57105   1-0.69549 0.34680-0.58732 0.63344-0.51036 0.73495
  -4   1   5 504.302 11.6328   1-0.64580 0.29045-0.59361 0.63968-0.56866 0.74658
  -4   1   4 208.662 7.55288   1-0.58710 0.22508-0.59653 0.64255-0.62652 0.75777
  -4   1   3 1194.42 16.6103   1-0.51891 0.15024-0.59494 0.64093-0.68255 0.76713
  -4   1   2 337.073 9.19808   1-0.44134 0.06601-0.58768 0.63362-0.73500 0.77292
  -4   1   1 1755.18  19.757   1-0.35531-0.02668-0.57367 0.61956-0.78189 0.77314
  -4   1   0 388.997 9.93599   1-0.26273-0.12591-0.55219 0.59804-0.82125 0.76584
  -4   1  -1 283.069  8.7466   1-0.16650-0.22881-0.52316 0.56897-0.85154 0.74946
  -4   1  -2 211.878 7.88687   1-0.07013-0.33183-0.48724 0.53300-0.87198 0.72323
  -4   1  -3 1247.73 18.0906   1 0.02272-0.43134-0.44582 0.49154-0.88279 0.68738
  -4   1  -4 73.9849 5.78673   1 0.10892-0.52420-0.40076 0.44643-0.88512 0.64304
  -4   1  -5 1415.47  20.378   1 0.18626-0.60819-0.35406 0.39969-0.88075 0.59201
  -4   1  -6 39.2499  3.0854   1 0.25357-0.68216-0.30754 0.35313-0.87173 0.53632
  -4   1  -7 278.642 10.3568   1 0.31063-0.74589-0.26262 0.30816-0.85999 0.47791
  -4   1  -8-3.64316 4.45579   1 0.35791-0.79983-0.22026 0.26575-0.84715 0.41840
  -4   1  -9 13.9204 4.66752   1 0.39627-0.84484-0.18102 0.22647-0.83443 0.35902
  -4   1 -10 3.84774 4.28466   1 0.42674-0.88197-0.14514 0.19055-0.82268 0.30060
  -4   1 -11 188.266 10.6373   1 0.45036-0.91224-0.11264 0.15800-0.81243 0.24369
  -4   1 -12 4.02042 4.57745   1 0.46810-0.93664-0.08338 0.12869-0.80397 0.18856
  -4   1 -13 0.96177 4.45955   1 0.48082-0.95603-0.05715 0.10242-0.79741 0.13533
  -4   1 -14 18.0278  2.8347   1 0.48926-0.97112-0.03372 0.07894-0.79277 0.08403
  -4   1 -15 7.22235 5.63837   1 0.49401-0.98253-0.01282 0.05801-0.78999 0.03457
  -4   1 -16 14.3039 5.46239   1 0.49558-0.99076 0.00577 0.03937-0.78895-0.01313
  -4   0 -16 82.0904 7.03845   1 0.49629-0.99151-0.01664 0.01555-0.78831-0.01381
  -4   0 -15-3.32656 5.08141   1 0.49538-0.98395-0.03438 0.03333-0.78844 0.03298
  -4   0 -14 184.738 11.1395   1 0.49152-0.97343-0.05423 0.05322-0.79017 0.08138
  -4   0 -13-4.31759 5.57398   1 0.48427-0.95952-0.07640 0.07544-0.79358 0.13146
  -4   0 -12 205.841  11.289   1 0.47312-0.94172-0.10112 0.10021-0.79874 0.18328
  -4   0 -11  0.4135 4.65992   1 0.45745-0.91938-0.12860 0.12773-0.80566 0.23686
  -4   0 -10 90.2573 6.38193   1 0.43652-0.89179-0.15904 0.15821-0.81424 0.29212
  -4   0  -9 1.42273 4.23843   1 0.40949-0.85811-0.19255 0.19177-0.82428 0.34882
  -4   0  -8 21.3971 2.60029   1 0.37547-0.81743-0.22919 0.22845-0.83538 0.40659
  -4   0  -7    0.00 4.24333   1 0.33353-0.76883-0.26881 0.26811-0.84689 0.46477
  -4   0  -6 358.447 11.2846   1 0.28283-0.71147-0.31103 0.31038-0.85786 0.52240
  -4   0  -5-0.53087  3.6588   1 0.22279-0.64477-0.35516 0.35455-0.86700 0.57821
  -4   0  -4 4.97022 3.76885   1 0.15331-0.56863-0.40011 0.39955-0.87270 0.63057
  -4   0  -3 0.70231 3.51154   1 0.07497-0.48363-0.44443 0.44392-0.87316 0.67771
  -4   0  -2 110.317 5.85924   1-0.01076-0.39124-0.48642 0.48595-0.86665 0.71786
  -4   0  -1 1.06839 3.13313   1-0.10154-0.29381-0.52431 0.52388-0.85178 0.74965
  -4   0   0 79.4898 5.16462   1-0.19435-0.19435-0.55656 0.55618-0.82780 0.77234
  -4   0   1-2.26364 3.31181   1-0.28592-0.09611-0.58215 0.58181-0.79484 0.78605
  -4   0   2-3.72284 3.32209   1-0.37325-0.00213-0.60069 0.60039-0.75383 0.79170
  -4   0   3 3.16794 3.12541   1-0.45397 0.08525-0.61242 0.61217-0.70626 0.79080
  -4   0   4 547.357 11.8013   1-0.52657 0.16451-0.61807 0.61786-0.65391 0.78512
  -4   0   5 1.83502 3.65568   1-0.59039 0.23499-0.61862 0.61846-0.59853 0.77641
  -4   0   6 36.5763 2.83339   1-0.64542 0.29668-0.61512 0.61500-0.54164 0.76618
  -4   0   7 2.58762 4.32992   1-0.69213 0.35004-0.60856 0.60849-0.48442 0.75563
  -4   0   8 180.443  8.3292   1-0.73121 0.39579-0.59979 0.59976-0.42774 0.74561
  -4   0   9 5.36189 4.25462   1-0.76349 0.43473-0.58948 0.58949-0.37218 0.73672
  -4   0  10 60.1391 4.50468   1-0.78980 0.46769-0.57815 0.57821-0.31808 0.72929
  -4   0  11 2.07438 4.93802   1-0.81088 0.49543-0.56619 0.56629-0.26563 0.72350
  -4   0  12 1.11844 5.36387   1-0.82744 0.51865-0.55387 0.55402-0.21488 0.71942
  -4   0  13 2.41182 4.61827   1-0.84005 0.53792-0.54138 0.54158-0.16582 0.71703
  -4   0  14 104.841 7.09222   1-0.84922 0.55375-0.52886 0.52910-0.11840 0.71628
  -4   0  15 3.26616 5.25825   1-0.85538 0.56656-0.51638 0.51667-0.07251 0.71705
  -4   0  16 121.174 8.61252   1-0.85887 0.57671-0.50399 0.50432-0.02805 0.71926
  -4   0  17 1.07942 6.78407   1-0.85998 0.58448-0.49171 0.49208 0.01509 0.72279
  -4   0  18 97.7266  8.1484   1-0.85895 0.59011-0.47954 0.47996 0.05701 0.72753
  -4  -1  18-12.7724 7.29758   1-0.84466 0.57577-0.51190 0.46608 0.03670 0.74780
  -4  -1  17 8.11346  5.6987   1-0.84413 0.56859-0.52434 0.47848-0.00638 0.74422
  -4  -1  16-3.52297 6.84536   1-0.84126 0.55905-0.53685 0.49095-0.05071 0.74188
  -4  -1  15 1.40345 5.67198   1-0.83576 0.54690-0.54941 0.50346-0.09640 0.74090
  -4  -1  14 6.08208 4.91507   1-0.82732 0.53180-0.56197 0.51598-0.14352 0.74135
  -4  -1  13-4.03214  4.7709   1-0.81555 0.51338-0.57446 0.52842-0.19216 0.74333
  -4  -1  12 6.73323 5.01865   1-0.80000 0.49116-0.58674 0.54066-0.24238 0.74688
  -4  -1  11-0.34702 4.64276   1-0.78011 0.46462-0.59866 0.55253-0.29417 0.75200
  -4  -1  10  27.331 2.95193   1-0.75529 0.43313-0.60994 0.56377-0.34748 0.75865
  -4  -1   9  541.05 13.6218   1-0.72484 0.39603-0.62025 0.57403-0.40214 0.76664
  -4  -1   8 18.8654 2.60503   1-0.68804 0.35257-0.62911 0.58285-0.45783 0.77566
  -4  -1   7  463.45 12.0237   1-0.64415 0.30202-0.63593 0.58963-0.51405 0.78522
  -4  -1   6 41.7712 3.60256   1-0.59253 0.24374-0.63997 0.59362-0.57004 0.79454
  -4  -1   5 493.725 11.4444   1-0.53275 0.17730-0.64034 0.59395-0.62477 0.80260
  -4  -1   4 222.585 7.93985   1-0.46473 0.10263-0.63612 0.58968-0.67692 0.80809
  -4  -1   3 1217.85 16.8746   1-0.38897 0.02021-0.62640 0.57992-0.72496 0.80946
  -4  -1   2 323.587 8.98715   1-0.30665-0.06877-0.61048 0.56395-0.76729 0.80512
  -4  -1   1 1744.29 19.8335   1-0.21968-0.16240-0.58801 0.54143-0.80247 0.79364
  -4  -1   0 374.182 9.80647   1-0.13063-0.25811-0.55916 0.51254-0.82951 0.77401
  -4  -1  -1 286.164 8.77028   1-0.04238-0.35301-0.52467 0.47801-0.84805 0.74588
  -4  -1  -2  205.44 8.00591   1 0.04225-0.44430-0.48578 0.43908-0.85847 0.70963
  -4  -1  -3 1236.99 18.0047   1 0.12088-0.52959-0.44400 0.39725-0.86181 0.66630
  -4  -1  -4 68.2536 5.42592   1 0.19184-0.60721-0.40091 0.35412-0.85951 0.61734
  -4  -1  -5 1391.38 20.3392   1 0.25425-0.67628-0.35794 0.31110-0.85319 0.56435
  -4  -1  -6 31.2853 2.81013   1 0.30790-0.73658-0.31621 0.26933-0.84437 0.50887
  -4  -1  -7 284.264 10.4146   1 0.35308-0.78842-0.27655 0.22962-0.83438 0.45222
  -4  -1  -8 4.63775  3.8347   1 0.39042-0.83242-0.23945 0.19248-0.82424 0.39541
  -4  -1  -9 20.5024 2.65009   1 0.42070-0.86936-0.20517 0.15815-0.81470 0.33920
  -4  -1 -10 -0.7697 4.18054   1 0.44474-0.90006-0.17377 0.12671-0.80625 0.28408
  -4  -1 -11  196.61 10.5588   1 0.46334-0.92531-0.14520 0.09810-0.79920 0.23036
  -4  -1 -12-4.46822 5.39897   1 0.47719-0.94583-0.11933 0.07218-0.79370 0.17820
  -4  -1 -13    0.00 5.26908   1 0.48694-0.96224-0.09597 0.04877-0.78981 0.12764
  -4  -1 -14 15.5184 6.46081   1 0.49312-0.97507-0.07494 0.02770-0.78752 0.07869
  -4  -1 -15 13.3364 3.11119   1 0.49617-0.98478-0.05604 0.00876-0.78677 0.03127
  -4  -1 -16-1.19224 5.77958   1 0.49646-0.99173-0.03910-0.00823-0.78748-0.01469
  -3  -1 -17 2.35991 5.53448   1 0.59121-0.99597 0.04107-0.08834-0.71287-0.12210
  -3  -1 -16 10.4075 5.39485   1 0.59710-0.99520 0.02895-0.07618-0.70825-0.08006
  -3  -1 -15 13.1969 5.17624   1 0.60101-0.99245 0.01508-0.06227-0.70517-0.03646
  -3  -1 -14 84.4976 6.32136   1 0.60266-0.98744-0.00078-0.04637-0.70385 0.00888
  -3  -1 -13 30.0876 3.24534   1 0.60170-0.97982-0.01888-0.02822-0.70449 0.05618
  -3  -1 -12 40.1611 3.21899   1 0.59766-0.96913-0.03955-0.00750-0.70731 0.10567
  -3  -1 -11 84.7287 5.92794   1 0.58998-0.95478-0.06315 0.01614-0.71254 0.15757
  -3  -1 -10 9.92456 2.31452   1 0.57787-0.93602-0.09007 0.04311-0.72040 0.21210
  -3  -1  -9 101.069 6.79271   1 0.56039-0.91188-0.12076 0.07384-0.73105 0.26942
  -3  -1  -8 131.503  7.5089   1 0.53634-0.88117-0.15567 0.10879-0.74454 0.32957
  -3  -1  -7 69.5194 5.47617   1 0.50424-0.84241-0.19518 0.14835-0.76072 0.39241
  -3  -1  -6 491.353 11.6623   1 0.46236-0.79388-0.23954 0.19276-0.77909 0.45745
  -3  -1  -5 25.5678 2.00868   1 0.40885-0.73370-0.28870 0.24196-0.79864 0.52367
  -3  -1  -4-2.37028 2.69386   1 0.34193-0.66013-0.34204 0.29535-0.81767 0.58937
  -3  -1  -3 51.9147 3.41788   1 0.26041-0.57195-0.39821 0.35156-0.83361 0.65197
  -3  -1  -2 75.9995 4.51969   1 0.16434-0.46922-0.45488 0.40827-0.84314 0.70817
  -3  -1  -1 189.002 6.18052   1 0.05573-0.35395-0.50886 0.46230-0.84268 0.75438
  -3  -1   0 227.369 6.56256   1-0.06119-0.23037-0.55665 0.51013-0.82924 0.78760
  -3  -1   1 146.058 5.44965   1-0.18043-0.10447-0.59521 0.54873-0.80140 0.80643
  -3  -1   2 836.036 11.9032   1-0.29558 0.01733-0.62286 0.57643-0.75986 0.81156
  -3  -1   3 221.719 6.70214   1-0.40128 0.12969-0.63953 0.59314-0.70717 0.80553
  -3  -1   4 1399.23 16.1716   1-0.49421 0.22928-0.64652 0.60018-0.64681 0.79184
  -3  -1   5 75.5116 4.88268   1-0.57314 0.31487-0.64583 0.59953-0.58225 0.77395
  -3  -1   6 228.786 7.78539   1-0.63845 0.38684-0.63956 0.59331-0.51634 0.75470
  -3  -1   7 0.43969 3.74379   1-0.69146 0.44650-0.62955 0.58334-0.45107 0.73610
  -3  -1   8 250.525 8.53235   1-0.73380 0.49551-0.61722 0.57106-0.38768 0.71938
  -3  -1   9 14.2296 5.16376   1-0.76718 0.53554-0.60360 0.55748-0.32683 0.70519
  -3  -1  10 34.3498 2.77759   1-0.79309 0.56811-0.58937 0.54330-0.26875 0.69378
  -3  -1  11 8.50515 4.26132   1-0.81283 0.59451-0.57499 0.52896-0.21347 0.68517
  -3  -1  12-1.71788 5.13068   1-0.82745 0.61579-0.56072 0.51473-0.16086 0.67923
  -3  -1  13  11.222  4.9343   1-0.83781 0.63280-0.54671 0.50077-0.11073 0.67576
  -3  -1  14 3.25214 5.20596   1-0.84457 0.64622-0.53305 0.48715-0.06284 0.67454
  -3  -1  15 36.5367 3.66884   1-0.84828 0.65659-0.51976 0.47391-0.01699 0.67535
  -3  -1  16 91.3586 7.09653   1-0.84936 0.66433-0.50683 0.46103 0.02706 0.67797
  -3  -1  17 4.12846 6.23555   1-0.84814 0.66977-0.49425 0.44848 0.06949 0.68220
  -3  -1  18 13.9176 5.13257   1-0.84489 0.67317-0.48197 0.43625 0.11050 0.68787
  -3  -1  19-7.79156 6.53814   1-0.83981 0.67475-0.46995 0.42427 0.15022 0.69481
  -3   0  19 6.57998 5.04036   1-0.85039 0.68538-0.43666 0.43721 0.17007 0.67500
  -3   0  18 1.11107 6.57318   1-0.85669 0.68502-0.44815 0.44867 0.13168 0.66672
  -3   0  17 31.4822 3.75643   1-0.86134 0.68301-0.45991 0.46038 0.09213 0.65961
  -3   0  16-3.81022  5.4304   1-0.86418 0.67920-0.47197 0.47239 0.05125 0.65383
  -3   0  15-5.71666 5.57971   1-0.86500 0.67336-0.48438 0.48476 0.00887 0.64953
  -3   0  14-7.70008 4.53103   1-0.86352 0.66522-0.49718 0.49752-0.03519 0.64693
  -3   0  13 115.938 8.65482   1-0.85939 0.65443-0.51041 0.51070-0.08118 0.64625
  -3   0  12 0.34227 4.36983   1-0.85215 0.64053-0.52409 0.52433-0.12932 0.64772
  -3   0  11    0.00 3.99246   1-0.84122 0.62294-0.53819 0.53839-0.17987 0.65161
  -3   0  10 1.43467 4.26557   1-0.82585 0.60092-0.55264 0.55279-0.23310 0.65818
  -3   0   9 728.356 14.7961   1-0.80512 0.57352-0.56728 0.56740-0.28925 0.66765
  -3   0   8 3.10898 3.84879   1-0.77782 0.53957-0.58184 0.58191-0.34847 0.68021
  -3   0   7 1583.63 19.4109   1-0.74250 0.49759-0.59582 0.59584-0.41079 0.69586
  -3   0   6 4.58944 3.00639   1-0.69741 0.44584-0.60844 0.60841-0.47593 0.71434
  -3   0   5 704.572 11.9856   1-0.64060 0.38237-0.61851 0.61844-0.54316 0.73490
  -3   0   4-3.22715 3.02409   1-0.57013 0.30525-0.62437 0.62426-0.61100 0.75607
  -3   0   3 105.049 5.12372   1-0.48456 0.21301-0.62384 0.62369-0.67706 0.77547
  -3   0   2-2.75581 2.78121   1-0.38363 0.10543-0.61446 0.61427-0.73790 0.78965
  -3   0   1 536.933 9.47754   1-0.26921-0.01565-0.59400 0.59376-0.78942 0.79450
  -3   0   0 2.28298 2.34307   1-0.14576-0.14576-0.56127 0.56099-0.82771 0.78612
  -3   0  -1 71.9988   4.219   1-0.02003-0.27815-0.51689 0.51656-0.85035 0.76209
  -3   0  -2-2.17533 2.71369   1 0.10049-0.40533-0.46343 0.46305-0.85740 0.72247
  -3   0  -3 5.58386 2.50237   1 0.20950-0.52099-0.40477 0.40435-0.85133 0.66974
  -3   0  -4 -2.3495 2.71297   1 0.30323-0.62138-0.34494 0.34448-0.83611 0.60785
  -3   0  -5 368.484 9.60795   1 0.38058-0.70539-0.28719 0.28668-0.81584 0.54092
  -3   0  -6-6.09543 3.18009   1 0.44241-0.77388-0.23358 0.23303-0.79395 0.47236
  -3   0  -7 555.504 12.9494   1 0.49061-0.82873-0.18514 0.18455-0.77282 0.40456
  -3   0  -8-0.84411 3.48035   1 0.52737-0.87216-0.14212 0.14148-0.75388 0.33895
  -3   0  -9 191.076 8.60985   1 0.55479-0.90624-0.10430 0.10361-0.73784 0.27625
  -3   0 -10 -2.0154 4.11392   1 0.57466-0.93276-0.07124 0.07051-0.72496 0.21670
  -3   0 -11 61.0493 4.29582   1 0.58844-0.95320-0.04243 0.04165-0.71521 0.16028
  -3   0 -12 2.78627 4.26848   1 0.59730-0.96872-0.01735 0.01653-0.70841 0.10681
  -3   0 -13  89.007 6.48589   1 0.60213-0.98021 0.00448-0.00535-0.70431 0.05604
  -3   0 -14-3.27705 4.41652   1 0.60363-0.98837 0.02349-0.02440-0.70264 0.00771
  -3   0 -15 2.53152 4.61264   1 0.60233-0.99373 0.04004-0.04099-0.70314-0.03845
  -3   0 -16 6.01197 4.40637   1 0.59865-0.99670 0.05444-0.05543-0.70556-0.08270
  -3   0 -17    0.00 6.28615   1 0.59289-0.99760 0.06695-0.06799-0.70969-0.12524
  -3   1 -17-10.6179 6.29826   1 0.59414-0.99881 0.09302-0.04783-0.70601-0.12887
  -3   1 -16 9.31047 5.16675   1 0.59978-0.99779 0.08010-0.03487-0.70242-0.08580
  -3   1 -15 2.53743 4.09148   1 0.60325-0.99459 0.06515-0.01987-0.70068-0.04087
  -3   1 -14 97.9372  6.6006   1 0.60418-0.98887 0.04786-0.00254-0.70107 0.00618
  -3   1 -13 28.2251  2.9865   1 0.60210-0.98013 0.02788 0.01749-0.70386 0.05565
  -3   1 -12 45.6744 3.64174   1 0.59639-0.96776 0.00476 0.04066-0.70938 0.10783
  -3   1 -11 85.1954 6.77123   1 0.58621-0.95093-0.02199 0.06745-0.71793 0.16305
  -3   1 -10 8.42926 4.61073   1 0.57049-0.92855-0.05294 0.09845-0.72982 0.22160
  -3   1  -9 86.2137  6.4003   1 0.54781-0.89921-0.08872 0.13426-0.74523 0.28368
  -3   1  -8 137.692 7.39987   1 0.51636-0.86110-0.12992 0.17551-0.76415 0.34927
  -3   1  -7 64.7597 4.29548   1 0.47394-0.81202-0.17702 0.22265-0.78619 0.41797
  -3   1  -6 501.085 11.5719   1 0.41800-0.74942-0.23014 0.27582-0.81026 0.48871
  -3   1  -5 25.3141 2.00433   1 0.34600-0.67076-0.28872 0.33444-0.83433 0.55945
  -3   1  -4 0.19746 2.74324   1 0.25610-0.57421-0.35108 0.39685-0.85508 0.62686
  -3   1  -3 58.0212 4.15955   1 0.14823-0.45967-0.41413 0.45994-0.86800 0.68645
  -3   1  -2 77.3268 4.48633   1 0.02526-0.33005-0.47346 0.51932-0.86821 0.73333
  -3   1  -1 173.109 5.99569   1-0.10655-0.19158-0.52431 0.57021-0.85188 0.76367
  -3   1   0 213.869 6.48904   1-0.23866-0.05281-0.56295 0.60890-0.81786 0.77631
  -3   1   1 156.397 5.62903   1-0.36268 0.07786-0.58794 0.63393-0.76816 0.77328
  -3   1   2 809.927 11.7364   1-0.47258 0.19442-0.60019 0.64623-0.70706 0.75884
  -3   1   3 207.635 6.64853   1-0.56563 0.29413-0.60218 0.64826-0.63944 0.73789
  -3   1   4 1329.19 15.6763   1-0.64183 0.37699-0.59679 0.64291-0.56946 0.71458
  -3   1   5 78.4645 5.06125   1-0.70280 0.44461-0.58662 0.63279-0.50006 0.69185
  -3   1   6 220.536 7.58253   1-0.75080 0.49927-0.57365 0.61986-0.43298 0.67144
  -3   1   7 -1.5389 3.76311   1-0.78812 0.54325-0.55924 0.60550-0.36907 0.65419
  -3   1   8 254.639 8.71114   1-0.81678 0.57857-0.54429 0.59060-0.30862 0.64040
  -3   1   9 23.5675 2.56999   1-0.83846 0.60692-0.52934 0.57568-0.25157 0.63002
  -3   1  10 31.3044 2.82024   1-0.85450 0.62961-0.51468 0.56107-0.19770 0.62282
  -3   1  11 2.83526 4.78803   1-0.86594 0.64771-0.50047 0.54690-0.14674 0.61852
  -3   1  12   1.718 4.59705   1-0.87359 0.66202-0.48677 0.53325-0.09836 0.61682
  -3   1  13 4.11502 4.83435   1-0.87808 0.67317-0.47359 0.52011-0.05228 0.61740
  -3   1  14-6.09815 5.49961   1-0.87990 0.68164-0.46091 0.50748-0.00822 0.62001
  -3   1  15 37.3392 3.90047   1-0.87941 0.68782-0.44867 0.49529 0.03406 0.62439
  -3   1  16 82.6096 6.26251   1-0.87692 0.69198-0.43684 0.48350 0.07478 0.63033
  -3   1  17 6.19339 5.65376   1-0.87264 0.69436-0.42536 0.47206 0.11414 0.63765
  -3   1  18 1.11353 5.99654   1-0.86675 0.69513-0.41416 0.46091 0.15229 0.64617
  -3   1  19-1.79824  6.3152   1-0.85939 0.69442-0.40320 0.44999 0.18937 0.65575
  -3   2  19 1.80888 7.45819   1-0.86686 0.70194-0.36964 0.46266 0.20809 0.63708
  -3   2  18 3.92258 6.00929   1-0.87517 0.70359-0.38005 0.47303 0.17225 0.62625
  -3   2  17 31.6308 3.90928   1-0.88214 0.70391-0.39067 0.48360 0.13546 0.61637
  -3   2  16 29.1467 3.72479   1-0.88768 0.70279-0.40156 0.49445 0.09758 0.60758
  -3   2  15 15.2478 2.88636   1-0.89164 0.70009-0.41277 0.50562 0.05846 0.60003
  -3   2  14 16.0018 5.64074   1-0.89384 0.69563-0.42437 0.51717 0.01793 0.59390
  -3   2  13 17.3841  5.8302   1-0.89405 0.68918-0.43642 0.52918-0.02422 0.58939
  -3   2  12 97.1443 7.32545   1-0.89197 0.68044-0.44898 0.54169-0.06823 0.58673
  -3   2  11  17.048 2.75049   1-0.88719 0.66900-0.46210 0.55477-0.11438 0.58621
  -3   2  10 39.4738 3.14125   1-0.87921 0.65436-0.47583 0.56845-0.16296 0.58812
  -3   2   9 123.899 7.19416   1-0.86734 0.63583-0.49017 0.58275-0.21431 0.59281
  -3   2   8 209.764 8.06756   1-0.85070 0.61254-0.50507 0.59760-0.26882 0.60064
  -3   2   7 442.112  10.693   1-0.82813 0.58331-0.52038 0.61287-0.32681 0.61197
  -3   2   6-0.20514 3.40178   1-0.79811 0.54664-0.53578 0.62823-0.38859 0.62708
  -3   2   5  318.82  8.3817   1-0.75874 0.50060-0.55069 0.64310-0.45423 0.64606
  -3   2   4 85.5141 4.92113   1-0.70764 0.44284-0.56411 0.65646-0.52346 0.66862
  -3   2   3 263.004 7.20593   1-0.64210 0.37065-0.57441 0.66673-0.59529 0.69378
  -3   2   2   35.56 2.81115   1-0.55946 0.28135-0.57924 0.67151-0.66762 0.71944
  -3   2   1 521.547 9.60639   1-0.45792 0.17315-0.57548 0.66771-0.73684 0.74200
  -3   2   0 176.977 6.13442   1-0.33787 0.04644-0.55971 0.65189-0.79785 0.75634
  -3   2  -1 39.3213 2.90599   1-0.20335-0.09474-0.52928 0.62141-0.84486 0.75669
  -3   2  -2-0.86926 2.59617   1-0.06240-0.24235-0.48378 0.57587-0.87336 0.73852
  -3   2  -3  142.62   5.958   1 0.07466-0.38607-0.42589 0.51793-0.88212 0.70062
  -3   2  -4 3.42408 2.60288   1 0.19850-0.51656-0.36068 0.45268-0.87389 0.64572
  -3   2  -5  673.94 12.7889   1 0.30343-0.62815-0.29380 0.38575-0.85401 0.57917
  -3   2  -6  675.23 13.4436   1 0.38794-0.71931-0.22975 0.32166-0.82820 0.50669
  -3   2  -7 246.132 9.05124   1 0.45347-0.79151-0.17124 0.26311-0.80107 0.43290
  -3   2  -8 41.4732  3.5285   1 0.50287-0.84756-0.11938 0.21120-0.77560 0.36076
  -3   2  -9 91.8528   6.343   1 0.53921-0.89056-0.07423 0.16601-0.75339 0.29189
  -3   2 -10 27.3345 2.62251   1 0.56525-0.92326-0.03530 0.12704-0.73509 0.22692
  -3   2 -11 440.334 14.0597   1 0.58323-0.94790-0.00189 0.09358-0.72078 0.16594
  -3   2 -12 0.80175  4.4278   1 0.59491-0.96624 0.02675 0.06490-0.71024 0.10874
  -3   2 -13 60.2718 5.52843   1 0.60160-0.97959 0.05130 0.04031-0.70315 0.05498
  -3   2 -14 14.5847  5.5468   1 0.60431-0.98895 0.07236 0.01920-0.69911 0.00427
  -3   2 -15 4.06695 5.33181   1 0.60376-0.99506 0.09045 0.00107-0.69777-0.04374
  -3   2 -16-1.64503  4.9351   1 0.60051-0.99847 0.10598-0.01451-0.69877-0.08941
  -3   2 -17 46.0419    4.10   1 0.59497-0.99959 0.11932-0.02789-0.70181-0.13303
  -3   3 -17 7.15313 4.84269   1 0.59539-0.99996 0.14587-0.00821-0.69704-0.13775
  -3   3 -16-3.32545   5.258   1 0.60084-0.99875 0.13210 0.00560-0.69458-0.09355
  -3   3 -15 5.14343 5.86441   1 0.60388-0.99514 0.11595 0.02180-0.69436-0.04710
  -3   3 -14 68.2979 6.11865   1 0.60403-0.98863 0.09700 0.04079-0.69675 0.00196
  -3   3 -13 144.568 9.26636   1 0.60065-0.97859 0.07475 0.06308-0.70216 0.05403
  -3   3 -12   32.10 3.02838   1 0.59285-0.96413 0.04859 0.08929-0.71103 0.10957
  -3   3 -11 77.0797 5.49431   1 0.57944-0.94406 0.01780 0.12012-0.72381 0.16902
  -3   3 -10 8.64273 4.49422   1 0.55877-0.91673-0.01846 0.15643-0.74091 0.23279
  -3   3  -9 406.074 12.5797   1 0.52866-0.87997-0.06110 0.19911-0.76255 0.30109
  -3   3  -8 18.2015 2.10892   1 0.48628-0.83092-0.11092 0.24897-0.78852 0.37372
  -3   3  -7 37.9783 3.03361   1 0.42815-0.76614-0.16838 0.30648-0.81777 0.44964
  -3   3  -6 46.5239 3.90764   1 0.35058-0.68191-0.23305 0.37120-0.84787 0.52641
  -3   3  -5 59.4555 3.75178   1 0.25063-0.57530-0.30291 0.44110-0.87447 0.59968
  -3   3  -4 248.565 8.07913   1 0.12799-0.44601-0.37367 0.51191-0.89128 0.66315
  -3   3  -3 41.2908 3.16461   1-0.01296-0.29839-0.43906 0.57734-0.89138 0.70992
  -3   3  -2 697.955 11.8585   1-0.16260-0.14210-0.49244 0.63076-0.86997 0.73517
  -3   3  -1 4.00355 3.03996   1-0.30853 0.01049-0.52944 0.66781-0.82682 0.73869
  -3   3   0 608.279 10.7639   1-0.44009 0.14871-0.54957 0.68798-0.76644 0.72498
  -3   3   1 51.2091 4.05803   1-0.55139 0.26666-0.55553 0.69399-0.69561 0.70082
  -3   3   2 1033.36 13.8662   1-0.64134 0.36328-0.55138 0.68988-0.62068 0.67255
  -3   3   3 223.153 7.04159   1-0.71194 0.44054-0.54090 0.67944-0.54612 0.64466
  -3   3   4  536.76 10.5036   1-0.76638 0.50163-0.52695 0.66554-0.47449 0.61969
  -3   3   5 3.16536 3.16536   1-0.80787 0.54978-0.51144 0.65007-0.40694 0.59881
  -3   3   6 242.022 7.95857   1-0.83920 0.58776-0.49550 0.63418-0.34376 0.58230
  -3   3   7 2.54233 3.95615   1-0.86258 0.61781-0.47979 0.61851-0.28479 0.56999
  -3   3   8 988.767  16.662   1-0.87974 0.64162-0.46462 0.60339-0.22965 0.56152
  -3   3   9-3.00897 4.35096   1-0.89195 0.66049-0.45015 0.58896-0.17792 0.55646
  -3   3  10 337.708 11.1348   1-0.90019 0.67539-0.43639 0.57525-0.12918 0.55438
  -3   3  11-1.94407 4.82768   1-0.90518 0.68704-0.42333 0.56223-0.08302 0.55489
  -3   3  12 57.0505 4.41962   1-0.90747 0.69598-0.41090 0.54985-0.03910 0.55764
  -3   3  13 11.0862 5.02813   1-0.90747 0.70265-0.39905 0.53804 0.00287 0.56233
  -3   3  14 195.597 10.8696   1-0.90551 0.70734-0.38769 0.52673 0.04317 0.56870
  -3   3  15 17.3015 2.96986   1-0.90182 0.71031-0.37677 0.51584 0.08201 0.57653
  -3   3  16  35.456 3.89282   1-0.89658 0.71174-0.36619 0.50532 0.11958 0.58562
  -3   3  17 23.7617 3.61458   1-0.88995 0.71176-0.35592 0.49509 0.15605 0.59583
  -3   3  18 4.50724 6.52189   1-0.88202 0.71049-0.34588 0.48509 0.19154 0.60700
  -3   3  19 6.05712 6.05712   1-0.87288 0.70801-0.33601 0.47527 0.22618 0.61903
  -3   4  18 10.8627 5.08155   1-0.88740 0.71591-0.31169 0.49714 0.21012 0.58847
  -3   4  17 35.0757 3.71006   1-0.89616 0.71801-0.32116 0.50656 0.17586 0.57606
  -3   4  16-3.45267 5.38061   1-0.90374 0.71894-0.33082 0.51618 0.14075 0.56450
  -3   4  15 0.91421 4.38441   1-0.91008 0.71862-0.34074 0.52605 0.10465 0.55393
  -3   4  14 13.1151 5.59665   1-0.91505 0.71693-0.35098 0.53625 0.06743 0.54448
  -3   4  13-7.43078 5.40502   1-0.91852 0.71374-0.36161 0.54683 0.02892 0.53633
  -3   4  12 160.713  9.4108   1-0.92030 0.70886-0.37270 0.55788-0.01110 0.52968
  -3   4  11 81.0824 5.80556   1-0.92014 0.70204-0.38434 0.56947-0.05284 0.52476
  -3   4  10 90.6473 7.02722   1-0.91771 0.69296-0.39661 0.58170-0.09661 0.52186
  -3   4   9 1.98332 4.66421   1-0.91259 0.68117-0.40960 0.59464-0.14272 0.52131
  -3   4   8 5.75166 3.82452   1-0.90418 0.66611-0.42338 0.60838-0.19158 0.52350
  -3   4   7 9.80635 2.02049   1-0.89173 0.64700-0.43800 0.62296-0.24364 0.52889
  -3   4   6 59.5122 4.06761   1-0.87415 0.62277-0.45346 0.63837-0.29940 0.53798
  -3   4   5 38.7313  2.9085   1-0.85003 0.59199-0.46962 0.65449-0.35938 0.55129
  -3   4   4  516.50 10.7856   1-0.81743 0.55273-0.48617 0.67099-0.42406 0.56931
  -3   4   3 29.9505 2.34855   1-0.77377 0.50240-0.50239 0.68717-0.49370 0.59228
  -3   4   2 6.20066  3.0188   1-0.71574 0.43772-0.51699 0.70172-0.56801 0.61993
  -3   4   1 481.171  10.064   1-0.63946 0.35478-0.52769 0.71238-0.64567 0.65092
  -3   4   0 4.17597 2.84193   1-0.54109 0.24975-0.53100 0.71564-0.72351 0.68209
  -3   4  -1 1724.60 18.6319   1-0.41850 0.12051-0.52225 0.70685-0.79586 0.70778
  -3   4  -2 25.8552 2.21827   1-0.27383-0.03082-0.49667 0.68123-0.85482 0.72007
  -3   4  -3 434.661 10.3361   1-0.11568-0.19563-0.45171 0.63623-0.89251 0.71109
  -3   4  -4 93.3533 5.57878   1 0.04194-0.35991-0.38942 0.57388-0.90501 0.67692
  -3   4  -5 635.066 13.0326   1 0.18473-0.50936-0.31637 0.50080-0.89479 0.62004
  -3   4  -6 41.3969 3.12416   1 0.30365-0.63493-0.24078 0.42516-0.86922 0.54780
  -3   4  -7 228.707 8.85987   1 0.39648-0.73442-0.16915 0.35349-0.83659 0.46851
  -3   4  -8 2.71533 3.42669   1 0.46572-0.81032-0.10508 0.28937-0.80327 0.38852
  -3   4  -9 54.7505 4.49685   1 0.51571-0.86697-0.04967 0.23392-0.77300 0.31158
  -3   4 -10 1.77351 4.15167   1 0.55084-0.90876-0.00263 0.18683-0.74748 0.23939
  -3   4 -11 252.021 10.9069   1 0.57474-0.93931 0.03699 0.14717-0.72713 0.17238
  -3   4 -12 0.83142 4.91878   1 0.59019-0.96142 0.07027 0.11384-0.71176 0.11034
  -3   4 -13 332.455 13.8034   1 0.59923-0.97713 0.09825 0.08582-0.70089 0.05280
  -3   4 -14 44.3381 3.82978   1 0.60336-0.98791 0.12181 0.06221-0.69395-0.00080
  -3   4 -15 57.2854 4.65623   1 0.60362-0.99483 0.14170 0.04228-0.69042-0.05100
  -3   4 -16 42.4289 3.75538   1 0.60078-0.99865 0.15850 0.02543-0.68979-0.09829
  -3   4 -17 60.9099 5.36129   1 0.59540-0.99993 0.17271 0.01118-0.69166-0.14309
  -3   5 -16-1.71933 4.96327   1 0.60036-0.99818 0.18523 0.04494-0.68436-0.10368
  -3   5 -15-1.60025  5.4659   1 0.60300-0.99417 0.16774 0.06248-0.68588-0.05549
  -3   5 -14 18.9809 3.01149   1 0.60231-0.98682 0.14683 0.08343-0.69067-0.00404
  -3   5 -13 41.5505  3.2951   1 0.59736-0.97521 0.12180 0.10850-0.69932 0.05128
  -3   5 -12 27.8016 2.95682   1 0.58688-0.95807 0.09173 0.13861-0.71249 0.11111
  -3   5 -11 175.182 9.72663   1 0.56901-0.93354 0.05554 0.17485-0.73086 0.17616
  -3   5 -10 9.88655 4.25449   1 0.54116-0.89903 0.01192 0.21851-0.75502 0.24698
  -3   5  -9 9.48983 3.58682   1 0.49971-0.85093-0.04045 0.27093-0.78511 0.32373
  -3   5  -8 3.13753 3.65896   1 0.43992-0.78448-0.10260 0.33313-0.82029 0.40559
  -3   5  -7 7.26615 3.57152   1 0.35628-0.69418-0.17449 0.40506-0.85779 0.48975
  -3   5  -6 222.748 8.60413   1 0.24399-0.57523-0.25367 0.48428-0.89177 0.57039
  -3   5  -5 25.6667 2.24669   1 0.10223-0.42681-0.33406 0.56472-0.91305 0.63835
  -3   5  -4 1218.99 17.7753   1-0.06186-0.25606-0.40620 0.63690-0.91154 0.68350
  -3   5  -3 5.07785 3.45569   1-0.23274-0.07853-0.46075 0.69149-0.88141 0.70004
  -3   5  -2 530.917 11.3138   1-0.39233 0.08772-0.49323 0.72402-0.82508 0.69037
  -3   5  -1 808.612 13.4904   1-0.52816 0.23021-0.50557 0.73640-0.75141 0.66337
  -3   5   0 8.67206 3.28618   1-0.63632 0.34503-0.50334 0.73422-0.67034 0.62896
  -3   5   1 38.2885 2.73601   1-0.71904 0.43441-0.49237 0.72329-0.58914 0.59443
  -3   5   2 1058.33 15.1446   1-0.78097 0.50300-0.47699 0.70796-0.51178 0.56374
  -3   5   3 519.926 11.0045   1-0.82687 0.55556-0.45992 0.69093-0.43984 0.53847
  -3   5   4 8.05635 3.61039   1-0.86069 0.59603-0.44268 0.67373-0.37356 0.51885
  -3   5   5 686.829 13.2143   1-0.88543 0.62743-0.42601 0.65711-0.31255 0.50451
  -3   5   6  162.35 7.32171   1-0.90331 0.65197-0.41025 0.64139-0.25620 0.49483
  -3   5   7 228.709   8.552   1-0.91591 0.67122-0.39548 0.62667-0.20387 0.48916
  -3   5   8  686.17 14.5791   1-0.92438 0.68635-0.38169 0.61293-0.15496 0.48692
  -3   5   9 7.98423 4.66626   1-0.92956 0.69819-0.36880 0.60008-0.10896 0.48758
  -3   5  10 618.436 15.1815   1-0.93205 0.70734-0.35670 0.58803-0.06541 0.49071
  -3   5  11 3.44936 5.32142   1-0.93231 0.71426-0.34530 0.57667-0.02396 0.49592
  -3   5  12 206.427 10.3396   1-0.93066 0.71927-0.33450 0.56591 0.01570 0.50292
  -3   5  13 38.7427 3.46229   1-0.92737 0.72264-0.32419 0.55565 0.05384 0.51145
  -3   5  14 199.296 11.5777   1-0.92262 0.72454-0.31430 0.54581 0.09066 0.52130
  -3   5  15 1.87234 5.80879   1-0.91655 0.72513-0.30476 0.53631 0.12635 0.53228
  -3   5  16 75.6173 5.92201   1-0.90926 0.72451-0.29549 0.52708 0.16105 0.54425
  -3   5  17-3.25341 5.93988   1-0.90085 0.72275-0.28643 0.51807 0.19489 0.55708
  -3   5  18 12.2301 6.13583   1-0.89137 0.71993-0.27753 0.50921 0.22797 0.57066
  -3   6  18 7.14431 6.18715   1-0.89402 0.72262-0.24343 0.52135 0.24509 0.55358
  -3   6  17 17.7711 6.57095   1-0.90413 0.72607-0.25178 0.52965 0.21311 0.53890
  -3   6  16 11.8992 6.56451   1-0.91325 0.72854-0.26025 0.53807 0.18047 0.52487
  -3   6  15 0.96292 5.69669   1-0.92134 0.72997-0.26888 0.54666 0.14708 0.51159
  -3   6  14 32.2334 3.48893   1-0.92835 0.73032-0.27774 0.55548 0.11284 0.49916
  -3   6  13 0.83211 5.12946   1-0.93419 0.72951-0.28689 0.56458 0.07761 0.48772
  -3   6  12  28.935 3.16249   1-0.93877 0.72742-0.29640 0.57405 0.04125 0.47743
  -3   6  11 2.51361 4.75028   1-0.94192 0.72392-0.30635 0.58395 0.00355 0.46846
  -3   6  10   98.46 7.54481   1-0.94348 0.71882-0.31684 0.59440-0.03570 0.46104
  -3   6   9 119.262 7.86936   1-0.94319 0.71187-0.32797 0.60548-0.07678 0.45545
  -3   6   8 18.1171 2.24278   1-0.94070 0.70272-0.33985 0.61732-0.12002 0.45203
  -3   6   7 19.2617 2.42286   1-0.93555 0.69091-0.35262 0.63005-0.16583 0.45117
  -3   6   6 25.9434 2.30378   1-0.92711 0.67582-0.36640 0.64378-0.21470 0.45337
  -3   6   5 5.29005 3.41754   1-0.91449 0.65654-0.38129 0.65863-0.26723 0.45924
  -3   6   4 132.755 6.75121   1-0.89645 0.63183-0.39738 0.67467-0.32412 0.46946
  -3   6   3 117.132 6.32084   1-0.87121 0.59994-0.41459 0.69184-0.38617 0.48484
  -3   6   2-0.64745 3.60485   1-0.83626 0.55833-0.43264 0.70984-0.45415 0.50615
  -3   6   1 1082.08 16.0014   1-0.78808 0.50349-0.45070 0.72785-0.52863 0.53397
  -3   6   0 22.3067 2.09384   1-0.72188 0.43063-0.46703 0.74414-0.60945 0.56812
  -3   6  -1 724.916 13.4044   1-0.63177 0.33387-0.47833 0.75540-0.69474 0.60674
  -3   6  -2 5.67844 3.86134   1-0.51202 0.20746-0.47912 0.75615-0.77942 0.64476
  -3   6  -3 441.076  11.172   1-0.36050 0.04928-0.46207 0.73905-0.85399 0.67266
  -3   6  -4-1.00373 3.32899   1-0.18400-0.13388-0.42076 0.69769-0.90591 0.67791
  -3   6  -5 511.414 12.7133   1-0.00055-0.32399-0.35478 0.63167-0.92575 0.65109
  -3   6  -6 46.7449  3.7218   1 0.16736-0.49856-0.27223 0.54908-0.91416 0.59284
  -3   6  -7 147.582 7.93852   1 0.30438-0.64224-0.18549 0.46229-0.88142 0.51342
  -3   6  -8 291.842 10.8532   1 0.40701-0.75152-0.10450 0.38125-0.84011 0.42545
  -3   6  -9  117.94  7.4238   1 0.47968-0.83085-0.03409 0.31081-0.79938 0.33805
  -3   6 -10 119.339 8.18678   1 0.52929-0.88712 0.02481 0.25185-0.76388 0.25588
  -3   6 -11 80.4606 5.86883   1 0.56210-0.92658 0.07327 0.20335-0.73518 0.18052
  -3   6 -12 16.3529 2.66251   1 0.58288-0.95403 0.11293 0.16365-0.71326 0.11193
  -3   6 -13 84.2945  6.2587   1 0.59504-0.97284 0.14541 0.13113-0.69744 0.04944
  -3   6 -14 15.7782 6.84753   1 0.60089-0.98536 0.17210 0.10439-0.68685-0.00781
  -3   6 -15 22.9519 3.51564   1 0.60204-0.99316 0.19412 0.08233-0.68068-0.06065
  -3   6 -16 22.6044 3.54008   1 0.59957-0.99734 0.21234 0.06406-0.67819-0.10981
  -3   7 -16 1.80384 5.41153   1 0.59843-0.99616 0.23992 0.08272-0.67119-0.11676
  -3   7 -15 11.2375 4.83342   1 0.60075-0.99183 0.22092 0.10176-0.67472-0.06657
  -3   7 -14 12.5883  2.5166   1 0.59914-0.98356 0.19768 0.12505-0.68242-0.01220
  -3   7 -13 80.8879 6.10191   1 0.59227-0.97003 0.16910 0.15367-0.69522 0.04727
  -3   7 -12 0.91229 4.91285   1 0.57814-0.94924 0.13379 0.18903-0.71416 0.11287
  -3   7 -11    0.00 4.77241   1 0.55374-0.91819 0.08995 0.23291-0.74032 0.18570
  -3   7 -10-7.13462 4.65627   1 0.51458-0.87236 0.03550 0.28740-0.77452 0.26657
  -3   7  -9 30.7375 2.75644   1 0.45414-0.80527-0.03158 0.35453-0.81647 0.35519
  -3   7  -8 6.90355 3.81261   1 0.36405-0.70852-0.11211 0.43510-0.86325 0.44863
  -3   7  -7  120.75 7.43281   1 0.23613-0.57394-0.20335 0.52639-0.90691 0.53896
  -3   7  -6 79.3219  5.7762   1 0.06853-0.39968-0.29614 0.61922-0.93338 0.61209
  -3   7  -5 14.6564  2.2653   1-0.12619-0.19830-0.37545 0.69857-0.92718 0.65256
  -3   7  -4 4.58365 3.84158   1-0.32155 0.00372-0.42809 0.75126-0.88234 0.65438
  -3   7  -3-2.05461   3.704   1-0.49187 0.18069-0.45149 0.77470-0.80768 0.62640
  -3   7  -2 4.44136  3.3104   1-0.62557 0.32105-0.45265 0.77591-0.71899 0.58437
  -3   7  -1 660.557  13.438   1-0.72429 0.42643-0.44096 0.76426-0.62892 0.54097
  -3   7   0 40.3061 3.72128   1-0.79519 0.50399-0.42346 0.74680-0.54412 0.50283
  -3   7   1 307.779 9.30047   1-0.84569 0.56115-0.40422 0.72761-0.46681 0.47219
  -3   7   2 84.4753 5.68278   1-0.88164 0.60376-0.38528 0.70871-0.39704 0.44909
  -3   7   3 581.054 12.7518   1-0.90722 0.63599-0.36747 0.69095-0.33398 0.43270
  -3   7   4 3.48338 3.62277   1-0.92527 0.66071-0.35106 0.67459-0.27662 0.42200
  -3   7   5 458.628 11.7144   1-0.93778 0.67987-0.33606 0.65962-0.22399 0.41604
  -3   7   6 148.483 7.61322   1-0.94608 0.69483-0.32233 0.64595-0.17526 0.41398
  -3   7   7 350.685 11.2843   1-0.95111 0.70651-0.30974 0.63339-0.12976 0.41514
  -3   7   8 62.6661 4.99119   1-0.95352 0.71559-0.29810 0.62181-0.08692 0.41897
  -3   7   9-4.26151 4.60101   1-0.95380 0.72252-0.28729 0.61104-0.04630 0.42501
  -3   7  10 90.4689  6.3377   1-0.95228 0.72766-0.27716 0.60095-0.00754 0.43292
  -3   7  11 172.054 9.66559   1-0.94921 0.73125-0.26759 0.59143 0.02965 0.44240
  -3   7  12 121.649 9.06103   1-0.94479 0.73349-0.25849 0.58237 0.06550 0.45321
  -3   7  13 4.75321 4.59339   1-0.93914 0.73450-0.24976 0.57369 0.10022 0.46517
  -3   7  14 139.072 9.76812   1-0.93238 0.73440-0.24134 0.56530 0.13395 0.47810
  -3   7  15 0.99439 5.62512   1-0.92457 0.73325-0.23314 0.55716 0.16685 0.49187
  -3   7  16 44.6153 4.41059   1-0.91579 0.73112-0.22513 0.54918 0.19900 0.50638
  -3   7  17 16.9604 3.44406   1-0.90605 0.72804-0.21723 0.54134 0.23052 0.52153
  -3   8  17 1.17702 7.11099   1-0.90670 0.72873-0.18281 0.55315 0.24713 0.50497
  -3   8  16-5.50843 5.93276   1-0.91696 0.73234-0.19016 0.56045 0.21666 0.48877
  -3   8  15-7.21377  5.7378   1-0.92634 0.73506-0.19758 0.56783 0.18564 0.47312
  -3   8  14 79.5009 6.10415   1-0.93482 0.73689-0.20513 0.57533 0.15401 0.45809
  -3   8  13 5.40653 5.62729   1-0.94236 0.73776-0.21286 0.58301 0.12165 0.44377
  -3   8  12 10.5363 4.74954   1-0.94890 0.73765-0.22082 0.59093 0.08847 0.43029
  -3   8  11 10.6528  4.1568   1-0.95438 0.73646-0.22909 0.59916 0.05433 0.41777
  -3   8  10 14.0541 5.60897   1-0.95868 0.73411-0.23775 0.60777 0.01905 0.40637
  -3   8   9 3.12619 4.69892   1-0.96169 0.73046-0.24689 0.61687-0.01755 0.39631
  -3   8   8-0.32712 4.07265   1-0.96322 0.72533-0.25662 0.62655-0.05572 0.38781
  -3   8   7 80.8144 5.25605   1-0.96301 0.71847-0.26707 0.63696-0.09578 0.38120
  -3   8   6 33.3212 2.75191   1-0.96074 0.70954-0.27839 0.64823-0.13810 0.37686
  -3   8   5 50.4484 3.12533   1-0.95592 0.69806-0.29076 0.66056-0.18318 0.37527
  -3   8   4 138.465 7.50437   1-0.94789 0.68336-0.30438 0.67413-0.23163 0.37705
  -3   8   3  130.90 6.90456   1-0.93564 0.66446-0.31945 0.68916-0.28422 0.38298
  -3   8   2 6.71063 4.39531   1-0.91775 0.63992-0.33616 0.70583-0.34194 0.39404
  -3   8   1 86.1123 6.02137   1-0.89205 0.60756-0.35460 0.72422-0.40597 0.41139
  -3   8   0 37.7909 3.14192   1-0.85526 0.56411-0.37457 0.74415-0.47762 0.43638
  -3   8  -1 263.574 9.41336   1-0.80243 0.50462-0.39519 0.76472-0.55806 0.47016
  -3   8  -2 126.963 7.07632   1-0.72630 0.42183-0.41413 0.78362-0.64750 0.51292
  -3   8  -3 355.746 11.1985   1-0.61738 0.30625-0.42628 0.79573-0.74321 0.56197
  -3   8  -4 194.642 8.84986   1-0.46655 0.14877-0.42237 0.79177-0.83634 0.60843
  -3   8  -5 390.627 12.3193   1-0.27354-0.05091-0.39028 0.75963-0.90959 0.63502
  -3   8  -6 10.9741 4.72167   1-0.05781-0.27329-0.32307 0.69238-0.94347 0.62223
  -3   8  -7 156.844 8.73088   1 0.14493-0.48269-0.22890 0.59817-0.93223 0.56432
  -3   8  -8 367.691 12.7856   1 0.30648-0.65090-0.12723 0.49645-0.89002 0.47544
  -3   8  -9 78.4963 5.62234   1 0.42072-0.77180-0.03431 0.40349-0.83725 0.37601
  -3   8 -10 100.431 6.58799   1 0.49600-0.85374 0.04318 0.32595-0.78759 0.27968
  -3   8 -11 29.6555 2.94501   1 0.54360-0.90800 0.10521 0.26389-0.74663 0.19205
  -3   8 -12-1.42304 4.71968   1 0.57256-0.94361 0.15419 0.21485-0.71529 0.11404
  -3   8 -13 6.59494 3.96217   1 0.58906-0.96677 0.19289 0.17611-0.69264 0.04473
  -3   8 -14 15.1867 5.58417   1 0.59708-0.98145 0.22364 0.14532-0.67729-0.01729
  -3   8 -15  6.9551  4.4895   1 0.59918-0.99021 0.24824 0.12068-0.66787-0.07337
  -3   9 -15-4.19671 5.46198   1 0.59734-0.98832 0.27619 0.13896-0.65999-0.08121
  -3   9 -14-6.75077 4.57029   1 0.59476-0.97908 0.25009 0.16510-0.67133-0.02320
  -3   9 -13 4.74877  3.9836   1 0.58541-0.96308 0.21682 0.19842-0.68967 0.04180
  -3   9 -12-2.47444 4.39866   1 0.56601-0.93702 0.17400 0.24128-0.71681 0.11561
  -3   9 -11 7.03072  2.1757   1 0.53110-0.89545 0.11850 0.29683-0.75460 0.20007
  -3   9 -10-0.43594 4.24901   1 0.47192-0.82961 0.04663 0.36874-0.80406 0.29619
  -3   9  -9 37.4674 3.18507   1 0.37546-0.72650-0.04436 0.45977-0.86275 0.40155
  -3   9  -8 25.0285 2.88151   1 0.22703-0.57140-0.15191 0.56736-0.91982 0.50529
  -3   9  -7-4.37115 4.18506   1 0.02236-0.36007-0.26137 0.67687-0.95212 0.58426
  -3   9  -6 112.112 8.15596   1-0.21385-0.11721-0.34698 0.76253-0.93469 0.61350
  -3   9  -5-1.31199 5.03879   1-0.43439 0.10999-0.39127 0.80686-0.86550 0.59097
  -3   9  -4 84.0112 5.67727   1-0.60671 0.28897-0.39919 0.81483-0.76762 0.53975
  -3   9  -3  114.56 7.65056   1-0.72800 0.41692-0.38652 0.80220-0.66510 0.48390
  -3   9  -2 91.7163 6.98578   1-0.80997 0.50555-0.36578 0.78150-0.57022 0.43569
  -3   9  -1 87.6211 6.99693   1-0.86510 0.56733-0.34351 0.75927-0.48628 0.39841
  -3   9   0-5.63003 4.23189   1-0.90249 0.61138-0.32240 0.73821-0.41270 0.37150
  -3   9   1-2.24346  3.9857   1-0.92807 0.64361-0.30331 0.71917-0.34780 0.35327
  -3   9   2 19.0263 2.50052   1-0.94557 0.66778-0.28633 0.70223-0.28988 0.34202
  -3   9   3  0.8602 3.81473   1-0.95738 0.68625-0.27126 0.68721-0.23750 0.33630
  -3   9   4 26.2972    2.58   1-0.96504 0.70056-0.25782 0.67381-0.18950 0.33497
  -3   9   5 175.444    8.53   1-0.96955 0.71173-0.24575 0.66179-0.14500 0.33714
  -3   9   6 7.59986 3.87829   1-0.97161 0.72045-0.23481 0.65089-0.10332 0.34213
  -3   9   7 19.7149 2.61299   1-0.97169 0.72719-0.22479 0.64091-0.06395 0.34942
  -3   9   8 39.3178  3.3307   1-0.97012 0.73227-0.21552 0.63169-0.02646 0.35859
  -3   9   9 5.53721 4.91119   1-0.96714 0.73595-0.20686 0.62308 0.00947 0.36934
  -3   9  10  0.3913 4.71185   1-0.96292 0.73840-0.19869 0.61495 0.04408 0.38139
  -3   9  11 17.1036 3.17376   1-0.95760 0.73973-0.19092 0.60722 0.07759 0.39454
  -3   9  12 71.4437 5.46741   1-0.95126 0.74005-0.18344 0.59979 0.11017 0.40864
  -3   9  13 98.3405 7.42838   1-0.94397 0.73942-0.17621 0.59260 0.14193 0.42354
  -3   9  14 8.03787 5.98639   1-0.93579 0.73790-0.16915 0.58559 0.17301 0.43913
  -3   9  15  12.855 4.90907   1-0.92674 0.73551-0.16221 0.57869 0.20349 0.45532
  -3   9  16 41.3063 4.35319   1-0.91685 0.73227-0.15535 0.57188 0.23344 0.47203
  -3   9  17 25.7303 3.63016   1-0.90613 0.72821-0.14853 0.56510 0.26294 0.48920
  -3  10  16 8.30888 7.46007   1-0.91552 0.73099-0.12073 0.58349 0.24936 0.45615
  -3  10  15 1.67483 5.88182   1-0.92584 0.73465-0.12706 0.58977 0.22039 0.43846
  -3  10  14 6.82741 6.19184   1-0.93537 0.73753-0.13342 0.59609 0.19098 0.42120
  -3  10  13 8.40294 5.78553   1-0.94410 0.73960-0.13984 0.60247 0.16108 0.40443
  -3  10  12 5.58711 4.83858   1-0.95201 0.74084-0.14639 0.60897 0.13061 0.38824
  -3  10  11 -1.3175 5.64119   1-0.95905 0.74123-0.15310 0.61563 0.09948 0.37270
  -3  10  10 5.80969 4.58358   1-0.96520 0.74072-0.16004 0.62253 0.06758 0.35794
  -3  10   9  62.898 5.44713   1-0.97039 0.73925-0.16728 0.62973 0.03477 0.34408
  -3  10   8 1.12068 4.52919   1-0.97453 0.73673-0.17491 0.63731 0.00089 0.33129
  -3  10   7 6.77093 4.54976   1-0.97751 0.73305-0.18303 0.64539-0.03426 0.31977
  -3  10   6 70.8224 5.40337   1-0.97916 0.72804-0.19177 0.65409-0.07095 0.30980
  -3  10   5 198.581 9.39002   1-0.97925 0.72148-0.20129 0.66355-0.10952 0.30170
  -3  10   4  217.33 9.43775   1-0.97747 0.71304-0.21176 0.67398-0.15038 0.29590
  -3  10   3 24.5536 2.71259   1-0.97335 0.70226-0.22343 0.68561-0.19411 0.29296
  -3  10   2 43.9946 3.38165   1-0.96621 0.68846-0.23659 0.69872-0.24146 0.29364
  -3  10   1 12.2562 4.22349   1-0.95501 0.67060-0.25157 0.71366-0.29341 0.29892
  -3  10   0 61.8979 4.74517   1-0.93814 0.64707-0.26874 0.73079-0.35130 0.31015
  -3  10  -1 74.8963 5.54761   1-0.91300 0.61528-0.28847 0.75047-0.41690 0.32908
  -3  10  -2  212.85 9.52001   1-0.87535 0.57096-0.31083 0.77279-0.49242 0.35793
  -3  10  -3 244.441 10.6997   1-0.81804 0.50701-0.33507 0.79698-0.58025 0.39910
  -3  10  -4 175.326 9.28166   1-0.72948 0.41178-0.35809 0.81995-0.68163 0.45381
  -3  10  -5 52.6155 4.06146   1-0.59284 0.26849-0.37133 0.83315-0.79248 0.51799
  -3  10  -6-1.84636 4.96805   1-0.39280 0.06179-0.35733 0.81911-0.89519 0.57404
  -3  10  -7 308.691 12.5641   1-0.13916-0.19851-0.29565 0.75739-0.95557 0.58775
  -3  10  -8 137.631 8.80438   1 0.11452-0.45885-0.18764 0.64933-0.94935 0.53486
  -3  10  -9 162.906 9.70734   1 0.31152-0.66251-0.06470 0.52635-0.89392 0.43277
  -3  10 -10 6.88708 3.81389   1 0.43945-0.79709 0.04389 0.41771-0.82530 0.31748
  -3  10 -11 15.3157  2.6491   1 0.51532-0.87962 0.12898 0.33258-0.76502 0.21053
  -3  10 -12-1.55311 4.82883   1 0.55829-0.92925 0.19298 0.26854-0.71895 0.11780
  -3  10 -13 5.50277 4.60395   1 0.58136-0.95899 0.24092 0.22055-0.68624 0.03842
  -3  10 -14 1.75492 5.06602   1 0.59222-0.97650 0.27717 0.18425-0.66435-0.03014
  -3  11 -13 1.15027 4.30392   1 0.57694-0.95451 0.26526 0.24244-0.68227 0.03450
  -3  11 -12 5.97044 5.12046   1 0.54909-0.92001 0.21075 0.29700-0.72210 0.12099
  -3  11 -11   15.89 5.77647   1 0.49464-0.85890 0.13523 0.37256-0.77912 0.22468
  -3  11 -10 5.33071 5.01284   1 0.39328-0.75088 0.03177 0.47606-0.85334 0.34557
  -3  11  -9 48.3831 3.46662   1 0.21662-0.56756-0.09929 0.60717-0.93041 0.46930
  -3  11  -8 23.3946 3.23063   1-0.04568-0.29860-0.23229 0.74021-0.96835 0.55391
  -3  11  -7 35.5246 3.41972   1-0.33776 0.00013-0.31893 0.82690-0.92506 0.55728
  -3  11  -6 1.69597 2.67798   1-0.57457 0.24360-0.34258 0.85059-0.81822 0.49711
  -3  11  -5-0.75876 4.32562   1-0.73088 0.40657-0.32877 0.83682-0.69692 0.42248
  -3  11  -4 38.8448 3.25554   1-0.82695 0.50930-0.30282 0.81093-0.58766 0.35989
  -3  11  -3  4.2485 4.74997   1-0.88617 0.57517-0.27624 0.78438-0.49552 0.31441
  -3  11  -2 6.55838 4.64389   1-0.92363 0.61930-0.25252 0.76072-0.41815 0.28370
  -3  11  -1 38.8011  3.9191   1-0.94793 0.65026-0.23222 0.74046-0.35212 0.26435
  -3  11   0 42.6204 3.26904   1-0.96389 0.67287-0.21497 0.72325-0.29457 0.25346
  -3  11   1 30.6501 2.81149   1-0.97428 0.68992-0.20022 0.70855-0.24336 0.24891
  -3  11   2 31.2808 2.94813   1-0.98077 0.70307-0.18748 0.69585-0.19693 0.24915
  -3  11   3 125.514 7.96987   1-0.98441 0.71336-0.17633 0.68475-0.15418 0.25307
  -3  11   4  125.29 8.71814   1-0.98585 0.72147-0.16643 0.67489-0.11431 0.25987
  -3  11   5 42.4991 3.74074   1-0.98555 0.72782-0.15752 0.66602-0.07671 0.26894
  -3  11   6 107.248 7.79204   1-0.98380 0.73273-0.14939 0.65794-0.04094 0.27984
  -3  11   7 8.80993 5.92166   1-0.98081 0.73640-0.14187 0.65047-0.00667 0.29223
  -3  11   8 28.1122 3.09183   1-0.97673 0.73898-0.13484 0.64348 0.02638 0.30584
  -3  11   9 2.93485 4.37724   1-0.97167 0.74057-0.12818 0.63686 0.05841 0.32048
  -3  11  10 12.7858 5.69756   1-0.96570 0.74127-0.12182 0.63054 0.08958 0.33598
  -3  11  11 76.8544  6.5885   1-0.95888 0.74111-0.11566 0.62443 0.12002 0.35221
  -3  11  12 39.2866 4.01785   1-0.95126 0.74014-0.10967 0.61848 0.14984 0.36905
  -3  11  13  50.175 4.05452   1-0.94284 0.73838-0.10377 0.61263 0.17912 0.38643
  -3  11  14 33.6455 3.90215   1-0.93366 0.73586-0.09794 0.60684 0.20795 0.40428
  -3  11  15 7.58092 6.25356   1-0.92372 0.73258-0.09213 0.60107 0.23637 0.42252
  -3  12  14 6.35315 5.97432   1-0.93072 0.73296-0.06273 0.61786 0.22394 0.38833
  -3  12  13 0.54707 6.30908   1-0.94028 0.73587-0.06801 0.62310 0.19610 0.36951
  -3  12  12 3.11267 6.22534   1-0.94912 0.73804-0.07329 0.62834 0.16789 0.35105
  -3  12  11-1.97091 5.44236   1-0.95722 0.73949-0.07863 0.63363 0.13925 0.33301
  -3  12  10 2.81384 4.44907   1-0.96457 0.74018-0.08404 0.63900 0.11013 0.31547
  -3  12   9 1.34265 4.45307   1-0.97116 0.74011-0.08960 0.64451 0.08044 0.29850
  -3  12   8 33.6664 3.18536   1-0.97694 0.73924-0.09535 0.65022 0.05007 0.28220
  -3  12   7 12.7661 4.64086   1-0.98188 0.73752-0.10136 0.65619 0.01890 0.26670
  -3  12   6 0.39755 4.78714   1-0.98590 0.73488-0.10773 0.66251-0.01322 0.25216
  -3  12   5  70.978 5.87557   1-0.98891 0.73123-0.11457 0.66930-0.04650 0.23877
  -3  12   4 50.2926 3.84487   1-0.99078 0.72644-0.12200 0.67669-0.08120 0.22680
  -3  12   3 29.9961 3.10817   1-0.99132 0.72032-0.13019 0.68484-0.11766 0.21659
  -3  12   2 33.8325 3.16381   1-0.99026 0.71260-0.13939 0.69399-0.15633 0.20860
  -3  12   1  3.2748 4.13274   1-0.98718 0.70287-0.14986 0.70442-0.19783 0.20343
  -3  12   0 438.163 13.9354   1-0.98146 0.69049-0.16200 0.71652-0.24302 0.20196
  -3  12  -1  26.632 2.88472   1-0.97209 0.67445-0.17632 0.73079-0.29312 0.20539
  -3  12  -2 150.959 8.76085   1-0.95738 0.65309-0.19345 0.74788-0.34989 0.21549
  -3  12  -3 161.739   9.497   1-0.93440 0.62345-0.21420 0.76858-0.41591 0.23484
  -3  12  -4  132.55 8.80352   1-0.89776 0.58015-0.23931 0.79364-0.49488 0.26715
  -3  12  -5 54.8098  3.6057   1-0.83711 0.51285-0.26869 0.82298-0.59174 0.31734
  -3  12  -6 16.5461 5.83259   1-0.73244 0.40152-0.29848 0.85273-0.71074 0.38968
  -3  12  -7 71.1949  4.7719   1-0.54988 0.21230-0.31271 0.86691-0.84550 0.47776
  -3  12  -8 17.6179 3.34328   1-0.26283-0.08141-0.27295 0.82711-0.95376 0.53936
  -3  12  -9 79.5123 6.64317   1 0.06951-0.42041-0.15113 0.70525-0.96617 0.50511
  -3  12 -10-2.04928 4.91399   1 0.32274-0.68030 0.00485 0.54922-0.89074 0.38301
  -3  12 -11 36.5709 3.41226   1 0.46597-0.83018 0.13473 0.41930-0.79902 0.24462
  -3  12 -12 7.41076 5.61443   1 0.53786-0.90874 0.22669 0.32729-0.72690 0.12583
  -3  12 -13 2.40869 5.24962   1 0.57219-0.94972 0.28996 0.26398-0.67764 0.02991
  -3  13 -12  9.5915 5.01551   1 0.52356-0.89439 0.23964 0.36057-0.73448 0.13346
  -3  13 -11 15.9524 6.34421   1 0.42263-0.78680 0.12261 0.47765-0.82844 0.27409
  -3  13 -10-2.16882 5.52943   1 0.20482-0.56233-0.04543 0.64574-0.93854 0.43086
  -3  13  -9-13.4392 6.28827   1-0.15791-0.19294-0.21303 0.81337-0.97707 0.51605
  -3  13  -8 14.3229  6.3825   1-0.51505 0.17086-0.28118 0.88157-0.87533 0.46098
  -3  13  -7 15.1434  6.4886   1-0.73458 0.39704-0.26709 0.86752-0.72269 0.35501
  -3  13  -6 37.6669 3.92388   1-0.84912 0.51824-0.23209 0.83257-0.59137 0.27035
  -3  13  -5 30.7303 3.17563   1-0.91032 0.58610-0.19943 0.79995-0.48952 0.21516
  -3  13  -4 31.6109 3.47729   1-0.94525 0.62769-0.17299 0.77356-0.40948 0.18179
  -3  13  -3  17.645 2.91282   1-0.96632 0.65542-0.15207 0.75268-0.34414 0.16312
  -3  13  -2 51.6874 3.94486   1-0.97944 0.67520-0.13535 0.73601-0.28875 0.15440
  -3  13  -1 69.0483 6.23515   1-0.98760 0.69002-0.12175 0.72245-0.24026 0.15257
  -3  13   0 248.523  11.218   1-0.99244 0.70151-0.11043 0.71118-0.19670 0.15568
  -3  13   1 31.2945 3.15729   1-0.99489 0.71062-0.10083 0.70162-0.15675 0.16240
  -3  13   2  26.201 2.98588   1-0.99554 0.71793-0.09250 0.69334-0.11953 0.17184
  -3  13   3 0.40113 4.30166   1-0.99475 0.72380-0.08514 0.68602-0.08441 0.18338
  -3  13   4 81.2817 6.51862   1-0.99276 0.72847-0.07853 0.67945-0.05093 0.19658
  -3  13   5 8.33842  5.3392   1-0.98973 0.73210-0.07247 0.67344-0.01877 0.21108
  -3  13   6 191.996 10.4801   1-0.98578 0.73480-0.06683 0.66785 0.01233 0.22665
  -3  13   7 16.8205 3.03792   1-0.98098 0.73666-0.06152 0.66258 0.04255 0.24310
  -3  13   8 97.3374 6.95308   1-0.97538 0.73772-0.05644 0.65754 0.07204 0.26027
  -3  13   9 47.0838  5.0644   1-0.96903 0.73803-0.05153 0.65267 0.10093 0.27805
  -3  13  10 5.99099 6.11453   1-0.96195 0.73761-0.04673 0.64792 0.12930 0.29634
  -3  13  11 91.6631 7.48324   1-0.95417 0.73648-0.04199 0.64322 0.15724 0.31507
  -3  13  12 59.0965 4.62094   1-0.94568 0.73465-0.03727 0.63855 0.18480 0.33418
  -3  13  13 65.7485 5.69486   1-0.93650 0.73213-0.03255 0.63387 0.21203 0.35362
  -3  13  14 15.7813 7.18183   1-0.92662 0.72891-0.02778 0.62915 0.23898 0.37334
  -3  14  13 1.21697 5.64287   1-0.93155 0.72723 0.00261 0.64494 0.22696 0.33873
  -3  14  12-0.58066 6.17245   1-0.94102 0.73004-0.00160 0.64911 0.20061 0.31841
  -3  14  11 10.5453 5.95191   1-0.94983 0.73219-0.00575 0.65321 0.17402 0.29834
  -3  14  10 9.03814 5.49948   1-0.95796 0.73366-0.00986 0.65729 0.14715 0.27854
  -3  14   9-2.04246 5.63994   1-0.96542 0.73446-0.01398 0.66136 0.11996 0.25907
  -3  14   8-3.93524 5.86173   1-0.97221 0.73459-0.01812 0.66546 0.09238 0.23998
  -3  14   7 6.65804 4.98786   1-0.97830 0.73403-0.02235 0.66964 0.06436 0.22133
  -3  14   6 4.61643 5.61613   1-0.98369 0.73276-0.02670 0.67395 0.03581 0.20321
  -3  14   5 11.2534 4.95149   1-0.98835 0.73076-0.03124 0.67844 0.00662 0.18573
  -3  14   4 18.5265 6.20692   1-0.99222 0.72797-0.03606 0.68321-0.02333 0.16902
  -3  14   3 33.6462  3.3059   1-0.99524 0.72434-0.04124 0.68835-0.05424 0.15326
  -3  14   2 35.9144 3.36385   1-0.99734 0.71977-0.04692 0.69399-0.08632 0.13867
  -3  14   1 6.43362 5.20023   1-0.99837 0.71415-0.05328 0.70031-0.11989 0.12558
  -3  14   0 71.1431 5.32151   1-0.99814 0.70726-0.06055 0.70753-0.15538 0.11441
  -3  14  -1 68.0302 5.01596   1-0.99634 0.69880-0.06905 0.71598-0.19342 0.10577
  -3  14  -2  175.27  10.679   1-0.99248 0.68828-0.07923 0.72612-0.23488 0.10057
  -3  14  -3  50.016 3.66971   1-0.98571 0.67486-0.09176 0.73861-0.28114 0.10016
  -3  14  -4 63.1056  4.7413   1-0.97454 0.65703-0.10761 0.75441-0.33432 0.10668
  -3  14  -5 8.49507 5.54414   1-0.95605 0.63187-0.12822 0.77498-0.39795 0.12364
  -3  14  -6 57.6863  4.1099   1-0.92401 0.59318-0.15567 0.80238-0.47803 0.15705
  -3  14  -7  8.0934  5.4948   1-0.86381 0.52632-0.19206 0.83873-0.58476 0.21711
  -3  14  -8 31.7299 3.95298   1-0.73803 0.39388-0.23434 0.88096-0.73205 0.31774
  -3  14  -9 24.4749 3.84302   1-0.46245 0.11164-0.24646 0.89304-0.90930 0.44832
  -3  14 -10  40.522 4.04192   1-0.00914-0.34832-0.12623 0.77277-0.98322 0.47557
  -3  14 -11 3.00763 5.27838   1 0.34794-0.71207 0.08853 0.55796-0.87409 0.31978
  -3  15 -10 43.6239 4.37963   1-0.37418 0.01676-0.20366 0.89643-0.94909 0.44149
  -3  15  -9-4.66761 6.80416   1-0.74431 0.39355-0.19972 0.89253-0.73734 0.27640
  -3  15  -8  7.2911 6.01449   1-0.88233 0.53823-0.14686 0.83972-0.56884 0.15457
  -3  15  -7 8.64879  5.0708   1-0.93886 0.60142-0.10661 0.79951-0.45836 0.09076
  -3  15  -6  13.064 6.42133   1-0.96645 0.63567-0.07896 0.77191-0.38016 0.05922
  -3  15  -5 28.3897 3.79373   1-0.98165 0.65752-0.05947 0.75246-0.31977 0.04550
  -3  15  -4 2.96267 5.54266   1-0.99055 0.67308-0.04516 0.73819-0.26990 0.04230
  -3  15  -3 17.1112  3.4581   1-0.99579 0.68498-0.03422 0.72730-0.22667 0.04573
  -3  15  -2 50.6296 4.07084   1-0.99865 0.69449-0.02555 0.71867-0.18787 0.05361
  -3  15  -1 57.6564 4.33859   1-0.99980 0.70231-0.01846 0.71162-0.15218 0.06458
  -3  15   0 47.6201 4.09514   1-0.99964 0.70881-0.01247 0.70569-0.11872 0.07779
  -3  15   1 74.9237 6.17654   1-0.99841 0.71423-0.00729 0.70055-0.08694 0.09267
  -3  15   2 19.5402 2.69933   1-0.99624 0.71872-0.00268 0.69598-0.05644 0.10884
  -3  15   3 94.1499  6.9965   1-0.99325 0.72239 0.00152 0.69183-0.02694 0.12600
  -3  15   4-1.89012 5.21927   1-0.98950 0.72529 0.00542 0.68797 0.00177 0.14397
  -3  15   5 37.4106 3.89019   1-0.98502 0.72748 0.00912 0.68432 0.02983 0.16257
  -3  15   6 71.4399 5.79826   1-0.97987 0.72898 0.01268 0.68080 0.05736 0.18171
  -3  15   7  107.35 7.88806   1-0.97404 0.72981 0.01616 0.67736 0.08445 0.20129
  -3  15   8 4.17927 5.32755   1-0.96757 0.73000 0.01962 0.67395 0.11117 0.22123
  -3  15   9 25.8043 3.85673   1-0.96044 0.72953 0.02307 0.67054 0.13758 0.24148
  -3  15  10 15.7226  6.8312   1-0.95268 0.72843 0.02656 0.66710 0.16373 0.26200
  -3  15  11 77.7335 6.57358   1-0.94427 0.72668 0.03011 0.66359 0.18965 0.28275
  -3  16  10-1.19549 5.60733   1-0.94620 0.72199 0.06255 0.67734 0.17911 0.24667
  -3  16   9-1.73181 6.24414   1-0.95420 0.72333 0.05963 0.68022 0.15389 0.22522
  -3  16   8 5.59046 7.33182   1-0.96158 0.72405 0.05680 0.68300 0.12850 0.20395
  -3  16   7 7.44869  2.8698   1-0.96834 0.72415 0.05404 0.68572 0.10291 0.18287
  -3  16   6 8.47345 6.17604   1-0.97448 0.72364 0.05133 0.68838 0.07709 0.16202
  -3  16   5 28.5868 3.34826   1-0.97999 0.72250 0.04864 0.69103 0.05099 0.14146
  -3  16   4 1.01926 4.55829   1-0.98488 0.72073 0.04593 0.69369 0.02456 0.12122
  -3  16   3-3.01951 5.91188   1-0.98913 0.71832 0.04316 0.69642-0.00228 0.10139
  -3  16   2 20.5424 3.49433   1-0.99272 0.71525 0.04027 0.69927-0.02961 0.08205
  -3  16   1 10.9513 5.12504   1-0.99562 0.71149 0.03718 0.70231-0.05756 0.06333
  -3  16   0 2.49348 5.01184   1-0.99779 0.70700 0.03381 0.70564-0.08628 0.04540
  -3  16  -1 12.0493 5.89781   1-0.99916 0.70171 0.03000 0.70940-0.11602 0.02846
  -3  16  -2 2.53913 5.94395   1-0.99964 0.69553 0.02557 0.71379-0.14709 0.01287
  -3  16  -3 6.19221 4.89538   1-0.99906 0.68829 0.02023 0.71908-0.17998-0.00091
  -3  16  -4 50.1315 4.69109   1-0.99716 0.67973 0.01356 0.72570-0.21543-0.01213
  -3  16  -5  5.9353 4.91575   1-0.99346 0.66937 0.00489 0.73433-0.25464-0.01958
  -3  16  -6  51.366 4.39351   1-0.98701 0.65627-0.00692 0.74610-0.29972-0.02117
  -3  16  -7 17.7489 7.30976   1-0.97577 0.63838-0.02392 0.76305-0.35458-0.01297
  -3  16  -8 55.1847 4.82369   1-0.95446 0.61040-0.05002 0.78911-0.42748 0.01326
  -3  17  -6 7.12211 6.16792   1-0.99375 0.66305 0.05888 0.72653-0.23500-0.08585
  -3  17  -5 5.78327 5.04174   1-0.99608 0.67205 0.06440 0.72106-0.20099-0.07319
  -3  17  -4 11.3099 6.54609   1-0.99720 0.67982 0.06846 0.71704-0.16967-0.05785
  -3  17  -3-1.66509 4.99526   1-0.99736 0.68664 0.07162 0.71393-0.14012-0.04072
  -3  17  -2    0.00 5.52352   1-0.99670 0.69264 0.07419 0.71140-0.11181-0.02237
  -3  17  -1 7.03586  5.6505   1-0.99531 0.69790 0.07640 0.70924-0.08440-0.00311
  -3  17   0 5.37899 6.67515   1-0.99323 0.70248 0.07837 0.70731-0.05765 0.01680
  -3  17   1 28.3837 3.52211   1-0.99050 0.70641 0.08020 0.70552-0.03141 0.03723
  -3  17   2 6.46184 5.89882   1-0.98715 0.70972 0.08198 0.70379-0.00557 0.05806
  -3  17   3 111.372 8.08558   1-0.98318 0.71241 0.08373 0.70208 0.01994 0.07921
  -3  17   4 1.09743 6.20798   1-0.97861 0.71450 0.08552 0.70034 0.04520 0.10062
  -3  17   5 76.4763 5.93685   1-0.97344 0.71598 0.08736 0.69854 0.07025 0.12224
  -3  17   6 8.52737  5.8253   1-0.96767 0.71687 0.08928 0.69666 0.09512 0.14403
  -3  17   7 12.2197  6.1306   1-0.96130 0.71717 0.09130 0.69469 0.11985 0.16597
  -3  17   8 -5.3786 5.76326   1-0.95434 0.71686 0.09345 0.69259 0.14445 0.18804
  -3  18   5 16.5829 3.40632   1-0.96550 0.70809 0.12533 0.70681 0.08775 0.10478
  -3  18   4 29.4869 3.89734   1-0.97085 0.70678 0.12424 0.70785 0.06388 0.08199
  -3  18   3 22.1728 3.70162   1-0.97562 0.70490 0.12331 0.70874 0.03994 0.05926
  -3  18   2 4.05737 5.52927   1-0.97981 0.70243 0.12252 0.70948 0.01593 0.03661
  -3  18   1 15.0318 6.69252   1-0.98342 0.69938 0.12186 0.71010-0.00818 0.01405
  -3  18   0-4.63241 6.29011   1-0.98645 0.69575 0.12132 0.71059-0.03241-0.00839
  -3  18  -1 2.32926 5.99529   1-0.98889 0.69154 0.12088 0.71099-0.05678-0.03069
  -3  18  -2-1.76384 6.02467   1-0.99075 0.68673 0.12050 0.71132-0.08134-0.05279
  -3  18  -3 5.36378 5.55889   1-0.99200 0.68132 0.12016 0.71162-0.10615-0.07465
  -2  19   3 8.27051 3.04347   1-0.92165 0.74814 0.23593 0.64245 0.17291-0.05981
  -2  19   2-0.59851  5.6463   1-0.92522 0.74506 0.24121 0.63712 0.15733-0.09089
  -2  19   1-5.96311 5.90317   1-0.92799 0.74117 0.24744 0.63084 0.14271-0.12294
  -2  19   0-1.78948 5.75238   1-0.92988 0.73640 0.25480 0.62345 0.12928-0.15617
  -2  19  -1 17.6294 3.27893   1-0.93078 0.73064 0.26350 0.61470 0.11730-0.19086
  -2  18  -5 1.76985 5.86994   1-0.93397 0.70715 0.28349 0.54829 0.08110-0.34137
  -2  18  -4-1.15575 6.73912   1-0.93934 0.71918 0.26444 0.56739 0.08127-0.29487
  -2  18  -3 6.81758 4.61552   1-0.94230 0.72880 0.24930 0.58258 0.08587-0.25280
  -2  18  -2  6.7293 5.66355   1-0.94352 0.73668 0.23703 0.59489 0.09375-0.21402
  -2  18  -1  1.6674 5.18417   1-0.94339 0.74321 0.22695 0.60502 0.10412-0.17773
  -2  18   0 8.29826 4.97895   1-0.94217 0.74864 0.21858 0.61343 0.11642-0.14335
  -2  18   1 35.8666 3.96269   1-0.94000 0.75314 0.21158 0.62048 0.13022-0.11049
  -2  18   2-3.88666 5.58006   1-0.93701 0.75680 0.20570 0.62639 0.14524-0.07885
  -2  18   3 52.9992  4.5559   1-0.93324 0.75969 0.20078 0.63136 0.16125-0.04818
  -2  18   4 -3.9679 6.18353   1-0.92876 0.76187 0.19666 0.63553 0.17806-0.01833
  -2  18   5 31.7726 3.58791   1-0.92360 0.76337 0.19324 0.63899 0.19555 0.01084
  -2  18   6 2.35167 5.70007   1-0.91778 0.76420 0.19044 0.64183 0.21361 0.03946
  -2  18   7  14.619 3.42683   1-0.91130 0.76438 0.18820 0.64412 0.23214 0.06759
  -2  17   9-8.35005 6.95554   1-0.90668 0.77303 0.15144 0.63473 0.26009 0.13293
  -2  17   8-1.15521 6.27437   1-0.91446 0.77415 0.15239 0.63374 0.24034 0.10601
  -2  17   7 19.5574 3.49748   1-0.92162 0.77466 0.15378 0.63230 0.22092 0.07877
  -2  17   6 16.4055 6.13839   1-0.92816 0.77454 0.15566 0.63039 0.20188 0.05114
  -2  17   5 9.09495 5.98145   1-0.93408 0.77380 0.15806 0.62794 0.18330 0.02305
  -2  17   4 2.10218 5.85221   1-0.93937 0.77243 0.16105 0.62490 0.16526-0.00557
  -2  17   3 5.18472  4.8637   1-0.94400 0.77040 0.16472 0.62119 0.14787-0.03485
  -2  17   2 2.56914 5.74477   1-0.94796 0.76770 0.16917 0.61670 0.13127-0.06492
  -2  17   1 27.4794 3.53228   1-0.95120 0.76429 0.17453 0.61129 0.11565-0.09596
  -2  17   0 2.04714 4.63442   1-0.95367 0.76010 0.18101 0.60477 0.10123-0.12821
  -2  17  -1 13.3738 5.68146   1-0.95527 0.75504 0.18884 0.59689 0.08835-0.16200
  -2  17  -2-4.67483 6.54971   1-0.95585 0.74896 0.19841 0.58727 0.07747-0.19778
  -2  17  -3 12.6445 6.05308   1-0.95518 0.74163 0.21024 0.57541 0.06921-0.23619
  -2  17  -4 10.7339 5.31302   1-0.95286 0.73266 0.22511 0.56049 0.06453-0.27818
  -2  17  -5-4.94028 5.62476   1-0.94819 0.72133 0.24426 0.54129 0.06486-0.32517
  -2  17  -6 92.4127 6.78535   1-0.93984 0.70631 0.26973 0.51578 0.07245-0.37944
  -2  17  -7 9.28656  5.8041   1-0.92506 0.68488 0.30502 0.48044 0.09105-0.44470
  -2  17  -8 50.8782 4.12206   1-0.89775 0.65091 0.35661 0.42881 0.12693-0.52725
  -2  16  -9-5.24436 5.79786   1-0.83953 0.58598 0.42852 0.31063 0.21012-0.65714
  -2  16  -8 14.5871 6.91701   1-0.91114 0.66426 0.32450 0.41469 0.12053-0.52088
  -2  16  -7 1.08326 5.19515   1-0.94079 0.70056 0.26488 0.47435 0.07423-0.42792
  -2  16  -6-1.04911 5.08576   1-0.95494 0.72137 0.22717 0.51210 0.05186-0.35889
  -2  16  -5 0.50983 6.01084   1-0.96221 0.73530 0.20138 0.53794 0.04326-0.30362
  -2  16  -4 13.4326  4.9501   1-0.96587 0.74562 0.18270 0.55666 0.04313-0.25682
  -2  16  -3 24.5172 3.26098   1-0.96736 0.75377 0.16860 0.57081 0.04851-0.21553
  -2  16  -2  5.2805 4.37342   1-0.96738 0.76044 0.15763 0.58183 0.05767-0.17802
  -2  16  -1 75.2789 5.57429   1-0.96628 0.76600 0.14890 0.59059 0.06952-0.14321
  -2  16   0-5.19539 5.06494   1-0.96428 0.77066 0.14187 0.59768 0.08335-0.11037
  -2  16   1 90.9607 6.90285   1-0.96150 0.77454 0.13614 0.60345 0.09868-0.07904
  -2  16   2 67.1222 5.23413   1-0.95800 0.77770 0.13146 0.60817 0.11518-0.04887
  -2  16   3 94.8554 6.84246   1-0.95385 0.78021 0.12765 0.61203 0.13259-0.01961
  -2  16   4 24.5882  3.3253   1-0.94907 0.78208 0.12456 0.61516 0.15074 0.00891
  -2  16   5 109.731 7.21101   1-0.94367 0.78334 0.12210 0.61767 0.16949 0.03682
  -2  16   6    0.00 6.21852   1-0.93767 0.78400 0.12018 0.61963 0.18873 0.06425
  -2  16   7 72.0484 5.71921   1-0.93107 0.78406 0.11876 0.62109 0.20839 0.09126
  -2  16   8 30.0177 3.74229   1-0.92387 0.78352 0.11779 0.62211 0.22839 0.11792
  -2  16   9 46.3791 4.19562   1-0.91607 0.78238 0.11722 0.62272 0.24869 0.14429
  -2  16  10 5.21228 6.10164   1-0.90767 0.78064 0.11704 0.62295 0.26924 0.17040
  -2  16  11 14.4646  6.9244   1-0.89866 0.77828 0.11721 0.62282 0.29002 0.19629
  -2  15  12 -0.5925 6.12892   1-0.89760 0.78384 0.08416 0.60969 0.30010 0.23283
  -2  15  11 0.56648 6.07486   1-0.90720 0.78678 0.08328 0.61052 0.27861 0.20766
  -2  15  10 3.25615 5.63982   1-0.91619 0.78911 0.08272 0.61104 0.25727 0.18233
  -2  15   9 7.29628 6.03289   1-0.92458 0.79084 0.08248 0.61123 0.23611 0.15682
  -2  15   8 6.02363 5.35957   1-0.93237 0.79198 0.08259 0.61107 0.21516 0.13111
  -2  15   7 96.3702 6.84487   1-0.93959 0.79254 0.08307 0.61055 0.19445 0.10515
  -2  15   6 20.5727 3.06326   1-0.94623 0.79252 0.08395 0.60962 0.17403 0.07890
  -2  15   5 38.3839 3.76734   1-0.95229 0.79192 0.08527 0.60826 0.15396 0.05231
  -2  15   4 87.9743 6.51475   1-0.95778 0.79075 0.08707 0.60642 0.13430 0.02530
  -2  15   3 7.50796 5.39096   1-0.96269 0.78901 0.08942 0.60402 0.11516-0.00223
  -2  15   2 30.3332 3.24313   1-0.96702 0.78667 0.09242 0.60097 0.09666-0.03040
  -2  15   1-8.25742 5.51447   1-0.97073 0.78373 0.09619 0.59716 0.07896-0.05936
  -2  15   0 108.704 8.22708   1-0.97382 0.78015 0.10089 0.59242 0.06230-0.08937
  -2  15  -1 12.2496 6.12482   1-0.97622 0.77590 0.10677 0.58649 0.04700-0.12074
  -2  15  -2  54.002 4.77764   1-0.97785 0.77087 0.11420 0.57902 0.03355-0.15395
  -2  15  -3  156.23 9.91531   1-0.97857 0.76493 0.12373 0.56944 0.02268-0.18975
  -2  15  -4 139.928 10.0001   1-0.97807 0.75778 0.13630 0.55683 0.01558-0.22931
  -2  15  -5 25.5301 3.28386   1-0.97577 0.74882 0.15350 0.53959 0.01426-0.27466
  -2  15  -6 38.5934  3.4664   1-0.97029 0.73668 0.17839 0.51465 0.02244-0.32951
  -2  15  -7 3.53416 4.81625   1-0.95795 0.71768 0.21748 0.47551 0.04768-0.40142
  -2  15  -8 69.2299 5.92209   1-0.92666 0.67973 0.28693 0.40603 0.10730-0.50770
  -2  15  -9 18.4198 3.45541   1-0.82370 0.57011 0.43385 0.25906 0.24324-0.69031
  -2  15 -10 70.7422 5.20378   1-0.39658 0.13634 0.75124-0.05838 0.46567-0.95941
  -2  15 -11 18.5026 6.23139   1 0.30836-0.57527 0.90915-0.21633 0.32277-0.86318
  -2  14 -12 2.70539 2.40318   1 0.65914-0.93275 0.72498-0.07843-0.10548-0.48163
  -2  14 -11 10.1343 5.34122   1 0.61183-0.87878 0.78984-0.14325 0.03588-0.57632
  -2  14 -10 9.65526 2.23673   1 0.27143-0.53172 0.89798-0.25135 0.38293-0.87671
  -2  14  -9-1.53605 3.86563   1-0.75804 0.50441 0.48702 0.15966 0.32078-0.76789
  -2  14  -8 29.6753 3.14873   1-0.94715 0.70017 0.23672 0.41000 0.07833-0.47878
  -2  14  -7 27.9419  3.0456   1-0.97687 0.73655 0.15710 0.48967 0.00331-0.35709
  -2  14  -6 38.8077 3.44202   1-0.98529 0.75163 0.11999 0.52682-0.02099-0.28612
  -2  14  -5 76.4565 6.38009   1-0.98817 0.76117 0.09857 0.54828-0.02545-0.23499
  -2  14  -4 3.82589 4.47869   1-0.98884 0.76850 0.08460 0.56230-0.02029-0.19349
  -2  14  -3 116.451 7.39632   1-0.98828 0.77459 0.07478 0.57216-0.00975-0.15736
  -2  14  -2 98.5395  6.5993   1-0.98686 0.77984 0.06753 0.57945 0.00407-0.12451
  -2  14  -1 80.6629 5.95019   1-0.98475 0.78439 0.06202 0.58501 0.02004-0.09382
  -2  14   0 10.3805 4.07158   1-0.98202 0.78831 0.05776 0.58931 0.03751-0.06462
  -2  14   1  43.097 3.29259   1-0.97870 0.79165 0.05444 0.59268 0.05604-0.03649
  -2  14   2 4.81629 4.39665   1-0.97482 0.79443 0.05187 0.59529 0.07538-0.00916
  -2  14   3 85.5684 6.24572   1-0.97038 0.79665 0.04991 0.59729 0.09532 0.01757
  -2  14   4 63.2656 4.88386   1-0.96540 0.79832 0.04847 0.59878 0.11574 0.04382
  -2  14   5 113.862 8.78748   1-0.95986 0.79944 0.04748 0.59982 0.13653 0.06969
  -2  14   6 168.977 10.1015   1-0.95377 0.80001 0.04689 0.60045 0.15763 0.09526
  -2  14   7 37.0409 3.47972   1-0.94712 0.80002 0.04666 0.60073 0.17898 0.12058
  -2  14   8 54.6614 4.09959   1-0.93992 0.79947 0.04677 0.60066 0.20053 0.14569
  -2  14   9 28.7773 3.62789   1-0.93214 0.79835 0.04719 0.60029 0.22226 0.17062
  -2  14  10 145.878 10.5523   1-0.92378 0.79666 0.04791 0.59961 0.24414 0.19541
  -2  14  11 89.1563 6.41498   1-0.91484 0.79437 0.04891 0.59865 0.26614 0.22008
  -2  14  12 87.1321 7.35351   1-0.90530 0.79149 0.05020 0.59741 0.28825 0.24464
  -2  14  13 20.1249 3.85363   1-0.89514 0.78799 0.05176 0.59589 0.31046 0.26910
  -2  13  14 1.75857 6.00665   1-0.89131 0.79077 0.02005 0.58141 0.32112 0.30506
  -2  13  13-0.55533 5.74434   1-0.90201 0.79481 0.01783 0.58359 0.29823 0.28129
  -2  13  12 17.3794 6.11911   1-0.91208 0.79822 0.01584 0.58554 0.27537 0.25748
  -2  13  11 6.50228 6.02291   1-0.92154 0.80103 0.01409 0.58724 0.25255 0.23363
  -2  13  10 -5.7117  5.7117   1-0.93041 0.80324 0.01257 0.58872 0.22978 0.20973
  -2  13   9 6.81094 4.51786   1-0.93870 0.80487 0.01129 0.58995 0.20706 0.18578
  -2  13   8 8.68935 5.14069   1-0.94642 0.80593 0.01025 0.59095 0.18442 0.16176
  -2  13   7 4.58989 5.19488   1-0.95358 0.80643 0.00945 0.59170 0.16184 0.13767
  -2  13   6 72.7025 6.06444   1-0.96018 0.80637 0.00891 0.59219 0.13937 0.11348
  -2  13   5 19.9465 2.96294   1-0.96623 0.80577 0.00864 0.59243 0.11700 0.08917
  -2  13   4  66.382 5.50452   1-0.97175 0.80463 0.00865 0.59237 0.09478 0.06473
  -2  13   3 13.0413 4.72787   1-0.97672 0.80294 0.00896 0.59202 0.07274 0.04011
  -2  13   2  196.72 10.0363   1-0.98117 0.80073 0.00961 0.59132 0.05091 0.01526
  -2  13   1  57.909 4.35756   1-0.98508 0.79799 0.01064 0.59025 0.02938-0.00987
  -2  13   0 75.7915 5.68929   1-0.98848 0.79472 0.01212 0.58872 0.00824-0.03540
  -2  13  -1 90.9809 7.22742   1-0.99135 0.79093 0.01415 0.58664-0.01236-0.06146
  -2  13  -2 110.228 7.61189   1-0.99369 0.78662 0.01690 0.58386-0.03220-0.08829
  -2  13  -3 418.539 14.0753   1-0.99552 0.78179 0.02062 0.58008-0.05087-0.11628
  -2  13  -4  161.45 9.43747   1-0.99680 0.77642 0.02582 0.57484-0.06770-0.14612
  -2  13  -5  164.30 9.49061   1-0.99750 0.77046 0.03349 0.56713-0.08127-0.17922
  -2  13  -6 4.61902 5.42645   1-0.99741 0.76370 0.04597 0.55460-0.08829-0.21887
  -2  13  -7 29.1277 3.16504   1-0.99540 0.75503 0.07056 0.52997-0.07885-0.27498
  -2  13  -8 9.14999 4.38818   1-0.97970 0.73268 0.14530 0.45519-0.00399-0.39650
  -2  13  -9 118.502 9.03948   1 0.01928-0.27295 0.85946-0.25902 0.50909-0.95625
  -2  13 -10 5.54802 4.06633   1 0.69258-0.95292 0.70040-0.10000-0.07412-0.41970
  -2  13 -11 54.8902 4.50038   1 0.70651-0.97350 0.64874-0.04839-0.18015-0.36034
  -2  13 -12 6.72286 4.33959   1 0.70216-0.97582 0.62774-0.02743-0.23316-0.35400
  -2  13 -13 16.2224 2.86774   1 0.69384-0.97416 0.61544-0.01518-0.27170-0.36212
  -2  12 -14 1.19159 4.69128   1 0.69578-0.98279 0.55065 0.00334-0.35755-0.32299
  -2  12 -13 27.4693 3.44158   1 0.70731-0.98767 0.55078 0.00325-0.33807-0.29580
  -2  12 -12-1.06157 5.61732   1 0.71827-0.99197 0.54930 0.00478-0.32064-0.26657
  -2  12 -11 66.5341 5.38073   1 0.72867-0.99571 0.54463 0.00949-0.30750-0.23303
  -2  12 -10-1.42334 4.86162   1 0.73829-0.99867 0.53155 0.02261-0.30609-0.18778
  -2  12  -9 61.8284 4.46842   1 0.74135-0.99508 0.47537 0.07884-0.36345-0.08375
  -2  12  -8 43.4483 3.64098   1-0.88457 0.63751-0.21553 0.76978-0.53621 0.13568
  -2  12  -7  34.068 3.22015   1-0.99025 0.74984-0.07533 0.62963-0.25795-0.09592
  -2  12  -6 3.11282 4.19076   1-0.99691 0.76316-0.05422 0.60856-0.19941-0.10780
  -2  12  -5 67.2531 5.49119   1-0.99877 0.77168-0.04635 0.60073-0.16224-0.09829
  -2  12  -4-5.40885 4.54686   1-0.99908 0.77865-0.04242 0.59685-0.13152-0.08235
  -2  12  -3 179.201 9.59797   1-0.99846 0.78469-0.04012 0.59459-0.10358-0.06363
  -2  12  -2 108.069 7.61646   1-0.99712 0.79000-0.03858 0.59310-0.07709-0.04344
  -2  12  -1 312.968 11.3325   1-0.99514 0.79468-0.03743 0.59199-0.05147-0.02240
  -2  12   0 125.129  7.8183   1-0.99256 0.79876-0.03645 0.59105-0.02639-0.00082
  -2  12   1-1.00032 4.28311   1-0.98941 0.80227-0.03553 0.59018-0.00167 0.02114
  -2  12   2 65.6605 4.54653   1-0.98570 0.80522-0.03460 0.58929 0.02277 0.04336
  -2  12   3 5.11333 3.96077   1-0.98143 0.80761-0.03361 0.58836 0.04703 0.06577
  -2  12   4 205.617 9.96745   1-0.97661 0.80944-0.03254 0.58733 0.07114 0.08832
  -2  12   5-2.15194 4.73101   1-0.97124 0.81073-0.03136 0.58619 0.09514 0.11099
  -2  12   6 114.729  8.2105   1-0.96532 0.81147-0.03006 0.58493 0.11905 0.13375
  -2  12   7 45.5915  3.9734   1-0.95884 0.81164-0.02861 0.58353 0.14289 0.15658
  -2  12   8  68.651 5.37766   1-0.95180 0.81126-0.02701 0.58198 0.16667 0.17946
  -2  12   9 2.96553 4.77426   1-0.94419 0.81032-0.02526 0.58027 0.19040 0.20240
  -2  12  10  108.47 7.23674   1-0.93601 0.80879-0.02333 0.57839 0.21410 0.22537
  -2  12  11 31.4364 3.41983   1-0.92725 0.80669-0.02124 0.57633 0.23776 0.24838
  -2  12  12 92.0884 6.85302   1-0.91789 0.80399-0.01896 0.57410 0.26139 0.27141
  -2  12  13-0.52578 6.28737   1-0.90793 0.80069-0.01649 0.57167 0.28499 0.29447
  -2  12  14 12.8081 6.22602   1-0.89735 0.79677-0.01382 0.56905 0.30858 0.31756
  -2  12  15 -6.4908 6.32783   1-0.88613 0.79221-0.01095 0.56623 0.33214 0.34066
  -2  11  16-4.19061 6.19258   1-0.87962 0.79231-0.04122 0.55031 0.34357 0.37585
  -2  11  15 27.8349 3.60851   1-0.89135 0.79738-0.04472 0.55376 0.31935 0.35340
  -2  11  14 24.3652 3.41431   1-0.90243 0.80180-0.04804 0.55704 0.29507 0.33102
  -2  11  13 18.4402 7.34166   1-0.91287 0.80558-0.05120 0.56015 0.27070 0.30872
  -2  11  12 1.40779 5.68951   1-0.92269 0.80874-0.05421 0.56312 0.24625 0.28651
  -2  11  11 5.30844 4.84593   1-0.93189 0.81129-0.05708 0.56595 0.22169 0.26440
  -2  11  10 0.41771 5.02987   1-0.94049 0.81323-0.05984 0.56866 0.19700 0.24242
  -2  11   9  5.5347 4.87402   1-0.94850 0.81458-0.06250 0.57127 0.17217 0.22058
  -2  11   8 21.2283 2.77929   1-0.95592 0.81534-0.06508 0.57381 0.14717 0.19892
  -2  11   7  11.797 5.36227   1-0.96275 0.81551-0.06760 0.57629 0.12195 0.17748
  -2  11   6 8.55272 4.89825   1-0.96899 0.81510-0.07010 0.57875 0.09647 0.15628
  -2  11   5 40.9104 3.13756   1-0.97465 0.81409-0.07263 0.58123 0.07068 0.13541
  -2  11   4 62.4748 5.35903   1-0.97970 0.81248-0.07523 0.58378 0.04448 0.11494
  -2  11   3 218.273 9.90104   1-0.98413 0.81026-0.07797 0.58648 0.01777 0.09499
  -2  11   2 23.1492 2.51517   1-0.98791 0.80739-0.08097 0.58943-0.00962 0.07571
  -2  11   1 3.63907 3.56245   1-0.99101 0.80382-0.08436 0.59278-0.03791 0.05733
  -2  11   0 31.3022 2.56784   1-0.99334 0.79949-0.08837 0.59675-0.06747 0.04022
  -2  11  -1  41.587 2.96514   1-0.99477 0.79427-0.09335 0.60168-0.09886 0.02494
  -2  11  -2 303.321  10.837   1-0.99506 0.78789-0.09988 0.60817-0.13304 0.01246
  -2  11  -3 42.2838 3.07251   1-0.99369 0.77987-0.10903 0.61727-0.17179 0.00455
  -2  11  -4 25.3581 2.75862   1-0.98944 0.76896-0.12293 0.63113-0.21880 0.00489
  -2  11  -5  23.328 2.90829   1-0.97869 0.75155-0.14660 0.65476-0.28303 0.02245
  -2  11  -6 106.648 7.91011   1-0.94595 0.71216-0.19441 0.70252-0.39273 0.08548
  -2  11  -7 171.814 9.61878   1-0.75667 0.51621-0.31093 0.81899-0.67786 0.32395
  -2  11  -8 55.4496 4.66922   1 0.44995-0.69706 0.01860 0.48942-0.81952 0.41894
  -2  11  -9 124.401 8.27432   1 0.71626-0.97003 0.35322 0.15476-0.49361 0.04637
  -2  11 -10 0.89348 4.55586   1 0.73516-0.99559 0.43539 0.07254-0.40963-0.08428
  -2  11 -11 29.1172 3.01918   1 0.73202-0.99910 0.46847 0.03941-0.38545-0.15513
  -2  11 -12 17.9815 2.51226   1 0.72397-0.99772 0.48530 0.02255-0.38225-0.20500
  -2  11 -13 9.63258 2.60825   1 0.71403-0.99443 0.49478 0.01302-0.38868-0.24523
  -2  11 -14-0.56894 5.36738   1 0.70299-0.99005 0.50028 0.00748-0.40030-0.28028
  -2  10 -15 4.06287 4.06287   1 0.69617-0.98994 0.46041 0.00107-0.44601-0.28127
  -2  10 -14  3.2657  3.7709   1 0.70737-0.99447 0.45444 0.00708-0.43514-0.24548
  -2  10 -13    0.00 4.32973   1 0.71735-0.99780 0.44534 0.01623-0.42819-0.20577
  -2  10 -12  6.0138 1.99005   1 0.72557-0.99936 0.43136 0.03024-0.42738-0.15991
  -2  10 -11 27.3057 2.83484   1 0.73067-0.99781 0.40913 0.05252-0.43692-0.10370
  -2  10 -10 9.68696 4.35664   1 0.72876-0.98924 0.37105 0.09065-0.46581-0.02814
  -2  10  -9 38.6635 3.29365   1 0.70562-0.95943 0.29687 0.16487-0.53623 0.08894
  -2  10  -8 3.35527 3.82014   1 0.58785-0.83500 0.12003 0.34176-0.70795 0.30733
  -2  10  -7 93.9806 7.03094   1-0.01183-0.22867-0.27261 0.73444-0.95412 0.60017
  -2  10  -6 7.66966 4.68038   1-0.72271 0.48887-0.35058 0.81245-0.69336 0.38607
  -2  10  -5 0.63462 3.98851   1-0.90322 0.67604-0.26811 0.73003-0.46148 0.20086
  -2  10  -4-2.42878 3.54053   1-0.95467 0.73414-0.21747 0.67944-0.33856 0.12460
  -2  10  -3 125.738 6.82019   1-0.97481 0.76094-0.18736 0.64937-0.26046 0.09318
  -2  10  -2 94.5225 6.50385   1-0.98396 0.77675-0.16784 0.62989-0.20299 0.08237
  -2  10  -1 472.051 12.3329   1-0.98807 0.78752-0.15420 0.61630-0.15643 0.08248
  -2  10   0 192.185 8.34397   1-0.98939 0.79550-0.14407 0.60622-0.11629 0.08901
  -2  10   1 15.6187 2.18496   1-0.98890 0.80167-0.13617 0.59836-0.08024 0.09961
  -2  10   2 382.672 11.4669   1-0.98712 0.80654-0.12973 0.59197-0.04692 0.11297
  -2  10   3 45.6047 4.13731   1-0.98430 0.81038-0.12429 0.58657-0.01555 0.12826
  -2  10   4 92.1754 6.40363   1-0.98061 0.81335-0.11954 0.58186 0.01442 0.14496
  -2  10   5  134.48 7.58023   1-0.97615 0.81555-0.11526 0.57763 0.04331 0.16273
  -2  10   6 197.698 9.01468   1-0.97098 0.81704-0.11131 0.57372 0.07139 0.18132
  -2  10   7 36.5814  3.1048   1-0.96513 0.81785-0.10758 0.57003 0.09883 0.20055
  -2  10   8 24.8056 2.72277   1-0.95864 0.81801-0.10399 0.56649 0.12574 0.22030
  -2  10   9 27.6306 2.81403   1-0.95151 0.81755-0.10047 0.56302 0.15224 0.24047
  -2  10  10 24.2928 2.96821   1-0.94376 0.81645-0.09699 0.55957 0.17840 0.26098
  -2  10  11 59.3854 4.90886   1-0.93539 0.81474-0.09349 0.55612 0.20426 0.28178
  -2  10  12-0.44385 4.59123   1-0.92640 0.81240-0.08994 0.55262 0.22988 0.30283
  -2  10  13 5.67835  5.1836   1-0.91677 0.80944-0.08633 0.54905 0.25530 0.32408
  -2  10  14 24.0818 3.45785   1-0.90651 0.80584-0.08262 0.54539 0.28054 0.34550
  -2  10  15 3.23021 5.74821   1-0.89561 0.80159-0.07880 0.54161 0.30564 0.36708
  -2  10  16 13.7793 5.96663   1-0.88404 0.79669-0.07484 0.53770 0.33060 0.38878
  -2   9  17 28.3104 4.12774   1-0.87544 0.79469-0.10418 0.52084 0.34234 0.42366
  -2   9  16-11.5877 6.55218   1-0.88749 0.80008-0.10875 0.52537 0.31673 0.40260
  -2   9  15 40.9705    3.96   1-0.89885 0.80479-0.11321 0.52979 0.29095 0.38172
  -2   9  14 51.6371  3.9551   1-0.90954 0.80882-0.11759 0.53412 0.26495 0.36105
  -2   9  13 59.7306  4.2607   1-0.91956 0.81219-0.12190 0.53839 0.23872 0.34061
  -2   9  12 50.4807 4.30322   1-0.92893 0.81489-0.12619 0.54263 0.21222 0.32045
  -2   9  11 17.1926 2.91946   1-0.93764 0.81694-0.13047 0.54687 0.18538 0.30062
  -2   9  10 59.6236 5.25676   1-0.94569 0.81833-0.13480 0.55116 0.15817 0.28117
  -2   9   9 24.8391 2.84655   1-0.95307 0.81905-0.13923 0.55554 0.13049 0.26218
  -2   9   8 11.3457 4.54983   1-0.95976 0.81909-0.14380 0.56007 0.10225 0.24375
  -2   9   7 86.7924 6.45403   1-0.96574 0.81841-0.14861 0.56483 0.07333 0.22601
  -2   9   6  24.889 2.43192   1-0.97096 0.81697-0.15375 0.56993 0.04356 0.20911
  -2   9   5  127.91 7.09278   1-0.97536 0.81471-0.15935 0.57548 0.01273 0.19327
  -2   9   4 96.0164 6.43032   1-0.97884 0.81153-0.16559 0.58168-0.01947 0.17880
  -2   9   3  164.13 7.57416   1-0.98124 0.80728-0.17271 0.58876-0.05346 0.16613
  -2   9   2 146.503 7.11421   1-0.98233 0.80171-0.18107 0.59707-0.08988 0.15588
  -2   9   1-2.47732 3.80573   1-0.98169 0.79441-0.19117 0.60713-0.12965 0.14899
  -2   9   0-2.72785 3.65307   1-0.97859 0.78465-0.20382 0.61973-0.17428 0.14695
  -2   9  -1 7.53534  3.7927   1-0.97164 0.77105-0.22027 0.63613-0.22627 0.15227
  -2   9  -2 6.54274 1.88717   1-0.95793 0.75067-0.24264 0.65846-0.29008 0.16941
  -2   9  -3 23.4276 2.38117   1-0.93042 0.71651-0.27452 0.69029-0.37432 0.20698
  -2   9  -4 23.5757 2.37741   1-0.86930 0.64874-0.32145 0.73718-0.49665 0.28265
  -2   9  -5 15.5182 2.53608   1-0.70767 0.48044-0.38308 0.79877-0.68932 0.42866
  -2   9  -6 40.4924 3.32176   1-0.25306 0.01917-0.37179 0.78743-0.92053 0.61320
  -2   9  -7 9.17244 3.37272   1 0.36551-0.60606-0.10417 0.51977-0.86339 0.50939
  -2   9  -8 9.76622 4.32841   1 0.62591-0.87311 0.13569 0.27986-0.67084 0.27017
  -2   9  -9 70.9729 4.92578   1 0.70139-0.95526 0.25726 0.15825-0.55791 0.11058
  -2   9 -10  116.17 8.01629   1 0.72381-0.98433 0.32185 0.09361-0.50093 0.00693
  -2   9 -11 13.4976 2.27818   1 0.72839-0.99556 0.36002 0.05540-0.47321-0.06745
  -2   9 -12  2.7332 3.34748   1 0.72551-0.99934 0.38442 0.03096-0.46165-0.12568
  -2   9 -13    0.00 3.58321   1 0.71887-0.99937 0.40083 0.01450-0.45973-0.17427
  -2   9 -14 2.60914 4.39701   1 0.71001-0.99716 0.41221 0.00308-0.46396-0.21670
  -2   9 -15-10.6049 5.44019   1 0.69961-0.99342 0.42018-0.00494-0.47234-0.25499
  -2   9 -16-0.59649 5.23421   1 0.68804-0.98851 0.42573-0.01053-0.48363-0.29037
  -2   8 -16  4.0371 4.72073   1 0.69092-0.99143 0.38899-0.02002-0.50466-0.26938
  -2   8 -15-1.61449 5.96852   1 0.70189-0.99575 0.38217-0.01316-0.49491-0.23247
  -2   8 -14    0.00 5.35622   1 0.71152-0.99871 0.37282-0.00377-0.48812-0.19259
  -2   8 -13 8.87716 4.30755   1 0.71939-0.99993 0.36005 0.00905-0.48541-0.14863
  -2   8 -12 3.04464 4.14914   1 0.72476-0.99865 0.34240 0.02674-0.48850-0.09888
  -2   8 -11-3.64282 3.50531   1 0.72615-0.99337 0.31744 0.05175-0.50014-0.04057
  -2   8 -10 8.28784 3.41135   1 0.72036-0.98093 0.28083 0.08840-0.52502 0.03097
  -2   8  -9 8.06729 3.72854   1 0.69989-0.95380 0.22429 0.14498-0.57137 0.12399
  -2   8  -8 0.65386 3.13579   1 0.64479-0.89204 0.13122 0.23810-0.65331 0.25260
  -2   8  -7 106.529 6.73609   1 0.49826-0.73885-0.02869 0.39805-0.78661 0.43256
  -2   8  -6 47.6313 4.11287   1 0.13979-0.37372-0.26412 0.63353-0.92477 0.61740
  -2   8  -5 286.077 10.0543   1-0.37258 0.14531-0.41975 0.78920-0.87286 0.61215
  -2   8  -4 154.111 7.49298   1-0.69906 0.47844-0.41295 0.78245-0.67836 0.46431
  -2   8  -3 84.8611 5.99569   1-0.84274 0.62878-0.36448 0.73403-0.51340 0.34602
  -2   8  -2 233.086 8.21289   1-0.90779 0.70049-0.32250 0.69209-0.39626 0.27555
  -2   8  -1 336.652 9.59119   1-0.94037 0.73973-0.29105 0.66068-0.31015 0.23611
  -2   8   0 580.832 12.0419   1-0.95786 0.76388-0.26750 0.63718-0.24280 0.21542
  -2   8   1 284.511 8.78474   1-0.96738 0.78006-0.24940 0.61912-0.18718 0.20647
  -2   8   2 368.548 10.0457   1-0.97222 0.79155-0.23504 0.60481-0.13924 0.20519
  -2   8   3 170.751 7.29571   1-0.97402 0.80001-0.22331 0.59312-0.09655 0.20918
  -2   8   4 103.414 6.37985   1-0.97369 0.80634-0.21346 0.58331-0.05761 0.21690
  -2   8   5  713.55 14.3701   1-0.97176 0.81107-0.20497 0.57486-0.02142 0.22737
  -2   8   6 2.12718 3.70352   1-0.96855 0.81452-0.19748 0.56742 0.01271 0.23991
  -2   8   7  80.832 5.08733   1-0.96426 0.81689-0.19074 0.56073 0.04523 0.25406
  -2   8   8 9.95634 3.65801   1-0.95904 0.81833-0.18456 0.55459 0.07650 0.26946
  -2   8   9-2.58412 4.30956   1-0.95297 0.81892-0.17879 0.54886 0.10676 0.28586
  -2   8  10 4.15775 4.72534   1-0.94611 0.81872-0.17332 0.54344 0.13620 0.30309
  -2   8  11 44.1159 3.30567   1-0.93851 0.81777-0.16806 0.53823 0.16497 0.32099
  -2   8  12 0.39976  5.4667   1-0.93019 0.81610-0.16295 0.53316 0.19317 0.33945
  -2   8  13 77.0366 6.18876   1-0.92116 0.81373-0.15793 0.52818 0.22091 0.35838
  -2   8  14 0.46147 5.78219   1-0.91143 0.81067-0.15294 0.52324 0.24825 0.37771
  -2   8  15 15.3611 5.84208   1-0.90102 0.80691-0.14796 0.51830 0.27524 0.39738
  -2   8  16 9.03877  5.9445   1-0.88990 0.80245-0.14295 0.51333 0.30195 0.41735
  -2   8  17 37.6135 4.17364   1-0.87808 0.79729-0.13787 0.50830 0.32840 0.43756
  -2   7  18 3.55558 6.15844   1-0.86740 0.79323-0.16614 0.49038 0.34066 0.47192
  -2   7  17 25.7185 3.98225   1-0.87969 0.79885-0.17181 0.49601 0.31358 0.45234
  -2   7  16 2.56928  5.1642   1-0.89123 0.80373-0.17744 0.50160 0.28620 0.43305
  -2   7  15 17.1912  6.7195   1-0.90204 0.80789-0.18306 0.50717 0.25848 0.41410
  -2   7  14 46.4845 3.71226   1-0.91211 0.81130-0.18870 0.51277 0.23037 0.39555
  -2   7  13 71.5414 6.02408   1-0.92145 0.81398-0.19442 0.51844 0.20179 0.37746
  -2   7  12 -0.3811  4.4607   1-0.93004 0.81591-0.20025 0.52423 0.17267 0.35991
  -2   7  11 13.0639 4.82828   1-0.93785 0.81707-0.20627 0.53020 0.14291 0.34300
  -2   7  10 13.0847 4.91765   1-0.94486 0.81741-0.21255 0.53643 0.11238 0.32687
  -2   7   9 13.6878 2.32779   1-0.95100 0.81690-0.21918 0.54302 0.08092 0.31166
  -2   7   8 13.5055 2.40365   1-0.95620 0.81544-0.22628 0.55007 0.04833 0.29759
  -2   7   7 17.8714  2.3587   1-0.96034 0.81292-0.23399 0.55774 0.01433 0.28492
  -2   7   6 18.5701 2.22525   1-0.96326 0.80918-0.24252 0.56623-0.02144 0.27402
  -2   7   5 47.4894 3.41824   1-0.96470 0.80396-0.25212 0.57578-0.05946 0.26538
  -2   7   4 1071.54 16.0045   1-0.96428 0.79689-0.26313 0.58675-0.10044 0.25969
  -2   7   3 97.6326 5.60483   1-0.96138 0.78733-0.27604 0.59962-0.14536 0.25794
  -2   7   2 25.1454  1.9623   1-0.95498 0.77427-0.29152 0.61505-0.19567 0.26158
  -2   7   1 412.971 9.80193   1-0.94328 0.75591-0.31049 0.63398-0.25361 0.27286
  -2   7   0 300.332 8.48326   1-0.92291 0.72888-0.33424 0.65768-0.32267 0.29524
  -2   7  -1 570.214 11.5332   1-0.88714 0.68645-0.36432 0.68772-0.40837 0.33428
  -2   7  -2 355.997 9.48414   1-0.82141 0.61407-0.40163 0.72498-0.51912 0.39836
  -2   7  -3 3.94333 3.35118   1-0.69313 0.47913-0.44130 0.76461-0.66388 0.49646
  -2   7  -4 409.906 10.6952   1-0.44016 0.21950-0.45365 0.77691-0.83039 0.61630
  -2   7  -5 68.4748 5.17945   1-0.03542-0.19190-0.36513 0.68835-0.92613 0.66537
  -2   7  -6 179.395 7.83837   1 0.34603-0.58001-0.17418 0.49736-0.86319 0.55576
  -2   7  -7 45.0383 3.90845   1 0.55963-0.80027 0.00123 0.32190-0.74041 0.38633
  -2   7  -8 441.492 12.6489   1 0.65666-0.90396 0.11904 0.20404-0.64342 0.24267
  -2   7  -9 7.86184  2.0071   1 0.69961-0.95357 0.19463 0.12841-0.58069 0.13326
  -2   7 -10 723.574 17.2215   1 0.71796-0.97857 0.24468 0.07832-0.54262 0.04853
  -2   7 -11 3.47595 3.60239   1 0.72415-0.99142 0.27924 0.04372-0.52089-0.01987
  -2   7 -12 61.2491 4.64908   1 0.72372-0.99765 0.30397 0.01894-0.51005-0.07737
  -2   7 -13 64.0782  5.6655   1 0.71929-0.99988 0.32214 0.00073-0.50668-0.12741
  -2   7 -14 3.38617 3.77812   1 0.71224-0.99948 0.33572-0.01290-0.50862-0.17213
  -2   7 -15 41.4269 4.17909   1 0.70330-0.99720 0.34598-0.02320-0.51443-0.21299
  -2   7 -16 40.4196 3.48192   1 0.69288-0.99344 0.35372-0.03099-0.52313-0.25096
  -2   7 -17 35.4786 3.57471   1 0.68125-0.98847 0.35950-0.03681-0.53406-0.28669
  -2   6 -17 15.8722 3.41996   1 0.68289-0.99016 0.32614-0.04969-0.54962-0.27118
  -2   6 -16 25.9518  3.1581   1 0.69410-0.99471 0.31970-0.04320-0.53944-0.23469
  -2   6 -15 37.3696 3.55478   1 0.70401-0.99796 0.31131-0.03477-0.53142-0.19604
  -2   6 -14  47.003  4.0727   1 0.71238-0.99966 0.30047-0.02388-0.52618-0.15462
  -2   6 -13 3.90061  3.0951   1 0.71877-0.99940 0.28645-0.00982-0.52454-0.10959
  -2   6 -12 35.1004 3.27292   1 0.72251-0.99648 0.26819 0.00849-0.52769-0.05977
  -2   6 -11 1.51405 3.78513   1 0.72238-0.98970 0.24409 0.03263-0.53736-0.00344
  -2   6 -10 8.03035 3.61159   1 0.71622-0.97688 0.21164 0.06512-0.55607 0.06193
  -2   6  -9  27.216 2.36571   1 0.69988-0.95387 0.16683 0.10998-0.58757 0.14011
  -2   6  -8 5.92953 2.74941   1 0.66504-0.91238 0.10312 0.17373-0.63721 0.23641
  -2   6  -7 2.18554 2.86526   1 0.59444-0.83512 0.01041 0.26648-0.71104 0.35690
  -2   6  -6 646.488  13.533   1 0.45393-0.68795-0.12272 0.39967-0.80879 0.50132
  -2   6  -5 210.746 7.88504   1 0.19724-0.42461-0.29010 0.56708-0.89890 0.63810
  -2   6  -4 789.391 13.8608   1-0.15998-0.06072-0.43125 0.70828-0.90210 0.68797
  -2   6  -3  0.6085 3.16187   1-0.48255 0.26851-0.48253 0.75961-0.79303 0.62557
  -2   6  -2 987.054 14.5322   1-0.68841 0.48102-0.46852 0.74564-0.64720 0.52640
  -2   6  -1 142.192 6.13612   1-0.80371 0.60298-0.43503 0.71219-0.51767 0.44354
  -2   6   0 79.3823 4.88786   1-0.86833 0.67425-0.40176 0.67897-0.41327 0.38580
  -2   6   1 327.378 8.47314   1-0.90586 0.71845-0.37338 0.65063-0.32915 0.34835
  -2   6   2 1431.43  16.864   1-0.92829 0.74754-0.34997 0.62727-0.25958 0.32545
  -2   6   3 73.1153 4.56971   1-0.94175 0.76765-0.33065 0.60799-0.20028 0.31282
  -2   6   4 225.177 7.48772   1-0.94949 0.78205-0.31449 0.59187-0.14832 0.30752
  -2   6   5 1570.09 18.9854   1-0.95336 0.79258-0.30074 0.57817-0.10172 0.30759
  -2   6   6 187.696 7.38931   1-0.95447 0.80035-0.28884 0.56631-0.05913 0.31167
  -2   6   7 169.985 7.38057   1-0.95349 0.80603-0.27835 0.55587-0.01960 0.31880
  -2   6   8  376.19 11.1127   1-0.95086 0.81005-0.26895 0.54652 0.01756 0.32831
  -2   6   9 113.959 7.26403   1-0.94686 0.81271-0.26040 0.53801 0.05283 0.33971
  -2   6  10 341.293 11.5065   1-0.94169 0.81420-0.25250 0.53015 0.08659 0.35261
  -2   6  11 183.786   9.649   1-0.93549 0.81466-0.24510 0.52280 0.11912 0.36675
  -2   6  12 57.7645 4.37977   1-0.92835 0.81417-0.23809 0.51584 0.15063 0.38190
  -2   6  13 217.861 11.1502   1-0.92033 0.81282-0.23138 0.50916 0.18130 0.39790
  -2   6  14  64.135  4.5909   1-0.91148 0.81063-0.22487 0.50270 0.21126 0.41461
  -2   6  15 5.19725 5.40775   1-0.90183 0.80763-0.21851 0.49638 0.24061 0.43192
  -2   6  16  32.044 3.75325   1-0.89140 0.80386-0.21224 0.49016 0.26945 0.44975
  -2   6  17 51.6268  4.5615   1-0.88020 0.79932-0.20602 0.48398 0.29785 0.46802
  -2   6  18 10.0414 6.10997   1-0.86822 0.79400-0.19979 0.47780 0.32586 0.48667
  -2   5  18-6.92956 6.16562   1-0.86793 0.79366-0.23367 0.46544 0.31023 0.50227
  -2   5  17 37.9688  3.9033   1-0.87954 0.79862-0.24047 0.47220 0.28119 0.48463
  -2   5  16  9.4297  6.7868   1-0.89034 0.80275-0.24733 0.47902 0.25168 0.46748
  -2   5  15 27.3993 3.24052   1-0.90030 0.80606-0.25430 0.48595 0.22160 0.45089
  -2   5  14 6.35239 5.43986   1-0.90942 0.80852-0.26144 0.49303 0.19087 0.43495
  -2   5  13 34.1127 3.21942   1-0.91764 0.81008-0.26880 0.50035 0.15938 0.41978
  -2   5  12 5.74191 4.53938   1-0.92493 0.81071-0.27647 0.50798 0.12698 0.40551
  -2   5  11 21.9378 2.76593   1-0.93120 0.81033-0.28455 0.51602 0.09350 0.39232
  -2   5  10 64.8582  5.0717   1-0.93635 0.80882-0.29315 0.52457 0.05872 0.38044
  -2   5   9 31.3799 2.75971   1-0.94022 0.80603-0.30242 0.53380 0.02235 0.37014
  -2   5   8 0.25313 3.92958   1-0.94260 0.80175-0.31255 0.54388-0.01597 0.36179
  -2   5   7 190.644 7.67931   1-0.94317 0.79566-0.32375 0.55503-0.05673 0.35589
  -2   5   6 420.478 10.2199   1-0.94145 0.78728-0.33632 0.56756-0.10058 0.35307
  -2   5   5 23.7359 2.00514   1-0.93674 0.77591-0.35064 0.58184-0.14841 0.35424
  -2   5   4 16.8378 1.78195   1-0.92791 0.76042-0.36719 0.59834-0.20146 0.36062
  -2   5   3 257.969  7.4085   1-0.91313 0.73899-0.38653 0.61764-0.26144 0.37393
  -2   5   2 28.9686 1.89848   1-0.88932 0.70852-0.40930 0.64037-0.33076 0.39659
  -2   5   1 1352.32 15.2398   1-0.85105 0.66359-0.43593 0.66695-0.41272 0.43188
  -2   5   0 86.0917 4.46971   1-0.78850 0.59438-0.46582 0.69680-0.51125 0.48374
  -2   5  -1 2361.14  20.379   1-0.68417 0.48340-0.49481 0.72574-0.62894 0.55476
  -2   5  -2 160.142 5.93127   1-0.51103 0.30359-0.50911 0.74000-0.75918 0.63834
  -2   5  -3 1187.45 15.4895   1-0.24802 0.03393-0.47890 0.70975-0.86940 0.70189
  -2   5  -4 985.412 14.8866   1 0.06823-0.28898-0.37820 0.60899-0.90431 0.69013
  -2   5  -5 1027.49 15.5718   1 0.33997-0.56738-0.23297 0.46372-0.85340 0.59256
  -2   5  -6-2.11798 2.96741   1 0.51663-0.75070-0.09637 0.32708-0.76837 0.46087
  -2   5  -7 148.916  7.0012   1 0.61682-0.85754 0.00887 0.22179-0.69100 0.33682
  -2   5  -8 400.518 11.3231   1 0.67130-0.91869 0.08511 0.14551-0.63297 0.23213
  -2   5  -9 62.1992 4.66565   1 0.70032-0.95436 0.14021 0.09037-0.59287 0.14536
  -2   5 -10 403.577 12.5925   1 0.71485-0.97555 0.18072 0.04981-0.56665 0.07248
  -2   5 -11 251.027 10.4393   1 0.72075-0.98811 0.21115 0.01934-0.55072 0.00987
  -2   5 -12 19.6859 2.71529   1 0.72118-0.99520 0.23443-0.00399-0.54237-0.04514
  -2   5 -13  282.28 12.1599   1 0.71792-0.99860 0.25252-0.02212-0.53971-0.09447
  -2   5 -14  27.392 3.06122   1 0.71203-0.99937 0.26671-0.03635-0.54135-0.13949
  -2   5 -15 137.377  9.9758   1 0.70415-0.99815 0.27791-0.04760-0.54632-0.18119
  -2   5 -16 30.4162 3.39283   1 0.69467-0.99533 0.28675-0.05648-0.55390-0.22028
  -2   5 -17 77.2372 5.49898   1 0.68385-0.99116 0.29369-0.06347-0.56355-0.25729
  -2   4 -17 8.61564 4.97424   1 0.68420-0.99155 0.26201-0.07802-0.57607-0.24482
  -2   4 -16  30.415 3.69389   1 0.69468-0.99538 0.25471-0.07068-0.56676-0.20746
  -2   4 -15 24.3303 3.09722   1 0.70379-0.99783 0.24557-0.06150-0.55943-0.16812
  -2   4 -14 45.6877 3.52124   1 0.71128-0.99866 0.23419-0.05007-0.55454-0.12635
  -2   4 -13 7.94979 3.85755   1 0.71678-0.99750 0.22000-0.03583-0.55270-0.08152
  -2   4 -12 70.7558 5.40188   1 0.71971-0.99377 0.20225-0.01804-0.55473-0.03282
  -2   4 -11 30.5275 2.89385   1 0.71916-0.98657 0.17986 0.00440-0.56173 0.02084
  -2   4 -10 14.3805 1.84826   1 0.71366-0.97440 0.15130 0.03300-0.57517 0.08095
  -2   4  -9  58.897 4.27426   1 0.70073-0.95481 0.11435 0.06999-0.59704 0.14949
  -2   4  -8 2.14542 2.65482   1 0.67611-0.92354 0.06580 0.11859-0.62988 0.22900
  -2   4  -7 51.3434 3.87232   1 0.63238-0.87315 0.00115 0.18328-0.67651 0.32229
  -2   4  -6 510.718 11.1671   1 0.55666-0.79078-0.08507 0.26955-0.73851 0.43095
  -2   4  -5 253.047 7.74343   1 0.42906-0.65652-0.19657 0.38109-0.81145 0.55057
  -2   4  -4 972.003 13.9405   1 0.22902-0.44982-0.32634 0.51090-0.87522 0.66100
  -2   4  -3 2.50314 2.63326   1-0.03704-0.17709-0.44530 0.62991-0.89113 0.72358
  -2   4  -2 461.634 8.95844   1-0.31149 0.10401-0.51663 0.70128-0.83444 0.71355
  -2   4  -1 3.05366 2.62951   1-0.53096 0.33014-0.53435 0.71904-0.72757 0.65335
  -2   4   0 1207.06 13.5969   1-0.68005 0.48588-0.52026 0.70501-0.60942 0.58186
  -2   4   1  297.29 7.03203   1-0.77501 0.58751-0.49466 0.67944-0.50118 0.52030
  -2   4   2 404.256 8.28622   1-0.83500 0.65415-0.46757 0.65240-0.40794 0.47372
  -2   4   3 78.0517 4.47056   1-0.87328 0.69909-0.44261 0.62748-0.32837 0.44082
  -2   4   4 297.999 7.72528   1-0.89790 0.73037-0.42061 0.60553-0.25976 0.41888
  -2   4   5 22.9682 1.89901   1-0.91362 0.75275-0.40146 0.58642-0.19959 0.40537
  -2   4   6 810.359 13.3248   1-0.92329 0.76908-0.38475 0.56976-0.14589 0.39834
  -2   4   7 391.381 10.2966   1-0.92868 0.78113-0.37004 0.55510-0.09718 0.39630
  -2   4   8 1852.08 21.7447   1-0.93090 0.79000-0.35697 0.54206-0.05236 0.39814
  -2   4   9 28.9998  2.6234   1-0.93068 0.79644-0.34520 0.53034-0.01061 0.40306
  -2   4  10 784.257 16.0412   1-0.92851 0.80093-0.33447 0.51966 0.02868 0.41044
  -2   4  11 437.058 12.9045   1-0.92474 0.80382-0.32458 0.50982 0.06598 0.41980
  -2   4  12 218.653 9.95063   1-0.91959 0.80533-0.31536 0.50064 0.10165 0.43080
  -2   4  13 18.3898 3.01342   1-0.91323 0.80563-0.30667 0.49199 0.13597 0.44315
  -2   4  14 230.373 11.3388   1-0.90579 0.80484-0.29839 0.48376 0.16916 0.45662
  -2   4  15 2.68579 6.29875   1-0.89734 0.80305-0.29044 0.47584 0.20140 0.47105
  -2   4  16 97.6903 7.23318   1-0.88795 0.80032-0.28272 0.46817 0.23283 0.48628
  -2   4  17 7.34834 5.03449   1-0.87765 0.79668-0.27517 0.46067 0.26357 0.50221
  -2   4  18 7.93255 6.55899   1-0.86648 0.79217-0.26774 0.45329 0.29372 0.51873
  -2   4  19 7.32369 5.59356   1-0.85444 0.78679-0.26038 0.44596 0.32335 0.53576
  -2   3  19 3.00969 5.86696   1-0.85221 0.78451-0.29404 0.43340 0.30706 0.55201
  -2   3  18  7.2557 6.13944   1-0.86379 0.78943-0.30202 0.44132 0.27633 0.53608
  -2   3  17 56.0574 4.34118   1-0.87443 0.79342-0.31011 0.44937 0.24497 0.52077
  -2   3  16 38.2629 3.68154   1-0.88412 0.79645-0.31838 0.45759 0.21289 0.50618
  -2   3  15 2.19442 5.35725   1-0.89281 0.79848-0.32689 0.46606 0.17998 0.49243
  -2   3  14 45.5101 3.65616   1-0.90044 0.79945-0.33572 0.47485 0.14608 0.47966
  -2   3  13 23.6519 3.16062   1-0.90691 0.79925-0.34496 0.48405 0.11102 0.46805
  -2   3  12-1.68898 4.76521   1-0.91209 0.79778-0.35473 0.49377 0.07458 0.45782
  -2   3  11 12.0064 4.55586   1-0.91581 0.79484-0.36515 0.50415 0.03649 0.44925
  -2   3  10 16.3821 2.52327   1-0.91782 0.79019-0.37637 0.51533-0.00360 0.44268
  -2   3   9 12.1574 4.16179   1-0.91777 0.78348-0.38860 0.52751-0.04614 0.43854
  -2   3   8 215.577 8.07925   1-0.91516 0.77421-0.40205 0.54091-0.09168 0.43742
  -2   3   7 83.5382 5.10681   1-0.90926 0.76166-0.41699 0.55581-0.14099 0.44006
  -2   3   6 871.733 13.2487   1-0.89897 0.74471-0.43372 0.57250-0.19501 0.44742
  -2   3   5 32.1192 2.35205   1-0.88264 0.72173-0.45256 0.59129-0.25503 0.46077
  -2   3   4 459.835  8.9544   1-0.85766 0.69009-0.47374 0.61243-0.32264 0.48171
  -2   3   3  16.932 1.52167   1-0.81989 0.64565-0.49718 0.63582-0.39977 0.51218
  -2   3   2 444.275 8.10264   1-0.76269 0.58179-0.52194 0.66053-0.48830 0.55404
  -2   3   1 1672.97 14.9407   1-0.67580 0.48825-0.54493 0.68349-0.58883 0.60790
  -2   3   0 581.835 9.11378   1-0.54521 0.35100-0.55863 0.69713-0.69737 0.66977
  -2   3  -1 1792.70 15.7323   1-0.35837 0.15750-0.54867 0.68714-0.79944 0.72517
  -2   3  -2 297.743 7.18853   1-0.12087-0.08665-0.49795 0.63637-0.86767 0.74674
  -2   3  -3 57.6539 3.87183   1 0.12817-0.34235-0.40350 0.54187-0.87868 0.71108
  -2   3  -4 198.618 6.47542   1 0.33826-0.55910-0.28700 0.42533-0.83892 0.62465
  -2   3  -5 1061.18  14.794   1 0.48764-0.71514-0.17570 0.31399-0.77691 0.51597
  -2   3  -6  140.78 6.35334   1 0.58407-0.81823-0.08308 0.22133-0.71585 0.40826
  -2   3  -7 2127.09 23.3187   1 0.64373-0.88454-0.01043 0.14863-0.66551 0.31125
  -2   3  -8 70.6868 5.42374   1 0.67982-0.92729 0.04564 0.09252-0.62748 0.22655
  -2   3  -9  349.06 10.6759   1 0.70098-0.95512 0.08904 0.04907-0.60036 0.15276
  -2   3 -10 2.81878 3.47354   1 0.71249-0.97328 0.12297 0.01509-0.58212 0.08786
  -2   3 -11 44.7876 3.35401   1 0.71754-0.98499 0.14982-0.01180-0.57091 0.02998
  -2   3 -12 7.13597 3.69901   1 0.71808-0.99219 0.17130-0.03332-0.56523-0.02237
  -2   3 -13 590.667 16.6185   1 0.71536-0.99612 0.18862-0.05069-0.56391-0.07035
  -2   3 -14-6.68453 4.94234   1 0.71015-0.99757 0.20269-0.06480-0.56607-0.11486
  -2   3 -15 77.3893 6.46521   1 0.70297-0.99706 0.21414-0.07630-0.57102-0.15658
  -2   3 -16 6.80931 5.76172   1 0.69417-0.99491 0.22346-0.08566-0.57824-0.19602
  -2   3 -17 26.8433 3.35322   1 0.68398-0.99138 0.23101-0.09325-0.58733-0.23360
  -2   3 -18    0.00 5.17704   1 0.67255-0.98660 0.23706-0.09935-0.59796-0.26964
  -2   2 -18-5.43813 5.43813   1 0.67203-0.98614 0.20688-0.11540-0.60790-0.25974
  -2   2 -17 9.12006 3.07352   1 0.68323-0.99067 0.20061-0.10909-0.59747-0.22351
  -2   2 -16 6.21301 4.74526   1 0.69318-0.99396 0.19289-0.10133-0.58850-0.18580
  -2   2 -15 2.38786 5.71092   1 0.70172-0.99585 0.18348-0.09187-0.58129-0.14635
  -2   2 -14 3.07598 4.45969   1 0.70865-0.99612 0.17205-0.08040-0.57618-0.10479
  -2   2 -13 5.24332 5.51549   1 0.71366-0.99447 0.15819-0.06650-0.57363-0.06068
  -2   2 -12 121.454 7.50221   1 0.71627-0.99042 0.14135-0.04960-0.57420-0.01344
  -2   2 -11 122.287 8.02171   1 0.71580-0.98330 0.12077-0.02898-0.57864 0.03766
  -2   2 -10 40.9035 3.85435   1 0.71124-0.97208 0.09547-0.00364-0.58785 0.09354
  -2   2  -9 87.7392 5.99376   1 0.70100-0.95518 0.06411 0.02776-0.60300 0.15536
  -2   2  -8 210.979 8.08062   1 0.68262-0.93014 0.02489 0.06703-0.62548 0.22451
  -2   2  -7 22.3231 2.07762   1 0.65223-0.89309-0.02458 0.11654-0.65681 0.30250
  -2   2  -6 316.472  8.5869   1 0.60376-0.83797-0.08716 0.17916-0.69814 0.39050
  -2   2  -5 4.48896 2.53298   1 0.52814-0.75569-0.16561 0.25766-0.74901 0.48803
  -2   2  -4 564.615 9.97587   1 0.41352-0.63441-0.26059 0.35269-0.80457 0.59026
  -2   2  -3 100.638 4.32457   1 0.24977-0.46400-0.36643 0.45857-0.85169 0.68404
  -2   2  -2 66.5634 3.81021   1 0.04031-0.24788-0.46703 0.55921-0.86889 0.74792
  -2   2  -1 247.127 5.95147   1-0.18726-0.01365-0.54093 0.63316-0.83885 0.76454
  -2   2   0 1795.39 14.6449   1-0.39371 0.19945-0.57721 0.66949-0.76504 0.73740
  -2   2   1 5250.60  24.658   1-0.55541 0.36782-0.58212 0.67444-0.66802 0.68704
  -2   2   2 6600.22 28.2254   1-0.67131 0.49037-0.56886 0.66122-0.56729 0.63298
  -2   2   3 145.127 5.02727   1-0.75113 0.57685-0.54791 0.64032-0.47317 0.58552
  -2   2   4 192.173 5.93312   1-0.80546 0.63784-0.52509 0.61754-0.38882 0.54785
  -2   2   5 13.8733 1.48349   1-0.84238 0.68141-0.50301 0.59551-0.31408 0.51977
  -2   2   6 650.543 11.4856   1-0.86736 0.71306-0.48264 0.57518-0.24763 0.49999
  -2   2   7 3.74787 3.42227   1-0.88401 0.73637-0.46418 0.55677-0.18800 0.48703
  -2   2   8 586.911 12.1494   1-0.89469 0.75370-0.44752 0.54016-0.13389 0.47958
  -2   2   9 14.3945 2.24365   1-0.90095 0.76662-0.43245 0.52513-0.08422 0.47658
  -2   2  10  581.84 13.3815   1-0.90384 0.77617-0.41874 0.51146-0.03815 0.47718
  -2   2  11 117.675 7.70241   1-0.90407 0.78306-0.40615 0.49891 0.00499 0.48070
  -2   2  12 85.6485 6.13333   1-0.90216 0.78780-0.39450 0.48731 0.04574 0.48662
  -2   2  13 19.9167 2.87473   1-0.89844 0.79075-0.38362 0.47647 0.08449 0.49453
  -2   2  14 227.004 10.9694   1-0.89319 0.79215-0.37337 0.46627 0.12160 0.50410
  -2   2  15 2.59566 4.61901   1-0.88658 0.79220-0.36362 0.45657 0.15731 0.51505
  -2   2  16 58.3263 4.36206   1-0.87875 0.79102-0.35428 0.44727 0.19184 0.52719
  -2   2  17 16.9094 3.69924   1-0.86979 0.78872-0.34525 0.43828 0.22536 0.54033
  -2   2  18-0.55205 5.54798   1-0.85977 0.78536-0.33647 0.42954 0.25803 0.55433
  -2   2  19 11.9185 7.05108   1-0.84874 0.78100-0.32785 0.42097 0.28995 0.56908
  -2   1  19-4.73847 6.59567   1-0.84396 0.77617-0.36178 0.40867 0.27202 0.58696
  -2   1  18 7.67777 4.71762   1-0.85434 0.77989-0.37107 0.41791 0.23882 0.57350
  -2   1  17 30.6784 3.60323   1-0.86360 0.78249-0.38058 0.42738 0.20474 0.56091
  -2   1  16 1.39988 5.54088   1-0.87168 0.78391-0.39040 0.43715 0.16965 0.54933
  -2   1  15 1.28653 5.09225   1-0.87847 0.78405-0.40060 0.44731 0.13337 0.53894
  -2   1  14 8.25374 4.14089   1-0.88385 0.78276-0.41129 0.45795 0.09570 0.52995
  -2   1  13 5.02799 4.59926   1-0.88761 0.77986-0.42257 0.46919 0.05639 0.52260
  -2   1  12 79.8076 5.70284   1-0.88950 0.77510-0.43458 0.48116 0.01511 0.51720
  -2   1  11 34.0045 2.80863   1-0.88916 0.76811-0.44746 0.49399-0.02850 0.51415
  -2   1  10 6.97262 4.32424   1-0.88611 0.75840-0.46137 0.50786-0.07493 0.51391
  -2   1   9 343.908 10.0889   1-0.87964 0.74527-0.47650 0.52294-0.12478 0.51709
  -2   1   8 392.283  10.153   1-0.86876 0.72773-0.49302 0.53941-0.17879 0.52444
  -2   1   7 520.036   10.73   1-0.85203 0.70434-0.51107 0.55742-0.23787 0.53685
  -2   1   6  276.72 7.59287   1-0.82733 0.67298-0.53066 0.57697-0.30307 0.55539
  -2   1   5  153.30 5.50652   1-0.79153 0.63052-0.55153 0.59780-0.37553 0.58118
  -2   1   4 229.774 6.17992   1-0.74006 0.57239-0.57274 0.61896-0.45615 0.61513
  -2   1   3 749.775 9.96553   1-0.66647 0.49214-0.59205 0.63823-0.54488 0.65719
  -2   1   2 86.2422   4.006   1-0.56258 0.38160-0.60490 0.65103-0.63913 0.70478
  -2   1   1 190.362 5.04307   1-0.42074 0.23310-0.60342 0.64950-0.73135 0.75033
  -2   1   0-0.51718 2.54837   1-0.23998 0.04568-0.57738 0.62342-0.80731 0.77963
  -2   1  -1 388.766 6.99262   1-0.03441-0.16655-0.51987 0.56587-0.85017 0.77582
  -2   1  -2 73.5286    3.77   1 0.16732-0.37494-0.43516 0.48111-0.85202 0.73100
  -2   1  -3 964.718 11.9103   1 0.33808-0.55235-0.33824 0.38415-0.82116 0.65348
  -2   1  -4  117.26 5.01062   1 0.46689-0.68782-0.24465 0.29052-0.77456 0.56021
  -2   1  -5 1224.10 15.0911   1 0.55732-0.78491-0.16299 0.20881-0.72632 0.46530
  -2   1  -6 4.12321 2.61218   1 0.61838-0.85263-0.09535 0.14113-0.68387 0.37618
  -2   1  -7 1261.75 17.3859   1 0.65867-0.89958-0.04052 0.08625-0.64967 0.29532
  -2   1  -8 115.905 6.22057   1 0.68465-0.93222 0.00371 0.04198-0.62372 0.22270
  -2   1  -9 335.179 10.6166   1 0.70073-0.95495 0.03949 0.00616-0.60507 0.15739
  -2   1 -10 4.53479 3.73948   1 0.70984-0.97072 0.06861-0.02302-0.59258 0.09822
  -2   1 -11 230.392 9.72949   1 0.71391-0.98145 0.09250-0.04694-0.58516 0.04414
  -2   1 -12 62.5894 4.94929   1 0.71423-0.98843 0.11220-0.06669-0.58191-0.00578
  -2   1 -13 256.116 11.4067   1 0.71166-0.99252 0.12855-0.08308-0.58208-0.05227
  -2   1 -14-3.92167 4.46502   1 0.70680-0.99432 0.14215-0.09673-0.58507-0.09595
  -2   1 -15-1.89564 4.39486   1 0.70006-0.99423 0.15348-0.10811-0.59040-0.13728
  -2   1 -16-4.62742 5.56146   1 0.69172-0.99255 0.16292-0.11758-0.59769-0.17667
  -2   1 -17 10.5724 4.55466   1 0.68198-0.98947 0.17073-0.12544-0.60661-0.21441
  -2   1 -18-6.60766 5.33911   1 0.67098-0.98513 0.17716-0.13191-0.61692-0.25077
  -2   0 -18 29.9774 3.70973   1 0.66941-0.98360 0.14785-0.14884-0.62509-0.24264
  -2   0 -17 4.44212 4.96644   1 0.68024-0.98777 0.14132-0.14227-0.61484-0.20622
  -2   0 -16-2.05185 5.07806   1 0.68981-0.99069 0.13346-0.13436-0.60590-0.16850
  -2   0 -15 1.41819 4.09396   1 0.69799-0.99221 0.12406-0.12491-0.59850-0.12923
  -2   0 -14 4.22111 2.40736   1 0.70460-0.99216 0.11286-0.11368-0.59290-0.08817
  -2   0 -13-1.59335 4.71319   1 0.70937-0.99027 0.09955-0.10032-0.58944-0.04496
  -2   0 -12 411.753  13.212   1 0.71194-0.98619 0.08373-0.08445-0.58853 0.00080
  -2   0 -11-0.66328 4.34944   1 0.71181-0.97939 0.06485-0.06553-0.59067 0.04961
  -2   0 -10 354.255 11.2093   1 0.70822-0.96915 0.04226-0.04290-0.59647 0.10208
  -2   0  -9-0.81597 3.49379   1 0.70013-0.95440 0.01508-0.01567-0.60666 0.15893
  -2   0  -8 209.866 7.94851   1 0.68598-0.93360-0.01779 0.01724-0.62208 0.22102
  -2   0  -7  2.1881 2.60742   1 0.66352-0.90447-0.05776 0.05725-0.64362 0.28923
  -2   0  -6 14.6816 1.60603   1 0.62943-0.86372-0.10647 0.10601-0.67205 0.36432
  -2   0  -5-2.06603 2.49497   1 0.57898-0.80662-0.16567 0.16526-0.70757 0.44651
  -2   0  -4 523.656 9.37182   1 0.50587-0.72684-0.23664 0.23627-0.74891 0.53451
  -2   0  -3-1.06769 2.41708   1 0.40281-0.61713-0.31888 0.31856-0.79180 0.62407
  -2   0  -2 1026.58 11.5272   1 0.26444-0.47210-0.40805 0.40777-0.82736 0.70630
  -2   0  -1 2.13843 2.28822   1 0.09288-0.29388-0.49434 0.49410-0.84255 0.76815
  -2   0   0 3489.31 19.1206   1-0.09717-0.09717-0.56460 0.56441-0.82563 0.79790
  -2   0   1-2.10029 2.46813   1-0.28208 0.09440-0.60929 0.60915-0.77446 0.79340
  -2   0   2  744.52 9.38001   1-0.44160 0.26057-0.62792 0.62782-0.69824 0.76385
  -2   0   3  -4.052 2.79535   1-0.56737 0.39300-0.62701 0.62696-0.61045 0.72272
  -2   0   4 6.90764 2.81651   1-0.66121 0.49350-0.61453 0.61452-0.52164 0.68058
  -2   0   5 0.59211 2.60629   1-0.72925 0.56820-0.59654 0.59657-0.43753 0.64313
  -2   0   6 98.8735 5.06135   1-0.77791 0.62352-0.57668 0.57676-0.36022 0.61250
  -2   0   7 -1.1417 3.19541   1-0.81242 0.66468-0.55688 0.55700-0.28992 0.58886
  -2   0   8 1651.45 19.5584   1-0.83662 0.69554-0.53800 0.53816-0.22599 0.57160
  -2   0   9-1.19816 3.62628   1-0.85323 0.71881-0.52036 0.52057-0.16757 0.55985
  -2   0  10 105.345 6.90844   1-0.86413 0.73637-0.50401 0.50427-0.11380 0.55274
  -2   0  11 1.47688 3.95187   1-0.87067 0.74957-0.48888 0.48918-0.06390 0.54951
  -2   0  12  13.029 5.08797   1-0.87378 0.75933-0.47483 0.47517-0.01725 0.54952
  -2   0  13 4.29366 4.63769   1-0.87412 0.76634-0.46171 0.46210 0.02671 0.55223
  -2   0  14 317.686 12.7716   1-0.87218 0.77106-0.44940 0.44983 0.06840 0.55721
  -2   0  15 1.28267 5.28859   1-0.86832 0.77384-0.43776 0.43824 0.10817 0.56410
  -2   0  16 11.6343 5.36692   1-0.86277 0.77496-0.42668 0.42720 0.14633 0.57261
  -2   0  17-6.06284 5.39445   1-0.85575 0.77460-0.41605 0.41661 0.18311 0.58250
  -2   0  18 6.56584 5.01474   1-0.84738 0.77289-0.40579 0.40640 0.21870 0.59357
  -2   0  19-2.95537 5.63849   1-0.83778 0.76994-0.39581 0.39646 0.25328 0.60566
  -2  -1  19-5.92247  6.3787   1-0.83009 0.76221-0.42989 0.38431 0.23371 0.62518
  -2  -1  18-4.38658 5.64532   1-0.83880 0.76426-0.44058 0.39495 0.19768 0.61455
  -2  -1  17 29.3726 3.57657   1-0.84610 0.76490-0.45160 0.40593 0.16047 0.60509
  -2  -1  16 6.06541 5.95677   1-0.85187 0.76401-0.46305 0.41734 0.12190 0.59700
  -2  -1  15 -4.7167 5.57428   1-0.85591 0.76139-0.47501 0.42925 0.08174 0.59049
  -2  -1  14-3.92984 4.84503   1-0.85797 0.75679-0.48759 0.44179 0.03973 0.58583
  -2  -1  13 8.25912 4.80433   1-0.85770 0.74987-0.50090 0.45505-0.00447 0.58337
  -2  -1  12 90.2676 7.12053   1-0.85465 0.74016-0.51505 0.46916-0.05125 0.58348
  -2  -1  11 35.3558 2.79794   1-0.84817 0.72702-0.53016 0.48423-0.10108 0.58664
  -2  -1  10 5.09454 3.89487   1-0.83738 0.70958-0.54632 0.50034-0.15452 0.59341
  -2  -1   9 342.672   10.33   1-0.82108 0.68662-0.56356 0.51753-0.21222 0.60444
  -2  -1   8 404.975 10.2046   1-0.79757 0.65644-0.58178 0.53571-0.27487 0.62043
  -2  -1   7 510.956 10.6893   1-0.76447 0.61668-0.60066 0.55455-0.34315 0.64204
  -2  -1   6 264.783 7.54997   1-0.71854 0.56410-0.61938 0.57323-0.41748 0.66971
  -2  -1   5  141.12 5.49966   1-0.65550 0.49440-0.63631 0.59011-0.49760 0.70317
  -2  -1   4 229.774   6.214   1-0.57021 0.40245-0.64847 0.60222-0.58177 0.74066
  -2  -1   3 767.056 10.1267   1-0.45770 0.28328-0.65111 0.60482-0.66557 0.77779
  -2  -1   2  98.164 4.08822   1-0.31588 0.13481-0.63795 0.59162-0.74099 0.80655
  -2  -1   1 202.062  5.2839   1-0.14961-0.03812-0.60322 0.55684-0.79735 0.81625
  -2  -1   0 4.13963 2.37353   1 0.02704-0.22143-0.54546 0.49904-0.82570 0.79792
  -2  -1  -1 363.735 6.90094   1 0.19483-0.39588-0.47016 0.42370-0.82448 0.75004
  -2  -1  -2 72.7173 3.89545   1 0.33825-0.54596-0.38748 0.34097-0.80071 0.67960
  -2  -1  -3 950.459 11.8136   1 0.45109-0.66545-0.30702 0.26046-0.76516 0.59739
  -2  -1  -4 115.767 4.75604   1 0.53504-0.75607-0.23457 0.18797-0.72700 0.51256
  -2  -1  -5 1221.38  15.048   1 0.59540-0.82309-0.17220 0.12556-0.69179 0.43068
  -2  -1  -6-0.58921 3.13633   1 0.63784-0.87218-0.11972 0.07303-0.66202 0.35424
  -2  -1  -7 1231.02 17.1162   1 0.66708-0.90808-0.07596 0.02922-0.63834 0.28390
  -2  -1  -8 99.9354 5.70932   1 0.68668-0.93434-0.03953-0.00725-0.62048 0.21937
  -2  -1  -9 341.003 10.7348   1 0.69917-0.95349-0.00914-0.03768-0.60782 0.16005
  -2  -1 -10 3.62866 3.77683   1 0.70635-0.96732 0.01631-0.06318-0.59966 0.10522
  -2  -1 -11 218.786  10.139   1 0.70946-0.97709 0.03772-0.08464-0.59532 0.05421
  -2  -1 -12 60.6577 4.86601   1 0.70938-0.98368 0.05581-0.10276-0.59422 0.00644
  -2  -1 -13 257.765 11.6032   1 0.70676-0.98771 0.07112-0.11812-0.59584-0.03860
  -2  -1 -14-0.87165 4.35823   1 0.70203-0.98964 0.08411-0.13116-0.59978-0.08133
  -2  -1 -15 7.10991 3.76221   1 0.69552-0.98978 0.09513-0.14222-0.60568-0.12210
  -2  -1 -16 8.22792 4.98579   1 0.68746-0.98838 0.10446-0.15159-0.61325-0.16120
  -2  -1 -17-5.56531 5.83695   1 0.67802-0.98561 0.11232-0.15950-0.62225-0.19886
  -2  -1 -18 0.60079 5.13315   1 0.66733-0.98157 0.11891-0.16613-0.63248-0.23529
  -1  -1 -19   10.50 4.97965   1 0.72416-0.94788 0.18953-0.23670-0.55302-0.34755
  -1  -1 -18 2.85937 3.92057   1 0.73770-0.95477 0.18829-0.23541-0.53651-0.31740
  -1  -1 -17-8.97609 5.35867   1 0.75043-0.96084 0.18631-0.23339-0.52065-0.28659
  -1  -1 -16 3.40308 3.60542   1 0.76233-0.96608 0.18351-0.23055-0.50558-0.25500
  -1  -1 -15-2.23159 3.48586   1 0.77339-0.97048 0.17978-0.22677-0.49142-0.22249
  -1  -1 -14 110.292 7.87862   1 0.78355-0.97399 0.17498-0.22193-0.47837-0.18888
  -1  -1 -13 14.1589 5.18974   1 0.79276-0.97653 0.16892-0.21583-0.46665-0.15393
  -1  -1 -12 312.094 11.7161   1 0.80090-0.97802 0.16138-0.20824-0.45655-0.11736
  -1  -1 -11  3.6731 3.59576   1 0.80783-0.97829 0.15202-0.19883-0.44847-0.07877
  -1  -1 -10 443.451 11.7851   1 0.81330-0.97710 0.14040-0.18718-0.44292-0.03766
  -1  -1  -9  123.19 6.09783   1 0.81693-0.97408 0.12593-0.17266-0.44058 0.00667
  -1  -1  -8 300.884 8.83666   1 0.81814-0.96863 0.10775-0.15443-0.44239 0.05515
  -1  -1  -7 589.572 11.0596   1 0.81595-0.95978 0.08460-0.13124-0.44967 0.10910
  -1  -1  -6 1199.00 14.5714   1 0.80873-0.94590 0.05464-0.10123-0.46429 0.17038
  -1  -1  -5 731.641 10.5232   1 0.79356-0.92407 0.01504-0.06160-0.48887 0.24163
  -1  -1  -4 2145.77 16.3776   1 0.76509-0.88894-0.03852-0.00799-0.52702 0.32645
  -1  -1  -3 487.304 7.31693   1 0.71312-0.83031-0.11254 0.06608-0.58310 0.42919
  -1  -1  -2 3371.72 16.3889   1 0.61841-0.72894-0.21544 0.16902-0.65979 0.55254
  -1  -1  -1 358.453 5.04222   1 0.44947-0.55335-0.35202 0.30565-0.74858 0.68800
  -1  -1   0 814.399 6.87435   1 0.18022-0.27744-0.50412 0.45779-0.81057 0.79666
  -1  -1   1 179.124 3.56471   1-0.14854 0.05798-0.61685 0.57057-0.78684 0.81960
  -1  -1   2 3388.66 15.3472   1-0.43068 0.34678-0.65430 0.60806-0.67767 0.75710
  -1  -1   3 244.372 5.14841   1-0.61666 0.53942-0.64068 0.59448-0.54211 0.66821
  -1  -1   4 199.627  5.3462   1-0.72667 0.65608-0.60972 0.56357-0.41883 0.59159
  -1  -1   5-3.43782 2.79829   1-0.79081 0.72688-0.57750 0.53140-0.31617 0.53560
  -1  -1   6 274.486 7.09226   1-0.82869 0.77143-0.54880 0.50274-0.23143 0.49752
  -1  -1   7 26.2115 1.85314   1-0.85117 0.80056-0.52429 0.47827-0.16024 0.47299
  -1  -1   8 53.9405 3.79752   1-0.86416 0.82020-0.50345 0.45748-0.09899 0.45842
  -1  -1   9 5.95474 1.93121   1-0.87095 0.83366-0.48561 0.43968-0.04507 0.45116
  -1  -1  10 24.6549 2.41078   1-0.87349 0.84285-0.47011 0.42423 0.00338 0.44937
  -1  -1  11 5.75085 4.52823   1-0.87294 0.84896-0.45645 0.41061 0.04769 0.45173
  -1  -1  12 81.6581 5.89317   1-0.87005 0.85273-0.44422 0.39843 0.08879 0.45730
  -1  -1  13 76.0456 5.86302   1-0.86530 0.85464-0.43312 0.38736 0.12737 0.46539
  -1  -1  14 321.488 12.8718   1-0.85901 0.85501-0.42288 0.37717 0.16394 0.47549
  -1  -1  15 77.0853  6.2822   1-0.85139 0.85405-0.41333 0.36766 0.19888 0.48721
  -1  -1  16 40.2748 3.91942   1-0.84261 0.85192-0.40430 0.35868 0.23249 0.50027
  -1  -1  17 2.51404 5.34493   1-0.83274 0.84872-0.39567 0.35010 0.26500 0.51442
  -1  -1  18  12.546 6.65839   1-0.82188 0.84451-0.38734 0.34181 0.29659 0.52950
  -1  -1  19-8.26208 6.07595   1-0.81006 0.83935-0.37923 0.33374 0.32741 0.54535
  -1   0  19-4.12284 5.91915   1-0.81460 0.84393-0.34508 0.34583 0.34552 0.52728
  -1   0  18-8.16466 6.18218   1-0.82692 0.84959-0.35240 0.35310 0.31610 0.51004
  -1   0  17 71.9832 5.82296   1-0.83837 0.85439-0.35985 0.36051 0.28607 0.49341
  -1   0  16 -0.9219 5.00717   1-0.84893 0.85829-0.36749 0.36811 0.25531 0.47749
  -1   0  15  355.17 13.7692   1-0.85857 0.86127-0.37542 0.37599 0.22370 0.46244
  -1   0  14 3.85616 4.78536   1-0.86721 0.86326-0.38373 0.38426 0.19105 0.44842
  -1   0  13 582.616 15.4853   1-0.87478 0.86417-0.39255 0.39303 0.15713 0.43567
  -1   0  12-6.35316 4.83842   1-0.88115 0.86387-0.40204 0.40248 0.12167 0.42447
  -1   0  11 863.635 16.7056   1-0.88611 0.86217-0.41241 0.41280 0.08426 0.41521
  -1   0  10    0.00 3.86744   1-0.88937 0.85878-0.42390 0.42425 0.04440 0.40841
  -1   0   9 794.629  14.143   1-0.89049 0.85324-0.43688 0.43719 0.00135 0.40479
  -1   0   8 4.80244 2.98145   1-0.88877 0.84487-0.45181 0.45207-0.04588 0.40535
  -1   0   7 840.571  12.683   1-0.88306 0.83250-0.46930 0.46951-0.09876 0.41156
  -1   0   6 1.93462 2.60748   1-0.87140 0.81418-0.49017 0.49034-0.15942 0.42555
  -1   0   5 98.1957  4.3815   1-0.85027 0.78639-0.51546 0.51559-0.23106 0.45053
  -1   0   4-3.37916 2.67219   1-0.81296 0.74242-0.54619 0.54627-0.31844 0.49124
  -1   0   3 11.7845 1.14427   1-0.74606 0.66887-0.58226 0.58229-0.42798 0.55411
  -1   0   2-2.81651 1.68632   1-0.62270 0.53884-0.61816 0.61816-0.56493 0.64440
  -1   0   1  24.349  1.8512   1-0.39771 0.30720-0.63035 0.63030-0.71750 0.75030
  -1   0   0 2.88528 1.49073   1-0.04859-0.04859-0.56657 0.56647-0.82159 0.80773
  -1   0  -1 118.491 2.97614   1 0.31815-0.42199-0.40998 0.40984-0.80085 0.74032
  -1   0  -2 1.55502 1.79099   1 0.56599-0.67648-0.23842 0.23824-0.70039 0.59319
  -1   0  -3 67.5786 3.36773   1 0.69747-0.81462-0.10770 0.10747-0.60170 0.44783
  -1   0  -4 0.23121 2.25352   1 0.76354-0.88734-0.01799 0.01772-0.52996 0.32943
  -1   0  -5 65.4601 3.75249   1 0.79693-0.92739 0.04361-0.04393-0.48265 0.23545
  -1   0  -6-0.16359 2.49702   1 0.81352-0.95065 0.08718-0.08754-0.45306 0.15919
  -1   0  -7 1904.54 19.6453   1 0.82086-0.96464 0.11899-0.11940-0.43583 0.09530
  -1   0  -8-3.67561 2.70914   1 0.82270-0.97314 0.14288-0.14333-0.42731 0.04011
  -1   0  -9 185.943 7.49533   1 0.82100-0.97810 0.16120-0.16170-0.42506-0.00881
  -1   0 -10-2.73793 2.94884   1 0.81687-0.98063 0.17550-0.17604-0.42741-0.05312
  -1   0 -11 10.6637 3.86592   1 0.81095-0.98137 0.18677-0.18735-0.43324-0.09396
  -1   0 -12-1.34848 3.90246   1 0.80363-0.98070 0.19570-0.19633-0.44174-0.13212
  -1   0 -13 358.645 12.8289   1 0.79514-0.97887 0.20277-0.20345-0.45234-0.16819
  -1   0 -14-2.03601 4.47923   1 0.78563-0.97602 0.20835-0.20906-0.46461-0.20259
  -1   0 -15 12.0159 4.93567   1 0.77522-0.97227 0.21267-0.21343-0.47822-0.23564
  -1   0 -16-2.42438 4.62542   1 0.76395-0.96765 0.21594-0.21674-0.49294-0.26759
  -1   0 -17-3.68716   5.134   1 0.75186-0.96223 0.21829-0.21914-0.50858-0.29862
  -1   0 -18-11.9831 5.84717   1 0.73898-0.95600 0.21984-0.22073-0.52497-0.32889
  -1   0 -19 45.6135 4.44491   1 0.72530-0.94898 0.22067-0.22161-0.54201-0.35852
  -1   1 -19    0.00 6.41783   1 0.72573-0.94936 0.25222-0.20692-0.53006-0.37043
  -1   1 -18 0.57178 5.45446   1 0.73954-0.95652 0.25187-0.20653-0.51240-0.34142
  -1   1 -17-5.27917 4.35331   1 0.75258-0.96290 0.25083-0.20545-0.49534-0.31181
  -1   1 -16 1.45821 3.85806   1 0.76486-0.96852 0.24902-0.20359-0.47902-0.28146
  -1   1 -15  3.5699 4.13823   1 0.77635-0.97335 0.24633-0.20086-0.46359-0.25023
  -1   1 -14 113.946 8.45909   1 0.78704-0.97738 0.24261-0.19709-0.44923-0.21792
  -1   1 -13 25.5447 2.60714   1 0.79686-0.98054 0.23767-0.19211-0.43622-0.18427
  -1   1 -12 313.381 11.1936   1 0.80574-0.98276 0.23124-0.18563-0.42487-0.14895
  -1   1 -11  7.0385 3.50258   1 0.81352-0.98389 0.22295-0.17730-0.41568-0.11148
  -1   1 -10 450.774 11.8495   1 0.81999-0.98371 0.21227-0.16658-0.40927-0.07122
  -1   1  -9 122.912 6.35348   1 0.82476-0.98181 0.19843-0.15269-0.40657-0.02725
  -1   1  -8 311.035 8.81532   1 0.82715-0.97754 0.18025-0.13447-0.40896 0.02180
  -1   1  -7 586.138 11.2735   1 0.82594-0.96968 0.15587-0.11004-0.41850 0.07801
  -1   1  -6 1190.63 14.5492   1 0.81878-0.95586 0.12221-0.07634-0.43846 0.14464
  -1   1  -5 769.033 10.8353   1 0.80076-0.93118 0.07395-0.02803-0.47411 0.22696
  -1   1  -4 2177.47 16.4697   1 0.76078-0.88454 0.00148 0.04448-0.53382 0.33333
  -1   1  -3 488.187 7.25877   1 0.67206-0.78917-0.11196 0.15796-0.62859 0.47477
  -1   1  -2 3477.65 16.6598   1 0.47332-0.58376-0.28630 0.33235-0.75709 0.64993
  -1   1  -1 369.343 5.13514   1 0.09303-0.19681-0.49300 0.53910-0.84326 0.78278
  -1   1   0 751.831 6.63029   1-0.34644 0.24932-0.60301 0.64915-0.76143 0.74760
  -1   1   1 175.292 3.48559   1-0.62882 0.53835-0.59485 0.64103-0.58655 0.61939
  -1   1   2 3138.01 14.7769   1-0.76842 0.68461-0.55205 0.59827-0.43173 0.51125
  -1   1   3  265.12 5.27269   1-0.83706 0.75991-0.51132 0.55759-0.31463 0.44081
  -1   1   4 201.451 5.39561   1-0.87264 0.80215-0.47859 0.52490-0.22522 0.39807
  -1   1   5-0.63673 2.82753   1-0.89164 0.82781-0.45284 0.49920-0.15396 0.37347
  -1   1   6 278.631 7.07961   1-0.90150 0.84432-0.43228 0.47868-0.09464 0.36082
  -1   1   7 24.1387 2.07805   1-0.90584 0.85532-0.41548 0.46193-0.04343 0.35628
  -1   1   8 67.2038 4.72864   1-0.90657 0.86271-0.40141 0.44790 0.00209 0.35742
  -1   1   9 6.41398 4.11052   1-0.90476 0.86756-0.38934 0.43588 0.04349 0.36269
  -1   1  10 24.7327 2.46563   1-0.90105 0.87051-0.37877 0.42535 0.08181 0.37103
  -1   1  11 10.9283 4.18734   1-0.89584 0.87196-0.36931 0.41593 0.11780 0.38172
  -1   1  12 107.511 7.42031   1-0.88938 0.87215-0.36068 0.40736 0.15196 0.39422
  -1   1  13 79.8121 5.74038   1-0.88183 0.87126-0.35270 0.39941 0.18468 0.40817
  -1   1  14 332.751 12.9719   1-0.87330 0.86939-0.34519 0.39195 0.21624 0.42327
  -1   1  15 79.6366   6.302   1-0.86387 0.86662-0.33803 0.38483 0.24685 0.43933
  -1   1  16 47.5432 3.75862   1-0.85359 0.86300-0.33113 0.37797 0.27668 0.45617
  -1   1  17  1.5086 5.57705   1-0.84249 0.85855-0.32439 0.37129 0.30585 0.47366
  -1   1  18 19.6393 6.68143   1-0.83057 0.85329-0.31777 0.36471 0.33448 0.49171
  -1   1  19-1.77063 6.54575   1-0.81785 0.84723-0.31120 0.35818 0.36263 0.51021
  -1   2  19 1.78156 5.72691   1-0.81992 0.84935-0.27758 0.37079 0.37878 0.49411
  -1   2  18 16.4766 7.11873   1-0.83295 0.85572-0.28346 0.37663 0.35177 0.47446
  -1   2  17 36.1835 3.77975   1-0.84523 0.86134-0.28933 0.38245 0.32441 0.45515
  -1   2  16 12.5816 5.76391   1-0.85675 0.86620-0.29521 0.38830 0.29665 0.43624
  -1   2  15 252.591 11.8675   1-0.86752 0.87032-0.30118 0.39422 0.26842 0.41781
  -1   2  14 1.56318   5.301   1-0.87753 0.87367-0.30728 0.40027 0.23962 0.39994
  -1   2  13 74.0586 5.87215   1-0.88676 0.87624-0.31359 0.40654 0.21013 0.38276
  -1   2  12 232.642  10.228   1-0.89517 0.87799-0.32020 0.41310 0.17981 0.36641
  -1   2  11 156.704 8.41216   1-0.90271 0.87887-0.32723 0.42009 0.14846 0.35110
  -1   2  10 39.7043 3.46445   1-0.90929 0.87879-0.33483 0.42764 0.11582 0.33707
  -1   2   9 905.908 15.3533   1-0.91477 0.87762-0.34320 0.43597 0.08154 0.32469
  -1   2   8 220.541  7.9591   1-0.91896 0.87515-0.35262 0.44535 0.04511 0.31445
  -1   2   7 20.0996 1.98886   1-0.92153 0.87106-0.36347 0.45615 0.00583 0.30706
  -1   2   6 1766.13 17.2648   1-0.92193 0.86480-0.37631 0.46894-0.03736 0.30358
  -1   2   5 64.3646 4.01548   1-0.91923 0.85544-0.39194 0.48453-0.08609 0.30565
  -1   2   4 1172.74 12.0051   1-0.91168 0.84123-0.41160 0.50415-0.14300 0.31589
  -1   2   3  46.581 3.13357   1-0.89574 0.81864-0.43720 0.52971-0.21254 0.33877
  -1   2   2 20.3857 1.70714   1-0.86353 0.77976-0.47158 0.56403-0.30267 0.38223
  -1   2   1 259.605 4.67376   1-0.79514 0.70471-0.51780 0.61022-0.42755 0.46044
  -1   2   0 20.0154 1.68172   1-0.63549 0.53841-0.57064 0.66301-0.60660 0.59283
  -1   2  -1 803.852 8.02985   1-0.26132 0.15758-0.56777 0.66010-0.81055 0.75011
  -1   2  -2  705.16 8.22645   1 0.28803-0.39843-0.37718 0.46946-0.83030 0.72319
  -1   2  -3 420.313 7.02412   1 0.62602-0.74308-0.13404 0.22628-0.67102 0.51724
  -1   2  -4 406.917 7.61538   1 0.75622-0.87993 0.01910 0.07309-0.53946 0.33902
  -1   2  -5 485.173 8.87711   1 0.80552-0.93589 0.10709-0.01495-0.46198 0.21487
  -1   2  -6 22.2125 1.58841   1 0.82477-0.96181 0.16089-0.06879-0.41898 0.12520
  -1   2  -7 462.002 10.2584   1 0.83125-0.97494 0.19615-0.10409-0.39637 0.05592
  -1   2  -8 153.598 6.49766   1 0.83143-0.98178 0.22056-0.12854-0.38630-0.00081
  -1   2  -9 338.169  9.9086   1 0.82810-0.98510 0.23812-0.14615-0.38434-0.04943
  -1   2 -10 205.395 8.34143   1 0.82254-0.98620 0.25110-0.15917-0.38789-0.09255
  -1   2 -11 140.471 7.50011   1 0.81542-0.98575 0.26084-0.16896-0.39532-0.13179
  -1   2 -12 19.7583 2.29392   1 0.80712-0.98410 0.26821-0.17637-0.40559-0.16819
  -1   2 -13  71.002 5.29254   1 0.79783-0.98147 0.27377-0.18197-0.41799-0.20245
  -1   2 -14 1.64868 4.24354   1 0.78767-0.97797 0.27789-0.18614-0.43202-0.23509
  -1   2 -15 67.2653 5.28075   1 0.77671-0.97367 0.28084-0.18914-0.44734-0.26644
  -1   2 -16 3.42781  4.5147   1 0.76499-0.96861 0.28283-0.19117-0.46368-0.29676
  -1   2 -17 9.03587 4.47868   1 0.75253-0.96281 0.28399-0.19237-0.48085-0.32626
  -1   2 -18 25.9717 3.40068   1 0.73933-0.95626 0.28442-0.19285-0.49870-0.35508
  -1   3 -18 2.32517 5.06759   1 0.73829-0.95517 0.31754-0.17973-0.48376-0.36997
  -1   3 -17    0.00 4.56121   1 0.75163-0.96186 0.31782-0.17997-0.46496-0.34211
  -1   3 -16 35.2006 3.44679   1 0.76426-0.96783 0.31745-0.17955-0.44675-0.31365
  -1   3 -15  13.227 5.09938   1 0.77618-0.97310 0.31632-0.17838-0.42927-0.28446
  -1   3 -14  85.919 6.16238   1 0.78740-0.97766 0.31432-0.17633-0.41271-0.25435
  -1   3 -13 56.3892 5.14755   1 0.79789-0.98148 0.31125-0.17323-0.39732-0.22308
  -1   3 -12 69.0824 4.95062   1 0.80760-0.98454 0.30687-0.16880-0.38345-0.19028
  -1   3 -11 184.094 8.46076   1 0.81645-0.98673 0.30079-0.16268-0.37159-0.15548
  -1   3 -10 9.45453 3.25402   1 0.82428-0.98790 0.29245-0.15429-0.36248-0.11792
  -1   3  -9 377.591 10.4917   1 0.83078-0.98775 0.28095-0.14274-0.35728-0.07646
  -1   3  -8 56.4685 4.43943   1 0.83537-0.98567 0.26478-0.12653-0.35784-0.02923
  -1   3  -7 1684.52  19.152   1 0.83673-0.98038 0.24127-0.10298-0.36738 0.02698
  -1   3  -6 1301.68 15.8678   1 0.83181-0.96880 0.20518-0.06685-0.39194 0.09820
  -1   3  -5 458.418 9.02863   1 0.81204-0.94236 0.14511-0.00672-0.44372 0.19665
  -1   3  -4 178.869 5.43164   1 0.74837-0.87204 0.03295 0.10548-0.54891 0.34852
  -1   3  -3 1923.07 15.5462   1 0.52409-0.64110-0.19729 0.33576-0.74529 0.59155
  -1   3  -2 8.90021 1.21133   1-0.10558-0.00478-0.50932 0.64784-0.86087 0.75381
  -1   3  -1 32.5103 2.24044   1-0.64379 0.54010-0.54531 0.68387-0.62425 0.56386
  -1   3   0 3449.19 17.6233   1-0.82829 0.73126-0.47701 0.61561-0.41080 0.39706
  -1   3   1 22.4657 1.48685   1-0.89262 0.80224-0.42485 0.56349-0.27937 0.31231
  -1   3   2 2.31443 2.27798   1-0.91925 0.83553-0.38992 0.52861-0.19118 0.27078
  -1   3   3 969.657 10.7522   1-0.93110 0.85404-0.36559 0.50433-0.12547 0.25174
  -1   3   4 14.1756 1.40808   1-0.93589 0.86549-0.34771 0.48649-0.07248 0.24542
  -1   3   5 6.98164 1.50894   1-0.93675 0.87301-0.33392 0.47274-0.02729 0.24689
  -1   3   6 1059.24 13.8665   1-0.93513 0.87805-0.32282 0.46169 0.01281 0.25346
  -1   3   7 10.4939 1.77274   1-0.93178 0.88135-0.31356 0.45247 0.04942 0.26352
  -1   3   8 764.662 13.5633   1-0.92711 0.88334-0.30558 0.44454 0.08353 0.27607
  -1   3   9 159.881 7.32542   1-0.92136 0.88425-0.29852 0.43753 0.11579 0.29047
  -1   3  10 167.819 7.94079   1-0.91468 0.88423-0.29212 0.43117 0.14666 0.30627
  -1   3  11 58.3645 4.38684   1-0.90717 0.88337-0.28619 0.42528 0.17645 0.32316
  -1   3  12  173.50 9.20033   1-0.89888 0.88175-0.28059 0.41973 0.20537 0.34090
  -1   3  13-0.72523 4.41143   1-0.88986 0.87938-0.27522 0.41441 0.23361 0.35933
  -1   3  14 231.566 10.8849   1-0.88013 0.87631-0.27000 0.40923 0.26128 0.37832
  -1   3  15 8.67377  2.9375   1-0.86969 0.87253-0.26487 0.40414 0.28849 0.39778
  -1   3  16 7.08294 5.60702   1-0.85855 0.86805-0.25976 0.39908 0.31531 0.41763
  -1   3  17 3.07637 5.75537   1-0.84672 0.86287-0.25465 0.39401 0.34180 0.43780
  -1   3  18 0.55529 6.82358   1-0.83417 0.85698-0.24948 0.38888 0.36802 0.45825
  -1   3  19-4.19901  5.0545   1-0.82089 0.85036-0.24423 0.38368 0.39400 0.47894
  -1   4  19  1.2165 6.55106   1-0.82082 0.85034-0.21116 0.39684 0.40832 0.46466
  -1   4  18-0.56379 7.41548   1-0.83429 0.85715-0.21582 0.40146 0.38327 0.44304
  -1   4  17 11.4685 5.80491   1-0.84705 0.86325-0.22035 0.40594 0.35808 0.42157
  -1   4  16 7.21273 5.20118   1-0.85913 0.86867-0.22476 0.41031 0.33271 0.40027
  -1   4  15 10.6193  5.8366   1-0.87053 0.87341-0.22909 0.41459 0.30714 0.37917
  -1   4  14 28.1951 3.20921   1-0.88127 0.87750-0.23336 0.41882 0.28133 0.35832
  -1   4  13 3.34526 5.19045   1-0.89136 0.88093-0.23760 0.42301 0.25524 0.33774
  -1   4  12 46.1276  4.0246   1-0.90081 0.88371-0.24186 0.42723 0.22881 0.31751
  -1   4  11 78.7604 5.69517   1-0.90959 0.88585-0.24618 0.43151 0.20196 0.29769
  -1   4  10  58.265 4.08559   1-0.91772 0.88731-0.25064 0.43592 0.17460 0.27838
  -1   4   9 5.29425 4.07291   1-0.92517 0.88810-0.25531 0.44055 0.14659 0.25972
  -1   4   8 366.348 9.94703   1-0.93190 0.88818-0.26031 0.44550 0.11777 0.24188
  -1   4   7 99.1785 5.51345   1-0.93786 0.88748-0.26579 0.45094 0.08788 0.22510
  -1   4   6 75.6737 4.79415   1-0.94296 0.88592-0.27196 0.45707 0.05656 0.20975
  -1   4   5-1.75929 2.69053   1-0.94705 0.88335-0.27916 0.46422 0.02328 0.19637
  -1   4   4 63.6419 3.94706   1-0.94986 0.87950-0.28788 0.47289-0.01281 0.18579
  -1   4   3-0.76283 2.71492   1-0.95090 0.87388-0.29892 0.48389-0.05310 0.17942
  -1   4   2 100.204 4.22322   1-0.94916 0.86549-0.31367 0.49860-0.10010 0.17975
  -1   4   1 355.381 6.78848   1-0.94232 0.85199-0.33476 0.51964-0.15871 0.19169
  -1   4   0 105.914  4.1181   1-0.92396 0.82697-0.36759 0.55243-0.23984 0.22615
  -1   4  -1 2534.01 17.2833   1-0.87072 0.76707-0.42421 0.60900-0.37225 0.31189
  -1   4  -2 1159.62 12.3626   1-0.65658 0.54628-0.51820 0.70295-0.63715 0.53013
  -1   4  -3 1340.72 14.0346   1 0.20510-0.32207-0.36841 0.55311-0.86843 0.71475
  -1   4  -4 412.092 8.33948   1 0.73244-0.85607 0.03709 0.14757-0.56837 0.36801
  -1   4  -5 1490.49 16.4899   1 0.82192-0.95221 0.19264-0.00803-0.41341 0.16639
  -1   4  -6 55.1938 4.11199   1 0.84011-0.97705 0.25870-0.07413-0.35225 0.05856
  -1   4  -7 466.117 10.6249   1 0.84204-0.98564 0.29349-0.10897-0.32810-0.01226
  -1   4  -8 116.756 6.10531   1 0.83847-0.98873 0.31435-0.12987-0.32128-0.06574
  -1   4  -9 85.8965  5.5751   1 0.83238-0.98930 0.32785-0.14341-0.32383-0.10986
  -1   4 -10 11.0929  1.9004   1 0.82484-0.98842 0.33696-0.15256-0.33197-0.14839
  -1   4 -11 63.3679 4.36884   1 0.81629-0.98652 0.34322-0.15887-0.34370-0.18332
  -1   4 -12 67.6107  5.0642   1 0.80692-0.98381 0.34751-0.16321-0.35788-0.21581
  -1   4 -13 250.302 11.2223   1 0.79683-0.98038 0.35035-0.16609-0.37380-0.24656
  -1   4 -14 3.01455 4.73714   1 0.78606-0.97627 0.35206-0.16785-0.39099-0.27604
  -1   4 -15 123.208 9.02342   1 0.77463-0.97149 0.35288-0.16871-0.40914-0.30455
  -1   4 -16 14.9615 2.87228   1 0.76253-0.96605 0.35296-0.16883-0.42804-0.33232
  -1   4 -17 20.7573 3.22271   1 0.74976-0.95995 0.35240-0.16832-0.44753-0.35950
  -1   4 -18    0.00 5.44752   1 0.73632-0.95316 0.35128-0.16724-0.46749-0.38620
  -1   5 -18-3.02595 5.17075   1 0.73331-0.95010 0.38569-0.15542-0.44974-0.40391
  -1   5 -17 5.05158 5.23533   1 0.74681-0.95695 0.38780-0.15748-0.42839-0.37859
  -1   5 -16 10.8341 3.08827   1 0.75965-0.96313 0.38947-0.15911-0.40734-0.35297
  -1   5 -15 0.95931 4.29017   1 0.77184-0.96866 0.39066-0.16025-0.38666-0.32698
  -1   5 -14 157.335  9.8229   1 0.78340-0.97356 0.39130-0.16085-0.36647-0.30051
  -1   5 -13 5.68845 3.35058   1 0.79434-0.97785 0.39130-0.16080-0.34690-0.27341
  -1   5 -12 5.96262 4.14981   1 0.80469-0.98153 0.39050-0.15996-0.32818-0.24546
  -1   5 -11 37.6755 3.48959   1 0.81443-0.98462 0.38866-0.15808-0.31066-0.21632
  -1   5 -10 66.5824 4.75263   1 0.82355-0.98708 0.38540-0.15478-0.29488-0.18544
  -1   5  -9 121.451  6.9172   1 0.83200-0.98887 0.38007-0.14939-0.28176-0.15189
  -1   5  -8 35.1403 2.55431   1 0.83960-0.98981 0.37137-0.14065-0.27305-0.11393
  -1   5  -7 90.4381 5.27601   1 0.84585-0.98940 0.35660-0.12584-0.27242-0.06789
  -1   5  -6 163.996 6.48907   1 0.84885-0.98574 0.32871-0.09791-0.28906-0.00459
  -1   5  -5 93.0672 4.86584   1 0.83819-0.96843 0.26286-0.03201-0.35361 0.10663
  -1   5  -4 1048.98 13.9323   1 0.67957-0.80314-0.00008 0.23097-0.62915 0.42884
  -1   5  -3 182.136  5.7789   1-0.68533 0.56841-0.48628 0.71722-0.63531 0.48167
  -1   5  -2 21.6681 1.46029   1-0.92451 0.81425-0.34622 0.57721-0.29192 0.18494
  -1   5  -1 75.0867 3.97955   1-0.95529 0.85168-0.29383 0.52486-0.17658 0.11627
  -1   5   0 86.2041 4.08812   1-0.96308 0.86613-0.26893 0.50000-0.11202 0.09838
  -1   5   1 505.156 8.65049   1-0.96458 0.87430-0.25439 0.48551-0.06545 0.09847
  -1   5   2 206.907  5.9583   1-0.96339 0.87976-0.24473 0.47589-0.02722 0.10691
  -1   5   3 6.42521 1.30836   1-0.96065 0.88368-0.23770 0.46891 0.00648 0.11987
  -1   5   4 705.731 11.1641   1-0.95685 0.88653-0.23220 0.46345 0.03746 0.13556
  -1   5   5  302.44 7.92694   1-0.95219 0.88853-0.22765 0.45894 0.06666 0.15303
  -1   5   6 902.978  13.939   1-0.94679 0.88980-0.22368 0.45502 0.09465 0.17170
  -1   5   7 333.884 9.26391   1-0.94073 0.89039-0.22009 0.45148 0.12178 0.19124
  -1   5   8 1344.48 18.9289   1-0.93403 0.89035-0.21673 0.44816 0.14826 0.21143
  -1   5   9 35.7454 3.00807   1-0.92672 0.88970-0.21350 0.44497 0.17426 0.23209
  -1   5  10 257.696 10.1467   1-0.91881 0.88844-0.21033 0.44184 0.19988 0.25314
  -1   5  11 30.5733 3.04529   1-0.91029 0.88659-0.20716 0.43872 0.22520 0.27449
  -1   5  12 285.604 11.4843   1-0.90118 0.88413-0.20396 0.43556 0.25028 0.29608
  -1   5  13 28.2628 3.24137   1-0.89146 0.88107-0.20068 0.43233 0.27516 0.31787
  -1   5  14 28.4989 3.26005   1-0.88112 0.87739-0.19732 0.42901 0.29987 0.33982
  -1   5  15  33.975 3.42254   1-0.87016 0.87309-0.19383 0.42557 0.32445 0.36190
  -1   5  16 3.96725 5.86764   1-0.85857 0.86816-0.19021 0.42199 0.34892 0.38410
  -1   5  17 80.7014 5.62973   1-0.84632 0.86257-0.18643 0.41826 0.37329 0.40640
  -1   5  18-4.05495 6.31919   1-0.83340 0.85630-0.18248 0.41435 0.39757 0.42879
  -1   6  18-7.70424 7.08687   1-0.83155 0.85450-0.14945 0.42756 0.41095 0.41545
  -1   6  17  22.002 7.58193   1-0.84459 0.86088-0.15287 0.43093 0.38749 0.39225
  -1   6  16 12.2289 5.85416   1-0.85697 0.86660-0.15608 0.43409 0.36401 0.36906
  -1   6  15 28.8054 3.68138   1-0.86870 0.87167-0.15907 0.43704 0.34052 0.34588
  -1   6  14-3.91336  5.3784   1-0.87980 0.87612-0.16186 0.43978 0.31701 0.32272
  -1   6  13 9.61388  2.8727   1-0.89030 0.87995-0.16445 0.44233 0.29349 0.29958
  -1   6  12 169.453 9.57777   1-0.90019 0.88319-0.16686 0.44469 0.26994 0.27646
  -1   6  11 111.593 8.11586   1-0.90950 0.88584-0.16908 0.44687 0.24637 0.25337
  -1   6  10 21.4267 2.72899   1-0.91824 0.88792-0.17113 0.44888 0.22276 0.23030
  -1   6   9    0.00 4.04933   1-0.92641 0.88944-0.17302 0.45072 0.19912 0.20728
  -1   6   8   43.32 3.40268   1-0.93403 0.89040-0.17475 0.45241 0.17543 0.18430
  -1   6   7 78.1012 5.62061   1-0.94111 0.89081-0.17634 0.45395 0.15168 0.16139
  -1   6   6 65.7816 4.87711   1-0.94763 0.89068-0.17779 0.45536 0.12785 0.13855
  -1   6   5-3.57184  3.2242   1-0.95362 0.89001-0.17914 0.45666 0.10391 0.11582
  -1   6   4  149.07 6.01277   1-0.95907 0.88880-0.18040 0.45788 0.07983 0.09324
  -1   6   3    0.00 2.67974   1-0.96397 0.88705-0.18162 0.45906 0.05554 0.07086
  -1   6   2 2273.48  19.702   1-0.96833 0.88475-0.18287 0.46026 0.03095 0.04878
  -1   6   1 47.0043 3.08604   1-0.97212 0.88188-0.18426 0.46161 0.00588 0.02719
  -1   6   0  282.32 7.19988   1-0.97531 0.87841-0.18603 0.46333-0.02003 0.00643
  -1   6  -1 128.188 5.19583   1-0.97780 0.87425-0.18869 0.46595-0.04757-0.01270
  -1   6  -2 22.7292 1.79647   1-0.97931 0.86910-0.19374 0.47096-0.07903-0.02791
  -1   6  -3 227.356 7.04692   1-0.97826 0.86138-0.20779 0.48496-0.12468-0.02892
  -1   6  -4 302.526 8.28154   1-0.86299 0.73945-0.38010 0.65723-0.45382 0.25355
  -1   6  -5 81.1513 4.97625   1 0.85786-0.98805 0.40897-0.13189-0.18633-0.06060
  -1   6  -6 305.449  8.9569   1 0.85105-0.98790 0.43127-0.15423-0.17587-0.11773
  -1   6  -7 647.942 13.5396   1 0.84371-0.98722 0.43699-0.16000-0.18898-0.15129
  -1   6  -8 29.5712 2.12105   1 0.83601-0.98618 0.43892-0.16197-0.20737-0.17956
  -1   6  -9 122.449 6.47471   1 0.82786-0.98469 0.43928-0.16238-0.22779-0.20581
  -1   6 -10 289.617 10.5985   1 0.81921-0.98269 0.43879-0.16193-0.24920-0.23107
  -1   6 -11 47.3582 3.61186   1 0.81003-0.98017 0.43772-0.16091-0.27116-0.25578
  -1   6 -12 15.0898 5.23415   1 0.80029-0.97709 0.43623-0.15946-0.29347-0.28013
  -1   6 -13 189.968 9.94571   1 0.78997-0.97343 0.43439-0.15766-0.31600-0.30427
  -1   6 -14 7.74722 4.71399   1 0.77907-0.96918 0.43223-0.15555-0.33870-0.32824
  -1   6 -15 161.788 10.2284   1 0.76755-0.96432 0.42979-0.15315-0.36150-0.35210
  -1   6 -16-3.73018  5.1939   1 0.75540-0.95883 0.42707-0.15048-0.38440-0.37587
  -1   6 -17 57.2309 4.92422   1 0.74260-0.95269 0.42409-0.14754-0.40735-0.39958
  -1   6 -18 1.85501 5.35496   1 0.72912-0.94587 0.42083-0.14433-0.43036-0.42324
  -1   7 -17 15.6853 2.90662   1 0.73690-0.94695 0.46133-0.13855-0.38421-0.42268
  -1   7 -16 13.1701 5.20594   1 0.74950-0.95289 0.46587-0.14304-0.35893-0.40130
  -1   7 -15  18.334 2.89557   1 0.76140-0.95813 0.47042-0.14755-0.33328-0.38028
  -1   7 -14 12.2703 5.08287   1 0.77259-0.96266 0.47506-0.15215-0.30714-0.35975
  -1   7 -13 8.29766 5.03649   1 0.78306-0.96647 0.47992-0.15696-0.28035-0.33987
  -1   7 -12 0.40359 3.30351   1 0.79279-0.96955 0.48518-0.16217-0.25262-0.32093
  -1   7 -11 2.23538  3.1613   1 0.80172-0.97181 0.49113-0.16808-0.22351-0.30338
  -1   7 -10 7.90253 3.93255   1 0.80969-0.97313 0.49827-0.17517-0.19221-0.28801
  -1   7  -9 4.43265 3.66511   1 0.81640-0.97318 0.50757-0.18443-0.15719-0.27637
  -1   7  -8   29.56 2.20451   1 0.82100-0.97112 0.52115-0.19796-0.11499-0.27190
  -1   7  -7 47.1414 3.77267   1 0.82065-0.96411 0.54465-0.22142-0.05609-0.28413
  -1   7  -6 167.283 6.94056   1 0.79901-0.93581 0.59941-0.27614 0.05818-0.35174
  -1   7  -5 523.789 11.4801   1 0.36725-0.49739 0.78032-0.45700 0.55459-0.80148
  -1   7  -4 183.175 6.88767   1-0.93984 0.81635 0.06931 0.25405 0.19686-0.39708
  -1   7  -3 264.027 8.02729   1-0.97733 0.86050-0.05353 0.37694 0.06349-0.21704
  -1   7  -2  405.99 9.42907   1-0.97977 0.86960-0.08963 0.41308 0.03769-0.14458
  -1   7  -1 244.487 7.29639   1-0.97819 0.87468-0.10670 0.43019 0.03731-0.09754
  -1   7   0 764.891 12.4485   1-0.97537 0.87851-0.11655 0.44009 0.04669-0.06025
  -1   7   1 1.45767 2.93802   1-0.97184 0.88165-0.12285 0.44644 0.06084-0.02772
  -1   7   2 807.364  12.836   1-0.96775 0.88421-0.12711 0.45073 0.07765 0.00213
  -1   7   3 834.474  13.358   1-0.96313 0.88625-0.13003 0.45371 0.09611 0.03034
  -1   7   4 835.549  13.922   1-0.95800 0.88778-0.13203 0.45575 0.11566 0.05745
  -1   7   5-3.52479 3.16189   1-0.95235 0.88879-0.13333 0.45709 0.13596 0.08382
  -1   7   6 1535.57 19.9171   1-0.94620 0.88929-0.13407 0.45787 0.15681 0.10963
  -1   7   7  71.075 5.55678   1-0.93951 0.88927-0.13435 0.45819 0.17807 0.13504
  -1   7   8 489.873 12.3688   1-0.93230 0.88872-0.13423 0.45812 0.19964 0.16013
  -1   7   9-2.41517 4.47785   1-0.92456 0.88763-0.13376 0.45770 0.22146 0.18499
  -1   7  10 117.964 7.69866   1-0.91627 0.88599-0.13297 0.45695 0.24347 0.20964
  -1   7  11 249.911  11.157   1-0.90742 0.88380-0.13188 0.45590 0.26564 0.23414
  -1   7  12 37.6519 3.14489   1-0.89800 0.88105-0.13050 0.45457 0.28793 0.25851
  -1   7  13 8.76156 5.26091   1-0.88801 0.87771-0.12886 0.45297 0.31034 0.28277
  -1   7  14  21.787 3.23836   1-0.87742 0.87378-0.12695 0.45111 0.33283 0.30695
  -1   7  15 65.5447 5.78148   1-0.86622 0.86924-0.12478 0.44899 0.35540 0.33104
  -1   7  16-3.67888  6.4152   1-0.85440 0.86408-0.12235 0.44660 0.37804 0.35508
  -1   7  17 87.7171 6.98855   1-0.84193 0.85827-0.11967 0.44396 0.40073 0.37905
  -1   7  18 10.9498 6.49507   1-0.82880 0.85179-0.11672 0.44106 0.42347 0.40298
  -1   8  17 12.2672 6.63467   1-0.83839 0.85477-0.08679 0.45732 0.41305 0.36677
  -1   8  16 0.54397 5.83346   1-0.85092 0.86065-0.08902 0.45950 0.39106 0.34210
  -1   8  15 44.3744 4.13148   1-0.86281 0.86587-0.09094 0.46138 0.36918 0.31731
  -1   8  14 8.92981 5.88896   1-0.87406 0.87047-0.09257 0.46296 0.34742 0.29240
  -1   8  13 49.1486 3.93951   1-0.88470 0.87445-0.09387 0.46422 0.32582 0.26734
  -1   8  12 136.363 8.76298   1-0.89474 0.87783-0.09485 0.46516 0.30439 0.24210
  -1   8  11 94.7932 6.13162   1-0.90419 0.88062-0.09549 0.46575 0.28317 0.21665
  -1   8  10 0.34782 4.60127   1-0.91307 0.88285-0.09576 0.46597 0.26220 0.19095
  -1   8   9 10.6448 4.29149   1-0.92139 0.88450-0.09562 0.46579 0.24154 0.16495
  -1   8   8 102.732  7.0814   1-0.92914 0.88560-0.09504 0.46517 0.22124 0.13858
  -1   8   7 18.7876 2.34271   1-0.93634 0.88614-0.09395 0.46403 0.20140 0.11176
  -1   8   6 41.6164 3.10733   1-0.94299 0.88613-0.09227 0.46231 0.18214 0.08435
  -1   8   5 23.0094 2.28504   1-0.94909 0.88557-0.08989 0.45988 0.16362 0.05620
  -1   8   4 139.076 6.74398   1-0.95461 0.88444-0.08663 0.45658 0.14607 0.02708
  -1   8   3 68.6746 4.20713   1-0.95954 0.88271-0.08226 0.45216 0.12984-0.00336
  -1   8   2 319.901 8.91312   1-0.96382 0.88033-0.07638 0.44624 0.11546-0.03563
  -1   8   1 541.875 11.3092   1-0.96735 0.87720-0.06839 0.43821 0.10374-0.07059
  -1   8   0 104.964 5.60425   1-0.96988 0.87307-0.05721 0.42698 0.09614-0.10965
  -1   8  -1 211.193  7.4415   1-0.97087 0.86741-0.04080 0.41052 0.09529-0.15547
  -1   8  -2 23.0851 2.04051   1-0.96879 0.85867-0.01481 0.38449 0.10671-0.21356
  -1   8  -3 35.5721 2.73134   1-0.95844 0.84166 0.03183 0.33780 0.14379-0.29730
  -1   8  -4 164.024 7.20899   1-0.91428 0.79084 0.13599 0.23360 0.24702-0.44720
  -1   8  -5 12.7958  1.7305   1-0.61861 0.48851 0.45945-0.08991 0.54251-0.78936
  -1   8  -6-2.43484 2.77219   1 0.43283-0.56959 0.79451-0.42500 0.48475-0.77827
  -1   8  -7 54.6051 4.16203   1 0.72629-0.86971 0.68579-0.31633 0.15986-0.50003
  -1   8  -8 52.3626 3.86364   1 0.77803-0.92811 0.62178-0.25236 0.01755-0.40439
  -1   8  -9 91.9804 6.20344   1 0.79029-0.94702 0.58692-0.21755-0.06351-0.37000
  -1   8 -10 496.053 13.9475   1 0.79114-0.95453 0.56498-0.19565-0.12041-0.35977
  -1   8 -11 319.851 12.3705   1 0.78723-0.95729 0.54955-0.18027-0.16562-0.36123
  -1   8 -12 69.3211 5.69194   1 0.78077-0.95748 0.53777-0.16853-0.20432-0.36919
  -1   8 -13 171.277   9.706   1 0.77264-0.95601 0.52818-0.15899-0.23906-0.38112
  -1   8 -14-2.45264 4.52245   1 0.76328-0.95330 0.51998-0.15084-0.27120-0.39565
  -1   8 -15 54.5275 3.91737   1 0.75289-0.94957 0.51268-0.14358-0.30155-0.41197
  -1   8 -16 9.63874  4.7775   1 0.74159-0.94493 0.50596-0.13690-0.33061-0.42957
  -1   8 -17    0.00 6.32217   1 0.72944-0.93944 0.49961-0.13060-0.35872-0.44812
  -1   9 -16 18.8016 3.43215   1 0.73118-0.93447 0.54742-0.13212-0.29911-0.46103
  -1   9 -15 49.8309 3.97044   1 0.74136-0.93799 0.55668-0.14135-0.26583-0.44764
  -1   9 -14 84.9084 6.81142   1 0.75019-0.94017 0.56715-0.15177-0.23017-0.43663
  -1   9 -13 0.47671 4.07298   1 0.75731-0.94063 0.57939-0.16396-0.19113-0.42901
  -1   9 -12 18.6528 2.84018   1 0.76201-0.93868 0.59430-0.17883-0.14706-0.42641
  -1   9 -11 1.65484 3.74631   1 0.76289-0.93290 0.61339-0.19787-0.09511-0.43170
  -1   9 -10 111.411 8.07725   1 0.75675-0.92009 0.63934-0.22378-0.02986-0.45028
  -1   9  -9 145.234 8.46141   1 0.73508-0.89177 0.67715-0.26155 0.06006-0.49353
  -1   9  -8 11.0778 4.31202   1 0.66985-0.81988 0.73557-0.31992 0.20092-0.58772
  -1   9  -7 2.82706  3.3977   1 0.44364-0.58701 0.81024-0.39455 0.44396-0.78409
  -1   9  -6 18.3681 2.11819   1-0.23349 0.09677 0.69725-0.28151 0.63782-0.93129
  -1   9  -5 5.28369 3.27862   1-0.76091 0.63085 0.35503 0.06075 0.42879-0.67560
  -1   9  -4 83.3708 5.76821   1-0.90131 0.77791 0.17490 0.24093 0.26341-0.46354
  -1   9  -3 154.144 7.30748   1-0.94174 0.82500 0.09011 0.32576 0.18620-0.33967
  -1   9  -2 1135.46 17.3236   1-0.95593 0.84585 0.04340 0.37252 0.15091-0.25771
  -1   9  -1 290.093 9.31152   1-0.96092 0.85750 0.01433 0.40163 0.13648-0.19662
  -1   9   0 504.103 11.6757   1-0.96182 0.86506-0.00532 0.42132 0.13360-0.14707
  -1   9   1 349.953 9.76472   1-0.96052 0.87041-0.01935 0.43540 0.13771-0.10452
  -1   9   2 1622.68 20.5732   1-0.95781 0.87436-0.02976 0.44585 0.14635-0.06649
  -1   9   3 420.496 11.1002   1-0.95408 0.87730-0.03767 0.45381 0.15808-0.03155
  -1   9   4 1156.50 17.9982   1-0.94954 0.87941-0.04378 0.45996 0.17200 0.00120
  -1   9   5 491.902 12.6164   1-0.94429 0.88082-0.04852 0.46475 0.18755 0.03232
  -1   9   6 193.158 8.43208   1-0.93839 0.88158-0.05219 0.46846 0.20432 0.06221
  -1   9   7 6.35736  3.8173   1-0.93188 0.88173-0.05499 0.47130 0.22204 0.09116
  -1   9   8 61.1495 5.12251   1-0.92477 0.88128-0.05706 0.47342 0.24051 0.11935
  -1   9   9 105.714 7.80182   1-0.91708 0.88024-0.05851 0.47492 0.25959 0.14695
  -1   9  10 132.907 8.59504   1-0.90881 0.87863-0.05943 0.47587 0.27915 0.17405
  -1   9  11 3.97163 5.47451   1-0.89995 0.87642-0.05986 0.47635 0.29912 0.20074
  -1   9  12 5.11574 5.32463   1-0.89050 0.87363-0.05986 0.47639 0.31943 0.22710
  -1   9  13 21.5742 3.27404   1-0.88045 0.87024-0.05945 0.47603 0.34003 0.25317
  -1   9  14 1.47339 5.70643   1-0.86979 0.86624-0.05867 0.47530 0.36087 0.27900
  -1   9  15 8.42969 5.26856   1-0.85850 0.86162-0.05753 0.47420 0.38191 0.30462
  -1   9  16-13.5535 6.33905   1-0.84658 0.85635-0.05605 0.47277 0.40314 0.33006
  -1   9  17 15.1172 7.43055   1-0.83400 0.85043-0.05424 0.47100 0.42452 0.35535
  -1  10  16 5.87799 6.54545   1-0.84142 0.85124-0.02343 0.48638 0.41431 0.31893
  -1  10  15 18.1547 6.80487   1-0.85337 0.85653-0.02451 0.48742 0.39367 0.29291
  -1  10  14-6.17554 6.42771   1-0.86466 0.86116-0.02523 0.48809 0.37324 0.26667
  -1  10  13 103.647  7.4912   1-0.87532 0.86516-0.02555 0.48837 0.35306 0.24019
  -1  10  12 63.2182 4.65852   1-0.88536 0.86854-0.02546 0.48823 0.33317 0.21341
  -1  10  11  50.856 4.10547   1-0.89478 0.87130-0.02492 0.48765 0.31362 0.18629
  -1  10  10-1.97438 5.57041   1-0.90358 0.87345-0.02390 0.48658 0.29448 0.15877
  -1  10   9-0.37054 4.61321   1-0.91178 0.87499-0.02233 0.48497 0.27581 0.13077
  -1  10   8-0.69702 4.57068   1-0.91937 0.87592-0.02016 0.48275 0.25772 0.10219
  -1  10   7 11.5089 4.32504   1-0.92633 0.87622-0.01729 0.47984 0.24032 0.07292
  -1  10   6 329.912 11.1239   1-0.93265 0.87589-0.01361 0.47611 0.22378 0.04280
  -1  10   5 1.18706 3.95933   1-0.93830 0.87488-0.00895 0.47141 0.20831 0.01160
  -1  10   4 47.3857 3.95121   1-0.94322 0.87313-0.00310 0.46552 0.19419-0.02095
  -1  10   3 4.08854 2.00765   1-0.94731 0.87057 0.00425 0.45812 0.18184-0.05526
  -1  10   2   2.686 3.52266   1-0.95044 0.86703 0.01355 0.44878 0.17181-0.09190
  -1  10   1-5.03467 3.88541   1-0.95233 0.86227 0.02547 0.43681 0.16495-0.13171
  -1  10   0 306.635 9.78417   1-0.95253 0.85581 0.04108 0.42116 0.16257-0.17599
  -1  10  -1 438.207 11.5551   1-0.95015 0.84677 0.06212 0.40007 0.16672-0.22682
  -1  10  -2 43.7068 3.82571   1-0.94331 0.83328 0.09168 0.37047 0.18095-0.28771
  -1  10  -3 62.9635 4.36971   1-0.92772 0.81103 0.13563 0.32647 0.21159-0.36502
  -1  10  -4 6.32485 1.87572   1-0.89201 0.76865 0.20616 0.25590 0.27061-0.47070
  -1  10  -5 5.18398 3.56923   1-0.80135 0.67134 0.32993 0.13208 0.37929-0.62605
  -1  10  -6 3.21189 3.66212   1-0.54650 0.40984 0.55044-0.08846 0.54670-0.84013
  -1  10  -7 16.8959  2.2814   1-0.00531-0.13802 0.79196-0.33003 0.60419-0.94428
  -1  10  -8 3.97002 3.51773   1 0.44351-0.59349 0.82620-0.36432 0.40883-0.79559
  -1  10  -9 202.115  9.9014   1 0.62622-0.78286 0.77015-0.30831 0.21386-0.64729
  -1  10 -10 120.913 8.58783   1 0.69517-0.85847 0.71931-0.25751 0.08207-0.56217
  -1  10 -11 171.599 9.90521   1 0.72286-0.89281 0.68212-0.22037-0.00989-0.51687
  -1  10 -12  28.073 2.98321   1 0.73322-0.90983 0.65466-0.19296-0.07937-0.49406
  -1  10 -13 41.0196 3.40931   1 0.73503-0.91831 0.63355-0.17189-0.13555-0.48454
  -1  10 -14 1.06964 4.41023   1 0.73201-0.92194 0.61661-0.15499-0.18337-0.48339
  -1  10 -15 13.7177 6.56686   1 0.72590-0.92249 0.60247-0.14090-0.22564-0.48779
  -1  10 -16 49.0079 4.11612   1 0.71762-0.92087 0.59027-0.12874-0.26406-0.49603
  -1  11 -15 16.1169 5.75652   1 0.70533-0.90188 0.64994-0.14213-0.18052-0.53287
  -1  11 -14 4.48324 4.82079   1 0.70693-0.89682 0.66815-0.16030-0.13018-0.53653
  -1  11 -13-1.57817 4.17544   1 0.70298-0.88621 0.69023-0.18234-0.07156-0.54849
  -1  11 -12 5.43343 4.50008   1 0.68965-0.86622 0.71782-0.20989-0.00043-0.57295
  -1  11 -11 36.4629 3.26134   1 0.65871-0.82863 0.75303-0.24505 0.09027-0.61699
  -1  11 -10 18.8319  2.5222   1 0.59085-0.75411 0.79711-0.28909 0.21181-0.69186
  -1  11  -9 2.46717 4.72428   1 0.43898-0.59558 0.84181-0.33373 0.37534-0.80872
  -1  11  -8 2.32939 3.92095   1 0.11733-0.26727 0.83559-0.32748 0.54878-0.93549
  -1  11  -7 231.601 10.6166   1-0.34033 0.19705 0.68823-0.18007 0.58580-0.92585
  -1  11  -6 2.44577 3.54598   1-0.66649 0.52987 0.47930 0.02891 0.46993-0.76331
  -1  11  -5 20.6855 2.52746   1-0.81749 0.68753 0.32821 0.18004 0.35150-0.59822
  -1  11  -4 5.12649  3.4805   1-0.88403 0.76073 0.23426 0.27403 0.27390-0.47395
  -1  11  -3 471.237 13.0677   1-0.91553 0.79888 0.17424 0.33410 0.22794-0.38132
  -1  11  -2 312.511 10.8321   1-0.93131 0.82132 0.13366 0.37472 0.20224-0.30895
  -1  11  -1 41.2206 2.82579   1-0.93918 0.83585 0.10478 0.40365 0.18949-0.24953
  -1  11   0 215.943 9.10409   1-0.94262 0.84595 0.08336 0.42511 0.18531-0.19869
  -1  11   1 195.422 8.53528   1-0.94331 0.85330 0.06698 0.44153 0.18702-0.15374
  -1  11   2 240.437 9.51564   1-0.94213 0.85877 0.05416 0.45440 0.19293-0.11298
  -1  11   3 262.573 10.0082   1-0.93957 0.86287 0.04395 0.46466 0.20192-0.07530
  -1  11   4 381.539 12.1985   1-0.93591 0.86587 0.03572 0.47293 0.21324-0.03995
  -1  11   5 484.374 13.5133   1-0.93134 0.86796 0.02906 0.47964 0.22635-0.00639
  -1  11   6 154.385 8.60279   1-0.92596 0.86924 0.02365 0.48509 0.24087 0.02575
  -1  11   7 152.021 8.60904   1-0.91985 0.86979 0.01927 0.48951 0.25651 0.05678
  -1  11   8 6.76998 4.41829   1-0.91305 0.86965 0.01576 0.49307 0.27307 0.08688
  -1  11   9 170.629 10.2412   1-0.90559 0.86885 0.01300 0.49587 0.29038 0.11624
  -1  11  10 69.3274 4.80959   1-0.89749 0.86740 0.01090 0.49802 0.30832 0.14496
  -1  11  11 80.0401 6.61106   1-0.88875 0.86532 0.00937 0.49959 0.32679 0.17317
  -1  11  12 34.3106 3.49784   1-0.87938 0.86261 0.00837 0.50063 0.34569 0.20093
  -1  11  13-3.04429 5.55809   1-0.86938 0.85926 0.00786 0.50119 0.36498 0.22831
  -1  11  14-3.24261 6.48522   1-0.85873 0.85528 0.00778 0.50131 0.38460 0.25536
  -1  11  15 16.1208 6.56448   1-0.84743 0.85063 0.00813 0.50101 0.40449 0.28213
  -1  11  16 29.4312 3.90942   1-0.83547 0.84533 0.00887 0.50031 0.42464 0.30865
  -1  12  15 4.82852 6.33024   1-0.84073 0.84397 0.04042 0.51495 0.41444 0.27222
  -1  12  14 6.82215 4.82399   1-0.85202 0.84861 0.04040 0.51493 0.39501 0.24499
  -1  12  13 16.6062 5.74456   1-0.86265 0.85258 0.04081 0.51447 0.37588 0.21746
  -1  12  12    0.00 5.93304   1-0.87262 0.85589 0.04170 0.51354 0.35709 0.18957
  -1  12  11 7.15102 5.53916   1-0.88194 0.85855 0.04309 0.51211 0.33872 0.16128
  -1  12  10 14.6813 2.89117   1-0.89059 0.86055 0.04503 0.51012 0.32081 0.13252
  -1  12   9 10.6773 5.03533   1-0.89859 0.86189 0.04757 0.50753 0.30346 0.10320
  -1  12   8 34.2489 3.93932   1-0.90592 0.86256 0.05081 0.50425 0.28677 0.07323
  -1  12   7 26.5298 2.99074   1-0.91255 0.86253 0.05482 0.50019 0.27085 0.04248
  -1  12   6 24.0258 2.84984   1-0.91845 0.86177 0.05974 0.49523 0.25588 0.01079
  -1  12   5 8.91273 4.95278   1-0.92356 0.86022 0.06571 0.48921 0.24205-0.02205
  -1  12   4  331.99 11.8446   1-0.92780 0.85781 0.07297 0.48191 0.22962-0.05629
  -1  12   3 202.157  9.7894   1-0.93106 0.85441 0.08178 0.47305 0.21896-0.09230
  -1  12   2   19.44 2.78668   1-0.93313 0.84982 0.09256 0.46223 0.21055-0.13055
  -1  12   1 67.6755 4.66956   1-0.93373 0.84376 0.10587 0.44888 0.20504-0.17171
  -1  12   0 20.4194 2.57887   1-0.93237 0.83574 0.12251 0.43219 0.20338-0.21671
  -1  12  -1 3.61367 4.32094   1-0.92822 0.82494 0.14373 0.41093 0.20693-0.26693
  -1  12  -2 2.00052 3.65243   1-0.91983 0.80989 0.17143 0.38319 0.21772-0.32439
  -1  12  -3 110.152 7.41687   1-0.90445 0.78784 0.20871 0.34586 0.23887-0.39221
  -1  12  -4 47.0764 3.73653   1-0.87652 0.75326 0.26074 0.29379 0.27509-0.47510
  -1  12  -5 307.715 11.9286   1-0.82420 0.69428 0.33623 0.21826 0.33310-0.57977
  -1  12  -6 11.0068 4.63294   1-0.72142 0.58485 0.44839 0.10605 0.41916-0.71250
  -1  12  -7-0.79479 3.97397   1-0.51842 0.37518 0.60668-0.05229 0.52249-0.86250
  -1  12  -8 0.83534 4.25941   1-0.17940 0.02951 0.77533-0.22098 0.57415-0.96082
  -1  12  -9  112.28 8.79527   1 0.18692-0.34348 0.86185-0.30755 0.49433-0.92767
  -1  12 -10 19.6769 2.71821   1 0.43198-0.59519 0.85683-0.30257 0.34223-0.82223
  -1  12 -11 69.9568 6.25754   1 0.56073-0.73059 0.81961-0.26540 0.20077-0.72744
  -1  12 -12 12.0123 4.40076   1 0.62524-0.80177 0.78105-0.22688 0.08880-0.66214
  -1  12 -13-2.21676 4.76732   1 0.65744-0.84063 0.74820-0.19408 0.00088-0.62088
  -1  12 -14 40.9453 4.19631   1 0.67262-0.86247 0.72118-0.16710-0.07034-0.59633
  -1  13 -14-1.85501  5.1363   1 0.62622-0.81602 0.77443-0.17411-0.00426-0.66236
  -1  13 -13 15.1975 5.60653   1 0.59411-0.77725 0.80495-0.20459 0.08027-0.70023
  -1  13 -12 38.0367 3.70044   1 0.53393-0.71041 0.83912-0.23872 0.18380-0.75709
  -1  13 -11 0.52346 4.28466   1 0.42325-0.59308 0.87114-0.27069 0.30894-0.83557
  -1  13 -10 0.99274 4.43965   1 0.22842-0.39158 0.88113-0.28063 0.44360-0.92356
  -1  13  -9 10.1062 2.52453   1-0.06390-0.09261 0.83061-0.23008 0.53897-0.97227
  -1  13  -8 76.6676 6.12294   1-0.37901 0.22917 0.70571-0.10513 0.53853-0.92516
  -1  13  -7 55.5158 3.73661   1-0.61234 0.46915 0.55865 0.04198 0.46618-0.80614
  -1  13  -6 10.2918  4.6393   1-0.74990 0.61337 0.43734 0.16333 0.38401-0.67730
  -1  13  -5 40.4523 3.71697   1-0.82613 0.69625 0.34920 0.25152 0.31949-0.56612
  -1  13  -4 80.6438 5.55611   1-0.86906 0.74585 0.28628 0.31448 0.27496-0.47492
  -1  13  -3  71.061 5.16434   1-0.89400 0.77744 0.24050 0.36030 0.24627-0.39956
  -1  13  -2 18.4343 2.68266   1-0.90873 0.79883 0.20625 0.39460 0.22916-0.33578
  -1  13  -1 49.0614 3.77671   1-0.91729 0.81405 0.17993 0.42096 0.22043-0.28039
  -1  13   0 0.35972 3.95687   1-0.92188 0.82529 0.15923 0.44171 0.21784-0.23113
  -1  13   1 37.6758 3.07787   1-0.92373 0.83380 0.14264 0.45834 0.21982-0.18645
  -1  13   2 11.9966 5.07647   1-0.92359 0.84033 0.12915 0.47187 0.22528-0.14524
  -1  13   3 41.8719 3.44828   1-0.92192 0.84532 0.11806 0.48301 0.23344-0.10673
  -1  13   4 77.1102 5.62348   1-0.91902 0.84907 0.10886 0.49226 0.24372-0.07035
  -1  13   5 459.925  14.673   1-0.91506 0.85177 0.10120 0.49996 0.25570-0.03566
  -1  13   6-8.86106 5.52258   1-0.91020 0.85357 0.09480 0.50640 0.26906-0.00235
  -1  13   7 63.4667 5.19446   1-0.90450 0.85453 0.08948 0.51177 0.28354 0.02983
  -1  13   8 66.5053   4.503   1-0.89803 0.85472 0.08507 0.51622 0.29897 0.06107
  -1  13   9 236.612 12.5076   1-0.89084 0.85418 0.08146 0.51988 0.31518 0.09152
  -1  13  10 39.5205 3.94559   1-0.88295 0.85295 0.07855 0.52284 0.33206 0.12131
  -1  13  11 19.0037 3.74091   1-0.87436 0.85102 0.07626 0.52516 0.34951 0.15053
  -1  13  12 55.5122 4.75896   1-0.86511 0.84842 0.07455 0.52692 0.36745 0.17926
  -1  13  13-0.56619 6.17642   1-0.85517 0.84515 0.07336 0.52816 0.38580 0.20757
  -1  13  14 1.19758 6.61387   1-0.84456 0.84120 0.07265 0.52891 0.40452 0.23552
  -1  14  13 6.58808 6.36657   1-0.84696 0.83699 0.10551 0.54223 0.39482 0.19860
  -1  14  12 3.98151 5.42589   1-0.85686 0.84023 0.10697 0.54074 0.37682 0.16993
  -1  14  11-7.03188 6.19104   1-0.86607 0.84277 0.10895 0.53871 0.35925 0.14084
  -1  14  10 9.57154 3.26294   1-0.87458 0.84462 0.11151 0.53610 0.34217 0.11125
  -1  14   9 4.42975 6.32235   1-0.88238 0.84576 0.11472 0.53285 0.32566 0.08109
  -1  14   8-1.41419 5.47715   1-0.88945 0.84618 0.11863 0.52890 0.30982 0.05027
  -1  14   7 19.9322 6.87017   1-0.89576 0.84583 0.12334 0.52414 0.29475 0.01867
  -1  14   6 16.9834 2.78116   1-0.90128 0.84469 0.12897 0.51847 0.28061-0.01386
  -1  14   5 13.1333 5.88559   1-0.90593 0.84268 0.13565 0.51174 0.26757-0.04748
  -1  14   4-2.06365 4.18875   1-0.90962 0.83972 0.14358 0.50377 0.25585-0.08243
  -1  14   3  96.774 6.69587   1-0.91224 0.83567 0.15300 0.49430 0.24574-0.11899
  -1  14   2-1.59428  4.5093   1-0.91357 0.83036 0.16423 0.48303 0.23762-0.15753
  -1  14   1 31.6316 3.23497   1-0.91336 0.82348 0.17771 0.46950 0.23197-0.19855
  -1  14   0-3.15859 4.70487   1-0.91117 0.81463 0.19404 0.45313 0.22944-0.24269
  -1  14  -1 190.898 10.6123   1-0.90634 0.80315 0.21405 0.43308 0.23093-0.29084
  -1  14  -2 200.371 10.2296   1-0.89783 0.78797 0.23895 0.40813 0.23763-0.34421
  -1  14  -3 248.955 11.2622   1-0.88386 0.76735 0.27048 0.37656 0.25121-0.40446
  -1  14  -4 2.51161 4.22767   1-0.86144 0.73827 0.31124 0.33576 0.27391-0.47382
  -1  14  -5 97.4001 6.62074   1-0.82518 0.69535 0.36502 0.28193 0.30857-0.55515
  -1  14  -6 50.5257 3.91483   1-0.76538 0.62889 0.43709 0.20981 0.35801-0.65126
  -1  14  -7 22.8929 3.05504   1-0.66522 0.52207 0.53317 0.11369 0.42222-0.76213
  -1  14  -8 15.4527 5.20096   1-0.50096 0.35115 0.65358-0.00676 0.49003-0.87661
  -1  14  -9 1.01011 4.51734   1-0.26024 0.10378 0.77905-0.13228 0.52772-0.96097
  -1  14 -10 50.3133 4.09095   1 0.01721-0.18033 0.86784-0.22111 0.49466-0.97457
  -1  14 -11 3.89522 4.12682   1 0.25358-0.42335 0.89698-0.25029 0.39594-0.92252
  -1  14 -12 11.7127 5.79748   1 0.41315-0.58958 0.88465-0.23802 0.27519-0.84844
  -1  14 -13-8.63822 4.69905   1 0.50923-0.69233 0.85639-0.20980 0.16258-0.78250
  -1  15 -12 9.92818 5.40949   1 0.26837-0.44477 0.91077-0.21790 0.35039-0.92359
  -1  15 -11-5.91641 6.20518   1 0.07413-0.24386 0.89474-0.20182 0.44734-0.97388
  -1  15 -10 7.34502 6.21502   1-0.16463 0.00156 0.83279-0.13983 0.50006-0.97993
  -1  15  -9-0.54067  4.5558   1-0.39622 0.23981 0.73153-0.03853 0.49273-0.92594
  -1  15  -8 79.8813 6.80282   1-0.57570 0.42594 0.62008 0.07297 0.44524-0.83178
  -1  15  -7 -7.9867  4.4647   1-0.69653 0.55343 0.52173 0.17136 0.38788-0.72775
  -1  15  -6 46.2761 3.69559   1-0.77349 0.63705 0.44326 0.24988 0.33765-0.63085
  -1  15  -5 3.73902 5.16236   1-0.82225 0.69247 0.38263 0.31055 0.29926-0.54579
  -1  15  -4 99.2319 6.83294   1-0.85352 0.73040 0.33579 0.35743 0.27214-0.47201
  -1  15  -3 43.1511 3.35088   1-0.87381 0.75735 0.29916 0.39411 0.25432-0.40753
  -1  15  -2 79.4927 6.33589   1-0.88697 0.77717 0.27005 0.42326 0.24384-0.35038
  -1  15  -1 16.8558 2.90664   1-0.89531 0.79216 0.24656 0.44680 0.23906-0.29893
  -1  15   0  37.419 3.61807   1-0.90024 0.80375 0.22732 0.46608 0.23874-0.25195
  -1  15   1 95.1116 6.80827   1-0.90265 0.81282 0.21138 0.48206 0.24194-0.20847
  -1  15   2  5.6611 4.28888   1-0.90312 0.81995 0.19805 0.49544 0.24793-0.16780
  -1  15   3 94.1143 6.69376   1-0.90204 0.82553 0.18682 0.50672 0.25618-0.12938
  -1  15   4-1.79756   5.755   1-0.89967 0.82981 0.17730 0.51628 0.26626-0.09280
  -1  15   5 24.9804 3.34166   1-0.89619 0.83299 0.16921 0.52441 0.27785-0.05772
  -1  15   6 5.68113 5.56152   1-0.89172 0.83518 0.16233 0.53134 0.29071-0.02391
  -1  15   7 65.9417 4.93855   1-0.88637 0.83649 0.15649 0.53722 0.30462 0.00884
  -1  15   8 2.53676  5.2481   1-0.88019 0.83697 0.15155 0.54220 0.31942 0.04071
  -1  15   9 46.0073  4.1612   1-0.87323 0.83666 0.14741 0.54639 0.33499 0.07181
  -1  15  10 66.8493 5.12254   1-0.86551 0.83561 0.14398 0.54987 0.35121 0.10225
  -1  15  11 21.4041  3.8402   1-0.85707 0.83382 0.14119 0.55270 0.36800 0.13213
  -1  15  12  7.8504 6.80535   1-0.84791 0.83132 0.13898 0.55495 0.38527 0.16152
  -1  16  11 17.7091 3.78909   1-0.84738 0.82418 0.17302 0.56710 0.37582 0.12435
  -1  16  10 1.76581 5.29743   1-0.85577 0.82591 0.17599 0.56409 0.35926 0.09424
  -1  16   9  5.0927 5.45691   1-0.86341 0.82689 0.17960 0.56044 0.34326 0.06358
  -1  16   8 1.09089 5.87462   1-0.87028 0.82710 0.18391 0.55608 0.32790 0.03228
  -1  16   7 41.4903 3.68774   1-0.87635 0.82651 0.18901 0.55094 0.31327 0.00024
  -1  16   6 17.9878 3.51894   1-0.88157 0.82507 0.19500 0.54491 0.29950-0.03266
  -1  16   5 32.0597 3.56788   1-0.88587 0.82272 0.20199 0.53787 0.28673-0.06656
  -1  16   4  13.108 3.16148   1-0.88918 0.81937 0.21015 0.52967 0.27515-0.10164
  -1  16   3 16.0437 2.89916   1-0.89136 0.81489 0.21967 0.52010 0.26498-0.13814
  -1  16   2 98.3388  6.7002   1-0.89224 0.80912 0.23081 0.50892 0.25650-0.17633
  -1  16   1 35.8112 3.40054   1-0.89159 0.80181 0.24390 0.49578 0.25007-0.21656
  -1  16   0 6.11865 5.66756   1-0.88906 0.79261 0.25937 0.48027 0.24614-0.25930
  -1  16  -1 8.50748 4.01046   1-0.88413 0.78103 0.27779 0.46180 0.24529-0.30512
  -1  16  -2 10.0204 5.78525   1-0.87606 0.76630 0.29995 0.43960 0.24827-0.35477
  -1  16  -3  108.14 7.19646   1-0.86369 0.74727 0.32689 0.41261 0.25604-0.40920
  -1  16  -4 12.3444 5.69449   1-0.84523 0.72215 0.36007 0.37939 0.26979-0.46961
  -1  16  -5 23.4118 3.46841   1-0.81784 0.68810 0.40144 0.33797 0.29093-0.53743
  -1  16  -6 45.7889 3.89378   1-0.77696 0.64056 0.45353 0.28584 0.32090-0.61406
  -1  16  -7 4.29836 6.35736   1-0.71540 0.57235 0.51924 0.22009 0.36033-0.70016
  -1  16  -8 48.1893 4.20481   1-0.62272 0.47301 0.60069 0.13859 0.40717-0.79366
  -1  16  -9 1.15683 5.17352   1-0.48694 0.33057 0.69598 0.04326 0.45280-0.88596
  -1  16 -10 45.4436 3.97777   1-0.30342 0.14039 0.79376-0.05457 0.47866-0.95848
  -1  17  -9 4.94519 5.52889   1-0.54743 0.39110 0.67223 0.11324 0.41505-0.84816
  -1  17  -8  44.663 4.23094   1-0.65284 0.50318 0.59128 0.19423 0.37517-0.76162
  -1  17  -7    0.00 5.29254   1-0.72648 0.58347 0.52269 0.26287 0.33750-0.67728
  -1  17  -6  17.381 6.61031   1-0.77721 0.64086 0.46656 0.31904 0.30655-0.59967
  -1  17  -5 23.4136 3.28903   1-0.81221 0.68252 0.42109 0.36456 0.28323-0.52968
  -1  17  -4 32.3694  3.5938   1-0.83650 0.71347 0.38415 0.40154 0.26693-0.46671
  -1  17  -3 16.2729 5.62927   1-0.85337 0.73699 0.35390 0.43183 0.25662-0.40973
  -1  17  -2 60.4304 4.88351   1-0.86497 0.75526 0.32889 0.45689 0.25126-0.35771
  -1  17  -1 55.9731 5.19894   1-0.87273 0.76967 0.30800 0.47783 0.24995-0.30973
  -1  17   0 18.7083 3.22875   1-0.87758 0.78118 0.29039 0.49548 0.25194-0.26505
  -1  17   1 97.9838 7.65696   1-0.88017 0.79043 0.27544 0.51047 0.25663-0.22308
  -1  17   2-4.12125 5.15156   1-0.88094 0.79785 0.26267 0.52329 0.26357-0.18335
  -1  17   3 65.9568 4.46586   1-0.88019 0.80377 0.25169 0.53431 0.27235-0.14547
  -1  17   4 18.4318 3.21202   1-0.87816 0.80839 0.24224 0.54381 0.28269-0.10914
  -1  17   5 20.4933 3.37935   1-0.87499 0.81188 0.23408 0.55202 0.29434-0.07412
  -1  17   6 2.76157 5.03183   1-0.87081 0.81436 0.22703 0.55910 0.30709-0.04021
  -1  17   7 7.38073 5.92747   1-0.86570 0.81591 0.22097 0.56522 0.32080-0.00725
  -1  17   8 1.75671  5.0712   1-0.85973 0.81660 0.21576 0.57047 0.33532 0.02490
  -1  17   9-4.84627  6.5805   1-0.85294 0.81646 0.21133 0.57494 0.35055 0.05633
  -1  18   7 12.2009 6.39819   1-0.85444 0.80469 0.25241 0.58000 0.32730-0.01370
  -1  18   6 1.18955 5.31985   1-0.85946 0.80306 0.25851 0.57386 0.31360-0.04667
  -1  18   5 6.98314 6.53213   1-0.86354 0.80048 0.26556 0.56677 0.30079-0.08053
  -1  18   4-0.57151 6.23444   1-0.86660 0.79688 0.27366 0.55862 0.28902-0.11542
  -1  18   3  14.652 5.91045   1-0.86853 0.79215 0.28300 0.54924 0.27845-0.15152
  -1  18   2-1.67411 6.03609   1-0.86919 0.78615 0.29375 0.53844 0.26931-0.18904
  -1  18   1-7.21508 5.40953   1-0.86836 0.77866 0.30618 0.52597 0.26184-0.22824
  -1  18   0 8.87139 5.02086   1-0.86578 0.76942 0.32058 0.51152 0.25636-0.26943
  -1  18  -1 11.4479 5.25711   1-0.86105 0.75804 0.33738 0.49468 0.25327-0.31301
  -1  18  -2-8.79117 5.91774   1-0.85364 0.74397 0.35708 0.47493 0.25304-0.35945
  -1  18  -3-2.78098 5.12787   1-0.84276 0.72643 0.38036 0.45161 0.25626-0.40933
  -1  18  -4-8.48029 6.11522   1-0.82728 0.70429 0.40808 0.42385 0.26361-0.46335
  -1  18  -5 1.15386 5.35024   1-0.80554 0.67589 0.44135 0.39054 0.27588-0.52229
  -1  18  -6 12.4074 5.69773   1-0.77508 0.63877 0.48154 0.35029 0.29384-0.58692
  -1  18  -7  4.2496  5.3959   1-0.73229 0.58933 0.53024 0.30155 0.31800-0.65774
  -1  19  -4 9.13547 5.87328   1-0.81753 0.69459 0.43188 0.44628 0.25986-0.45956
  -1  19  -3 40.1142 3.73226   1-0.83178 0.71549 0.40637 0.47183 0.25508-0.40811
  -1  19  -2 9.49291 6.44496   1-0.84197 0.73235 0.38466 0.49359 0.25379-0.36015
  -1  19  -1 49.1438 4.37582   1-0.84902 0.74606 0.36608 0.51221 0.25544-0.31514
  -1  19   0-3.52295 6.10193   1-0.85359 0.75728 0.35007 0.52827 0.25959-0.27262
  -1  19   1 58.7709 5.36073   1-0.85612 0.76647 0.33622 0.54217 0.26584-0.23220
  -1  19   2 22.4444 3.63118   1-0.85697 0.77398 0.32417 0.55425 0.27386-0.19356
  -1  19   3 20.9443 3.37564   1-0.85637 0.78003 0.31368 0.56480 0.28341-0.15643
  -1  19   4 17.2484 3.34458   1-0.85451 0.78483 0.30451 0.57401 0.29424-0.12060
   0  19   4-3.00723   6.104   1-0.77607 0.80357 0.37638 0.50223 0.38985-0.20235
   0  19   3 8.30201 5.30396   1-0.77431 0.79515 0.38948 0.48908 0.38290-0.24206
   0  19   2-5.86945 6.79438   1-0.77070 0.78488 0.40417 0.47435 0.37732-0.28315
   0  19   1 6.41614 6.52133   1-0.76495 0.77247 0.42067 0.45781 0.37330-0.32580
   0  19   0-4.07426 6.18714   1-0.75670 0.75757 0.43922 0.43922 0.37101-0.37017
   0  19  -1 8.74791 6.46794   1-0.74549 0.73970 0.46010 0.41829 0.37062-0.41645
   0  19  -2 1.17352 6.15401   1-0.73071 0.71826 0.48364 0.39470 0.37231-0.46481
   0  19  -3 16.0036 6.24474   1-0.71162 0.69251 0.51020 0.36810 0.37622-0.51538
   0  19  -4 6.01107 4.57789   1-0.68725 0.66148 0.54013 0.33812 0.38241-0.56824
   0  18  -7 4.77615  5.7264   1-0.55450 0.50871 0.65046 0.18143 0.43449-0.76037
   0  18  -6-2.32571 5.20045   1-0.60990 0.57077 0.60431 0.22762 0.42019-0.69940
   0  18  -5 38.4743 4.08436   1-0.65407 0.62159 0.56266 0.26932 0.40683-0.63938
   0  18  -4 51.0889 4.21597   1-0.68892 0.66311 0.52557 0.30645 0.39549-0.58136
   0  18  -3 72.0095   5.554   1-0.71621 0.69705 0.49279 0.33928 0.38663-0.52584
   0  18  -2 89.0229 6.43422   1-0.73740 0.72490 0.46391 0.36820 0.38041-0.47295
   0  18  -1 150.979 11.1031   1-0.75367 0.74783 0.43849 0.39366 0.37676-0.42263
   0  18   0 12.9127 5.43384   1-0.76595 0.76676 0.41610 0.41610 0.37550-0.37470
   0  18   1 172.037 11.6044   1-0.77494 0.78242 0.39634 0.43590 0.37642-0.32896
   0  18   2 94.1149 7.64456   1-0.78122 0.79536 0.37888 0.45341 0.37931-0.28519
   0  18   3 80.9953 6.52622   1-0.78521 0.80600 0.36342 0.46892 0.38396-0.24316
   0  18   4 49.0717 4.13628   1-0.78723 0.81468 0.34970 0.48268 0.39015-0.20269
   0  18   5 46.9483 4.04173   1-0.78755 0.82167 0.33752 0.49490 0.39773-0.16360
   0  18   6 6.98298 5.13934   1-0.78638 0.82715 0.32669 0.50577 0.40652-0.12572
   0  18   7-1.19514 6.81336   1-0.78386 0.83128 0.31708 0.51543 0.41639-0.08893
   0  17   9 2.97404 6.32291   1-0.78638 0.84708 0.27239 0.51398 0.43642-0.01567
   0  17   8 0.57429 6.62308   1-0.79121 0.84525 0.28013 0.50619 0.42499-0.05091
   0  17   7  7.6266 2.88633   1-0.79490 0.84228 0.28891 0.49737 0.41449-0.08707
   0  17   6 3.39602 2.76997   1-0.79734 0.83806 0.29883 0.48740 0.40503-0.12428
   0  17   5 2.63399 6.55859   1-0.79840 0.83246 0.31006 0.47613 0.39675-0.16267
   0  17   4 20.3355 3.48091   1-0.79790 0.82531 0.32274 0.46340 0.38982-0.20241
   0  17   3 6.08538 5.69235   1-0.79562 0.81636 0.33711 0.44899 0.38443-0.24368
   0  17   2 2.00377 5.30147   1-0.79125 0.80534 0.35340 0.43266 0.38078-0.28670
   0  17   1 4.47503 5.64739   1-0.78441 0.79184 0.37190 0.41411 0.37912-0.33170
   0  17   0-8.92695   5.826   1-0.77459 0.77536 0.39298 0.39298 0.37969-0.37894
   0  17  -1 3.47998 5.73329   1-0.76113 0.75524 0.41705 0.36887 0.38278-0.42870
   0  17  -2  0.5008 5.64371   1-0.74314 0.73060 0.44459 0.34129 0.38865-0.48123
   0  17  -3 4.56196 5.04344   1-0.71950 0.70030 0.47612 0.30971 0.39749-0.53674
   0  17  -4 23.4156 3.33554   1-0.68872 0.66286 0.51220 0.27359 0.40937-0.59529
   0  17  -5 21.2071 3.15851   1-0.64895 0.61644 0.55329 0.23245 0.42407-0.65666
   0  17  -6 3.23882 4.94738   1-0.59800 0.55883 0.59965 0.18605 0.44087-0.72012
   0  17  -7 6.66681 5.09186   1-0.53351 0.48768 0.65100 0.13465 0.45822-0.78414
   0  17  -8 10.8181 3.10999   1-0.45347 0.40098 0.70620 0.07942 0.47347-0.84606
   0  17  -9-0.59413 5.21351   1-0.35714 0.29799 0.76277 0.02279 0.48275-0.90201
   0  16 -11 -9.6512 5.18892   1-0.03938-0.03313 0.87520-0.13596 0.47224-0.98487
   0  16 -10 20.6426 3.18084   1-0.17173 0.10587 0.83140-0.09211 0.49897-0.96493
   0  16  -9 8.32543 4.61042   1-0.29831 0.23911 0.77654-0.03721 0.50696-0.92626
   0  16  -8 36.1867 3.55796   1-0.41083 0.35829 0.71607 0.02331 0.50001-0.87264
   0  16  -7 4.64493  4.8139   1-0.50517 0.45929 0.65530 0.08412 0.48373-0.80969
   0  16  -6 14.5049 5.02663   1-0.58105 0.54183 0.59799 0.14147 0.46340-0.74269
   0  16  -5 0.48663 5.21853   1-0.64049 0.60792 0.54613 0.19338 0.44283-0.67546
   0  16  -4 137.435 9.61745   1-0.68632 0.66042 0.50032 0.23924 0.42432-0.61028
   0  16  -3 16.8081 5.60268   1-0.72133 0.70209 0.46038 0.27922 0.40896-0.54826
   0  16  -2 56.2084 5.16135   1-0.74789 0.73530 0.42577 0.31387 0.39712-0.48975
   0  16  -1 93.5347 6.80589   1-0.76785 0.76192 0.39582 0.34387 0.38875-0.43471
   0  16   0 13.2183  5.2169   1-0.78265 0.78338 0.36987 0.36987 0.38361-0.38290
   0  16   1 92.6374 7.18539   1-0.79337 0.80075 0.34732 0.39245 0.38137-0.33400
   0  16   2 59.2976 4.50504   1-0.80081 0.81485 0.32768 0.41214 0.38170-0.28766
   0  16   3 9.34224 2.99023   1-0.80557 0.82628 0.31052 0.42935 0.38428-0.24357
   0  16   4 147.032 10.6506   1-0.80811 0.83547 0.29548 0.44443 0.38882-0.20145
   0  16   5   0.487 4.94249   1-0.80877 0.84279 0.28227 0.45769 0.39508-0.16104
   0  16   6 5.50658 6.46915   1-0.80781 0.84849 0.27065 0.46935 0.40283-0.12212
   0  16   7-4.13278 5.00859   1-0.80543 0.85276 0.26042 0.47963 0.41188-0.08451
   0  16   8 31.3352 3.83967   1-0.80177 0.85577 0.25141 0.48867 0.42208-0.04804
   0  16   9 10.0024 4.90769   1-0.79696 0.85761 0.24350 0.49663 0.43327-0.01257
   0  16  10  17.527 3.42876   1-0.79108 0.85839 0.23656 0.50362 0.44535 0.02203
   0  16  11 3.62382 5.72977   1-0.78420 0.85817 0.23050 0.50972 0.45820 0.05584
   0  15  12 5.35576 5.73879   1-0.78640 0.86699 0.19583 0.49820 0.46756 0.09310
   0  15  11 2.83671 5.86863   1-0.79423 0.86816 0.20112 0.49287 0.45407 0.05993
   0  15  10 11.3781 5.55196   1-0.80112 0.86839 0.20724 0.48670 0.44131 0.02602
   0  15   9   14.52 3.02196   1-0.80701 0.86762 0.21428 0.47962 0.42939-0.00872
   0  15   8-2.48841 5.60859   1-0.81182 0.86577 0.22235 0.47151 0.41841-0.04442
   0  15   7 9.58221 5.54611   1-0.81547 0.86276 0.23157 0.46224 0.40852-0.08119
   0  15   6    0.00 4.81122   1-0.81782 0.85845 0.24209 0.45167 0.39987-0.11921
   0  15   5 101.522 8.06087   1-0.81870 0.85268 0.25411 0.43961 0.39266-0.15867
   0  15   4 3.06544 5.48713   1-0.81790 0.84522 0.26786 0.42582 0.38710-0.19977
   0  15   3-0.42908 4.68069   1-0.81511 0.83577 0.28361 0.41003 0.38345-0.24279
   0  15   2-2.53652 5.07303   1-0.80994 0.82394 0.30171 0.39188 0.38202-0.28803
   0  15   1 7.95949 4.60812   1-0.80186 0.80920 0.32258 0.37096 0.38315-0.33583
   0  15   0 5.42918 4.11317   1-0.79015 0.79083 0.34675 0.34675 0.38724-0.38658
   0  15  -1 5.86415 5.16415   1-0.77382 0.76784 0.37484 0.31862 0.39471-0.44071
   0  15  -2-1.26786 4.45258   1-0.75153 0.73890 0.40758 0.28584 0.40595-0.49862
   0  15  -3-1.71546 4.49797   1-0.72148 0.70219 0.44579 0.24758 0.42126-0.56060
   0  15  -4 11.3782 4.71336   1-0.68125 0.65530 0.49030 0.20302 0.44064-0.62665
   0  15  -5 105.482 8.31301   1-0.62778 0.59517 0.54173 0.15155 0.46350-0.69617
   0  15  -6 1.38764 4.00576   1-0.55756 0.51829 0.60008 0.09315 0.48811-0.76745
   0  15  -7  14.359 5.11041   1-0.46726 0.42134 0.66409 0.02910 0.51103-0.83704
   0  15  -8 1.49133 5.09387   1-0.35535 0.30277 0.73044-0.03730 0.52674-0.89941
   0  15  -9 14.6509 2.79617   1-0.22428 0.16503 0.79349-0.10039 0.52831-0.94765
   0  15 -10 11.3638 5.21851   1-0.08202 0.01612 0.84634-0.15329 0.50976-0.97576
   0  15 -11  4.5327 4.00638   1 0.05922-0.13178 0.88352-0.19051 0.46915-0.98183
   0  15 -12-1.18858  4.7543   1 0.18748-0.26670 0.90329-0.21032 0.40987-0.96921
   0  14 -13 4.13086 5.24513   1 0.38598-0.47191 0.88911-0.24242 0.30060-0.90665
   0  14 -12 6.15969 5.28276   1 0.28956-0.36882 0.89436-0.24763 0.38028-0.93966
   0  14 -11 21.4328 3.03631   1 0.16726-0.23987 0.88597-0.23920 0.45301-0.96573
   0  14 -10 29.9463 3.13966   1 0.02286-0.08881 0.85913-0.21231 0.51001-0.97606
   0  14  -9   13.04 5.61152   1-0.13261 0.07333 0.81230-0.16543 0.54370-0.96309
   0  14  -8 4.15719 3.83692   1-0.28364 0.23101 0.74935-0.10243 0.55203-0.92474
   0  14  -7 11.5242 4.64874   1-0.41676 0.37079 0.67816-0.03121 0.53975-0.86580
   0  14  -6 47.3911 3.69747   1-0.52540 0.48609 0.60684 0.04016 0.51530-0.79469
   0  14  -5 71.8767 5.90002   1-0.60957 0.57691 0.54086 0.10618 0.48655-0.71927
   0  14  -4 15.2639 5.23728   1-0.67281 0.64682 0.48268 0.16441 0.45876-0.64481
   0  14  -3  53.614  4.6266   1-0.71961 0.70027 0.43266 0.21448 0.43467-0.57405
   0  14  -2 40.5168 3.10889   1-0.75396 0.74128 0.39016 0.25702 0.41530-0.50802
   0  14  -1 11.8597 4.97342   1-0.77901 0.77299 0.35416 0.29306 0.40073-0.44678
   0  14   0 39.0048 3.08548   1-0.79710 0.79774 0.32363 0.32363 0.39061-0.39000
   0  14   1 8.09025 2.80015   1-0.80993 0.81722 0.29764 0.34967 0.38445-0.33716
   0  14   2 45.3893  3.3949   1-0.81869 0.83265 0.27541 0.37194 0.38170-0.28775
   0  14   3 47.9438 3.41488   1-0.82427 0.84488 0.25631 0.39109 0.38189-0.24127
   0  14   4 17.1111 2.94806   1-0.82730 0.85457 0.23982 0.40763 0.38459-0.19730
   0  14   5 75.2386 6.05692   1-0.82822 0.86215 0.22553 0.42196 0.38942-0.15547
   0  14   6 48.8599 4.02654   1-0.82739 0.86798 0.21312 0.43442 0.39610-0.11548
   0  14   7 18.8889 2.89361   1-0.82505 0.87229 0.20231 0.44527 0.40434-0.07706
   0  14   8-2.77461 5.06572   1-0.82139 0.87529 0.19290 0.45472 0.41395-0.04000
   0  14   9 21.2764 3.22238   1-0.81654 0.87710 0.18470 0.46296 0.42472-0.00411
   0  14  10  31.434 3.42488   1-0.81062 0.87784 0.17758 0.47013 0.43652 0.03076
   0  14  11 12.7854 6.25811   1-0.80370 0.87758 0.17142 0.47633 0.44921 0.06475
   0  14  12-3.92505 6.41776   1-0.79585 0.87638 0.16612 0.48168 0.46267 0.09795
   0  14  13 13.0002 5.35099   1-0.78709 0.87429 0.16161 0.48624 0.47682 0.13046
   0  13  14-0.59153  5.3891   1-0.78628 0.88009 0.12788 0.47378 0.48606 0.16785
   0  13  13-8.94275 6.01977   1-0.79593 0.88308 0.13162 0.46999 0.47123 0.13601
   0  13  12 17.9679 6.29743   1-0.80472 0.88521 0.13610 0.46547 0.45704 0.10353
   0  13  11  15.507 5.36433   1-0.81262 0.88646 0.14137 0.46015 0.44357 0.07034
   0  13  10 5.21693 4.90585   1-0.81960 0.88677 0.14754 0.45393 0.43092 0.03632
   0  13   9 1.80242 5.80564   1-0.82557 0.88609 0.15471 0.44672 0.41922 0.00135
   0  13   8 1.71706 4.54291   1-0.83047 0.88433 0.16301 0.43838 0.40862-0.03471
   0  13   7 10.6674  5.1572   1-0.83418 0.88138 0.17259 0.42876 0.39928-0.07204
   0  13   6 236.219 11.2876   1-0.83655 0.87709 0.18365 0.41765 0.39142-0.11085
   0  13   5 16.5913 2.62282   1-0.83736 0.87124 0.19645 0.40480 0.38529-0.15139
   0  13   4 258.984 11.1218   1-0.83633 0.86356 0.21129 0.38992 0.38120-0.19396
   0  13   3 28.5938 2.86779   1-0.83309 0.85366 0.22856 0.37261 0.37951-0.23893
   0  13   2 3.52116 3.52116   1-0.82709 0.84100 0.24874 0.35238 0.38067-0.28676
   0  13   1 70.7907 5.32821   1-0.81759 0.82484 0.27246 0.32861 0.38520-0.33796
   0  13   0 2.08076 3.79893   1-0.80353 0.80412 0.30052 0.30052 0.39372-0.39315
   0  13  -1 48.7309 3.93805   1-0.78338 0.77731 0.33388 0.26711 0.40691-0.45300
   0  13  -2 1.05598 4.08981   1-0.75498 0.74225 0.37373 0.22721 0.42539-0.51815
   0  13  -3 25.4027 2.91882   1-0.71526 0.69587 0.42141 0.17949 0.44957-0.58900
   0  13  -4 269.452 11.5371   1-0.66001 0.63397 0.47816 0.12270 0.47920-0.66530
   0  13  -5 12.1356 2.55494   1-0.58393 0.55123 0.54456 0.05625 0.51252-0.74528
   0  13  -6 246.608 10.8358   1-0.48149 0.44213 0.61940-0.01864 0.54508-0.82451
   0  13  -7 10.2467 4.83226   1-0.34959 0.30357 0.69811-0.09739 0.56876-0.89486
   0  13  -8 0.42879 4.47664   1-0.19196 0.13928 0.77193-0.17125 0.57284-0.94560
   0  13  -9 8.55113 4.69876   1-0.02210-0.03723 0.83029-0.22965 0.54869-0.96812
   0  13 -10 8.05256 4.61686   1 0.14052-0.20651 0.86614-0.26556 0.49573-0.96182
   0  13 -11 2.49784 4.86919   1 0.27991-0.35256 0.87962-0.27907 0.42194-0.93470
   0  13 -12 8.44378 6.01712   1 0.38952-0.46883 0.87618-0.27568 0.33841-0.89784
   0  13 -13-0.55814 4.70299   1 0.47080-0.55677 0.86244-0.26198 0.25394-0.86004
   0  13 -14-2.36282 5.28342   1 0.52879-0.62142 0.84355-0.24314 0.17347-0.82623
   0  12 -15 13.7095 4.80564   1 0.61964-0.71897 0.78462-0.23049 0.05254-0.75201
   0  12 -14-2.80571  4.7944   1 0.59065-0.68332 0.80658-0.25240 0.12323-0.77604
   0  12 -13 2.64161 4.81324   1 0.54682-0.63284 0.82858-0.27436 0.20125-0.80739
   0  12 -12-0.99536 4.33869   1 0.48250-0.56186 0.84853-0.29426 0.28635-0.84583
   0  12 -11 66.8252 4.51289   1 0.39077-0.46347 0.86237-0.30806 0.37608-0.88889
   0  12 -10 42.6883 3.45466   1 0.26538-0.33142 0.86337-0.30902 0.46383-0.92997
   0  12  -9 424.294 14.4387   1 0.10566-0.16504 0.84311-0.28871 0.53780-0.95727
   0  12  -8 7.95413 4.60379   1-0.07727 0.02454 0.79571-0.24127 0.58411-0.95691
   0  12  -7 237.687 10.5975   1-0.26059 0.21453 0.72385-0.16936 0.59543-0.92157
   0  12  -6 31.7226 3.04958   1-0.42130 0.38190 0.63899-0.08446 0.57700-0.85647
   0  12  -5 111.468 7.95657   1-0.54797 0.51523 0.55418 0.00040 0.54197-0.77477
   0  12  -4 81.5999 5.79106   1-0.64129 0.61520 0.47775 0.07687 0.50267-0.68881
   0  12  -3 266.676 10.4831   1-0.70770 0.68827 0.41264 0.14202 0.46648-0.60595
   0  12  -2 75.3515 5.39332   1-0.75431 0.74154 0.35859 0.19612 0.43650-0.52930
   0  12  -1 1.26099 3.59436   1-0.78684 0.78073 0.31409 0.24067 0.41335-0.45949
   0  12   0 7.53408  4.2813   1-0.80943 0.80998 0.27740 0.27740 0.39658-0.39605
   0  12   1-3.78379 4.15931   1-0.82491 0.83211 0.24699 0.30785 0.38536-0.33817
   0  12   2 79.5313 6.33192   1-0.83520 0.84906 0.22161 0.33328 0.37883-0.28497
   0  12   3 240.391 10.0692   1-0.84161 0.86213 0.20026 0.35467 0.37620-0.23568
   0  12   4 82.1055 5.59302   1-0.84505 0.87223 0.18219 0.37278 0.37683-0.18963
   0  12   5 101.831 8.11351   1-0.84613 0.87997 0.16680 0.38822 0.38016-0.14630
   0  12   6 32.5804 3.11837   1-0.84530 0.88580 0.15364 0.40143 0.38575-0.10523
   0  12   7 236.046 10.7766   1-0.84288 0.89004 0.14234 0.41277 0.39325-0.06605
   0  12   8 9.55608 5.25222   1-0.83910 0.89291 0.13262 0.42254 0.40235-0.02849
   0  12   9 443.272  14.971   1-0.83411 0.89458 0.12426 0.43094 0.41282 0.00771
   0  12  10  51.691 4.94581   1-0.82805 0.89518 0.11708 0.43817 0.42446 0.04274
   0  12  11 82.3874 6.41227   1-0.82100 0.89479 0.11094 0.44435 0.43711 0.07676
   0  12  12 7.97342 5.13071   1-0.81303 0.89348 0.10571 0.44962 0.45062 0.10991
   0  12  13 5.29025 5.12909   1-0.80418 0.89129 0.10131 0.45407 0.46490 0.14230
   0  12  14 -8.4284 5.91991   1-0.79450 0.88826 0.09766 0.45777 0.47983 0.17403
   0  12  15 8.35654 6.59293   1-0.78398 0.88440 0.09469 0.46078 0.49534 0.20519
   0  11  16 11.5323 6.67658   1-0.78020 0.88723 0.06207 0.44720 0.50473 0.24242
   0  11  15-1.13933 6.49519   1-0.79155 0.89193 0.06428 0.44496 0.48853 0.21196
   0  11  14-9.08535 6.30087   1-0.80211 0.89583 0.06711 0.44207 0.47285 0.18097
   0  11  13 40.1051 3.62353   1-0.81186 0.89892 0.07064 0.43850 0.45776 0.14939
   0  11  12 61.9071 5.06656   1-0.82078 0.90118 0.07493 0.43417 0.44336 0.11712
   0  11  11 115.732 8.63342   1-0.82884 0.90258 0.08006 0.42899 0.42975 0.08406
   0  11  10 93.2955 6.58044   1-0.83599 0.90307 0.08614 0.42287 0.41706 0.05009
   0  11   9 12.1222 5.43247   1-0.84216 0.90259 0.09329 0.41568 0.40543 0.01505
   0  11   8 39.0009 3.43387   1-0.84727 0.90103 0.10167 0.40726 0.39505-0.02123
   0  11   7 180.672 9.46134   1-0.85117 0.89828 0.11148 0.39740 0.38614-0.05899
   0  11   6 272.068 11.1124   1-0.85369 0.89414 0.12298 0.38586 0.37898-0.09849
   0  11   5 8.88567 3.70085   1-0.85457 0.88837 0.13648 0.37230 0.37390-0.14008
   0  11   4  413.30 12.2046   1-0.85347 0.88061 0.15242 0.35633 0.37135-0.18419
   0  11   3 18.8153 2.34887   1-0.84988 0.87036 0.17132 0.33738 0.37184-0.23136
   0  11   2 140.968 7.21846   1-0.84306 0.85688 0.19392 0.31474 0.37607-0.28225
   0  11   1    0.00 3.68123   1-0.83192 0.83908 0.22115 0.28746 0.38485-0.33770
   0  11   0-3.10816 4.10442   1-0.81483 0.81533 0.25428 0.25428 0.39919-0.39871
   0  11  -1 -3.6913   3.466   1-0.78930 0.78314 0.29494 0.21358 0.42023-0.46641
   0  11  -2 131.115 7.36373   1-0.75153 0.73872 0.34517 0.16331 0.44904-0.54189
   0  11  -3 10.0343 4.06804   1-0.69584 0.67637 0.40724 0.10120 0.48611-0.62562
   0  11  -4  425.18 12.1189   1-0.61421 0.58807 0.48291 0.02548 0.53004-0.71623
   0  11  -5 3.80478 4.18238   1-0.49719 0.46439 0.57152-0.06317 0.57525-0.80810
   0  11  -6  297.68 10.8301   1-0.33847 0.29902 0.66656-0.15826 0.60930-0.88882
   0  11  -7 174.549 9.14343   1-0.14431 0.09820 0.75363-0.24538 0.61455-0.94074
   0  11  -8 39.5707  3.0202   1 0.06058-0.11335 0.81577-0.30756 0.57869-0.95154
   0  11  -9 11.3268 4.76761   1 0.24466-0.30408 0.84530-0.33714 0.50613-0.92565
   0  11 -10 86.2652 6.09536   1 0.38930-0.45538 0.84768-0.33956 0.41383-0.88001
   0  11 -11 101.466 6.50364   1 0.49342-0.56616 0.83376-0.32568 0.31791-0.83076
   0  11 -12 54.9674 4.08669   1 0.56483-0.64423 0.81245-0.30442 0.22738-0.78690
   0  11 -13 32.7572  3.1761   1 0.61246-0.69852 0.78897-0.28099 0.14538-0.75156
   0  11 -14-1.06745 4.65291   1 0.64345-0.73616 0.76585-0.25790 0.07203-0.72488
   0  11 -15    0.00 4.18062   1 0.66277-0.76215 0.74408-0.23617 0.00633-0.70585
   0  11 -16 10.9114 6.47235   1 0.67380-0.77983 0.72393-0.21608-0.05296-0.69322
   0  10 -16  40.536 3.85338   1 0.70400-0.81007 0.68334-0.22172-0.09291-0.65332
   0  10 -15 23.6229 2.83178   1 0.69886-0.79828 0.70206-0.24039-0.03855-0.66101
   0  10 -14 61.2775 5.21705   1 0.68750-0.78026 0.72267-0.26096 0.02159-0.67448
   0  10 -13 2.85147 4.79974   1 0.66739-0.75349 0.74533-0.28358 0.08894-0.69517
   0  10 -12 96.8211 6.78425   1 0.63460-0.71405 0.76984-0.30804 0.16516-0.72472
   0  10 -11 183.534  9.8438   1 0.58303-0.65582 0.79512-0.33328 0.25170-0.76459
   0  10 -10 24.7537 2.99298   1 0.50357-0.56970 0.81816-0.35627 0.34865-0.81488
   0  10  -9 351.242 12.3163   1 0.38444-0.44391 0.83211-0.37018 0.45196-0.87152
   0  10  -8 87.8099 6.63409   1 0.21580-0.26861 0.82485-0.36287 0.54899-0.92188
   0  10  -7 19.6654 2.30287   1 0.00251-0.04866 0.78245-0.32043 0.61734-0.94356
   0  10  -6 48.4239 4.26446   1-0.22475 0.18525 0.70173-0.23966 0.63742-0.91699
   0  10  -5 316.058 10.3789   1-0.42452 0.39168 0.59864-0.13652 0.61188-0.84478
   0  10  -4  353.41 10.8861   1-0.57476 0.54858 0.49573-0.03358 0.56238-0.74861
   0  10  -3  569.62 13.4881   1-0.67788 0.65836 0.40650 0.05570 0.50947-0.64903
   0  10  -2 360.595 10.5095   1-0.74599 0.73313 0.33409 0.12816 0.46361-0.55650
   0  10  -1 29.2679 2.76075   1-0.79057 0.78437 0.27665 0.18563 0.42776-0.47399
   0  10   0 608.508 13.4353   1-0.81972 0.82018 0.23117 0.23117 0.40155-0.40111
   0  10   1 26.5017 2.24849   1-0.83869 0.84580 0.19485 0.26753 0.38354-0.33644
   0  10   2 357.901 10.5171   1-0.85074 0.86451 0.16554 0.29689 0.37222-0.27844
   0  10   3  609.31 13.6159   1-0.85795 0.87838 0.14159 0.32087 0.36625-0.22581
   0  10   4 372.469 11.0891   1-0.86165 0.88874 0.12183 0.34068 0.36457-0.17747
   0  10   5 334.818 10.8284   1-0.86271 0.89646 0.10537 0.35718 0.36636-0.13258
   0  10   6 48.8264 3.89881   1-0.86171 0.90211 0.09157 0.37103 0.37094-0.09050
   0  10   7 11.2694 5.03982   1-0.85904 0.90610 0.07993 0.38272 0.37783-0.05072
   0  10   8 103.302 7.41564   1-0.85498 0.90870 0.07007 0.39262 0.38660-0.01283
   0  10   9 370.597 12.8578   1-0.84973 0.91010 0.06173 0.40101 0.39696 0.02348
   0  10  10  42.345 3.51285   1-0.84341 0.91045 0.05466 0.40812 0.40864 0.05847
   0  10  11 219.106 10.7215   1-0.83613 0.90983 0.04870 0.41412 0.42144 0.09233
   0  10  12  119.18 9.09197   1-0.82796 0.90832 0.04372 0.41915 0.43520 0.12524
   0  10  13 0.47586 5.36267   1-0.81895 0.90596 0.03958 0.42333 0.44978 0.15733
   0  10  14 67.0638 4.21374   1-0.80912 0.90279 0.03622 0.42673 0.46506 0.18871
   0  10  15 18.0507 3.62272   1-0.79850 0.89883 0.03355 0.42945 0.48096 0.21948
   0  10  16 35.5967 4.16846   1-0.78711 0.89409 0.03152 0.43152 0.49739 0.24972
   0   9  17 15.5848 7.53453   1-0.78117 0.89477-0.00057 0.41742 0.50648 0.28725
   0   9  16 -5.0365 6.92201   1-0.79338 0.90032 0.00067 0.41614 0.48930 0.25776
   0   9  15  25.048 3.89934   1-0.80483 0.90512 0.00248 0.41428 0.47259 0.22781
   0   9  14 5.34796 5.69058   1-0.81552 0.90915 0.00494 0.41178 0.45642 0.19731
   0   9  13 106.518 7.19787   1-0.82544 0.91241 0.00809 0.40859 0.44088 0.16619
   0   9  12 165.128 9.96846   1-0.83457 0.91488 0.01202 0.40462 0.42606 0.13434
   0   9  11 309.275  12.971   1-0.84287 0.91652 0.01681 0.39978 0.41208 0.10165
   0   9  10 51.0821 4.23503   1-0.85030 0.91729 0.02259 0.39396 0.39910 0.06797
   0   9   9 480.915 13.8515   1-0.85679 0.91712 0.02950 0.38700 0.38729 0.03311
   0   9   8 42.0609 3.19498   1-0.86224 0.91591 0.03775 0.37871 0.37688-0.00315
   0   9   7 190.895 8.57063   1-0.86650 0.91352 0.04756 0.36885 0.36815-0.04109
   0   9   6  141.81 7.58445   1-0.86937 0.90973 0.05928 0.35708 0.36148-0.08108
   0   9   5  101.71 6.21442   1-0.87056 0.90426 0.07332 0.34300 0.35732-0.12359
   0   9   4 223.862 8.37616   1-0.86961 0.89666 0.09026 0.32601 0.35629-0.16922
   0   9   3 17.6848 2.17446   1-0.86588 0.88626 0.11089 0.30535 0.35918-0.21878
   0   9   2 569.221  12.267   1-0.85831 0.87204 0.13627 0.27991 0.36706-0.27333
   0   9   1 7.21641 3.37517   1-0.84529 0.85236 0.16795 0.24820 0.38130-0.33423
   0   9   0-15.0008 4.68038   1-0.82413 0.82454 0.20805 0.20805 0.40368-0.40328
   0   9  -1 2.25471 3.20455   1-0.79039 0.78414 0.25955 0.15650 0.43630-0.48257
   0   9  -2 563.899 12.1617   1-0.73662 0.72371 0.32634 0.08967 0.48108-0.57402
   0   9  -3 20.5288 2.03474   1-0.65077 0.63120 0.41249 0.00348 0.53801-0.67762
   0   9  -4 219.215 8.14525   1-0.51614 0.48992 0.51919-0.10327 0.60063-0.78690
   0   9  -5 92.1812 5.86748   1-0.31923 0.28635 0.63718-0.22131 0.64900-0.88194
   0   9  -6 144.441 7.18992   1-0.07206 0.03252 0.74047-0.32464 0.65162-0.93122
   0   9  -7 178.536 8.28496   1 0.17592-0.22212 0.80101-0.38522 0.59236-0.91863
   0   9  -8 36.4802 3.13358   1 0.37519-0.42804 0.81559-0.39985 0.49087-0.86380
   0   9  -9 404.327 12.5426   1 0.51300-0.57252 0.80177-0.38607 0.37860-0.79820
   0   9 -10 43.4396 3.51062   1 0.60173-0.66790 0.77652-0.36086 0.27393-0.74020
   0   9 -11 285.029 11.7587   1 0.65734-0.73017 0.74900-0.33339 0.18222-0.69515
   0   9 -12 129.168  8.6942   1 0.69166-0.77115 0.72290-0.30733 0.10294-0.66255
   0   9 -13 99.7588 6.93188   1 0.71221-0.79836 0.69927-0.28375 0.03398-0.64025
   0   9 -14    0.00 5.31932   1 0.72361-0.81641 0.67819-0.26271-0.02685-0.62609
   0   9 -15 19.8064 6.91478   1 0.72866-0.82813 0.65935-0.24392-0.08134-0.61827
   0   9 -16 -11.179 5.75476   1 0.72915-0.83527 0.64240-0.22701-0.13089-0.61539
   0   9 -17 6.58612 6.01725   1 0.72621-0.83899 0.62698-0.21164-0.17654-0.61640
   0   8 -17 21.9915 3.53476   1 0.74427-0.85710 0.58783-0.21872-0.20848-0.58451
   0   8 -16 36.1705 3.51996   1 0.74991-0.85608 0.60152-0.23236-0.16662-0.57969
   0   8 -15 14.0216  5.0077   1 0.75300-0.85251 0.61655-0.24735-0.12159-0.57806
   0   8 -14 51.3771 4.51385   1 0.75278-0.84563 0.63328-0.26403-0.07250-0.58048
   0   8 -13-1.72486 3.99891   1 0.74808-0.83427 0.65214-0.28285-0.01814-0.58818
   0   8 -12 299.691 12.1069   1 0.73701-0.81654 0.67365-0.30431 0.04313-0.60278
   0   8 -11 24.3169 2.72026   1 0.71643-0.78931 0.69828-0.32890 0.11356-0.62654
   0   8 -10 140.441 7.97464   1 0.68097-0.74719 0.72622-0.35680 0.19602-0.66234
   0   8  -9 3.48823 3.62951   1 0.62130-0.68086 0.75648-0.38701 0.29367-0.71332
   0   8  -8 357.751 11.0057   1 0.52173-0.57463 0.78460-0.41509 0.40779-0.78077
   0   8  -7  96.731 6.15953   1 0.35993-0.40617 0.79794-0.42839 0.53110-0.85741
   0   8  -6 296.039 9.46999   1 0.12063-0.16022 0.77193-0.40233 0.63575-0.91540
   0   8  -5-2.84183 3.12386   1-0.16706 0.13413 0.68582-0.31617 0.67766-0.91064
   0   8  -4 694.858 13.0243   1-0.42647 0.40020 0.55714-0.18746 0.64453-0.83084
   0   8  -3 334.847 9.07268   1-0.60898 0.58937 0.42847-0.05874 0.57375-0.71340
   0   8  -2 139.107 6.15625   1-0.72153 0.70858 0.32351 0.04627 0.50284-0.59582
   0   8  -1 76.0288 5.04005   1-0.78833 0.78204 0.24415 0.12567 0.44634-0.49266
   0   8   0 2399.42 22.3226   1-0.82806 0.82842 0.18493 0.18493 0.40557-0.40521
   0   8   1  83.578 5.09575   1-0.85183 0.85886 0.14024 0.22967 0.37787-0.33085
   0   8   2 139.583  6.0443   1-0.86588 0.87956 0.10589 0.26407 0.36027-0.26659
   0   8   3 326.189  9.0492   1-0.87372 0.89406 0.07896 0.29104 0.35032-0.20997
   0   8   4 662.674 12.8219   1-0.87740 0.90440 0.05750 0.31255 0.34619-0.15917
   0   8   5    0.00 3.48392   1-0.87813 0.91179 0.04015 0.32994 0.34653-0.11284
   0   8   6 312.098 9.54812   1-0.87668 0.91700 0.02596 0.34417 0.35035-0.06999
   0   8   7 111.571 6.58663   1-0.87354 0.92051 0.01427 0.35591 0.35692-0.02990
   0   8   8 411.978 11.9773   1-0.86902 0.92265 0.00457 0.36565 0.36570 0.00798
   0   8   9 3.49208 4.78305   1-0.86334 0.92363-0.00348 0.37374 0.37627 0.04408
   0   8  10 155.699 9.03463   1-0.85664 0.92359-0.01016 0.38047 0.38831 0.07871
   0   8  11 29.9547 3.04758   1-0.84904 0.92264-0.01569 0.38605 0.40157 0.11211
   0   8  12 327.643 12.7202   1-0.84058 0.92084-0.02022 0.39062 0.41585 0.14450
   0   8  13 6.47583 4.90342   1-0.83133 0.91825-0.02388 0.39432 0.43099 0.17603
   0   8  14 44.0651 4.09925   1-0.82130 0.91488-0.02677 0.39725 0.44687 0.20682
   0   8  15 9.02417 6.38105   1-0.81053 0.91077-0.02896 0.39949 0.46337 0.23698
   0   8  16 38.3674 3.78374   1-0.79901 0.90591-0.03052 0.40110 0.48041 0.26661
   0   8  17 30.4562 3.81781   1-0.78675 0.90030-0.03151 0.40213 0.49793 0.29576
   0   7  18-1.20732 6.03662   1-0.77861 0.89877-0.06293 0.38736 0.50690 0.33341
   0   7  17 5.61503 6.69108   1-0.79166 0.90517-0.06276 0.38715 0.48859 0.30505
   0   7  16 7.29791  5.8976   1-0.80398 0.91083-0.06207 0.38642 0.47068 0.27629
   0   7  15 54.6661 4.39584   1-0.81557 0.91576-0.06081 0.38511 0.45324 0.24707
   0   7  14 2.23546 5.67296   1-0.82644 0.91997-0.05894 0.38319 0.43633 0.21732
   0   7  13 99.1465 6.91266   1-0.83658 0.92346-0.05638 0.38059 0.42004 0.18694
   0   7  12 107.105 7.96788   1-0.84597 0.92619-0.05305 0.37722 0.40449 0.15582
   0   7  11 57.1777 4.08377   1-0.85460 0.92816-0.04887 0.37299 0.38980 0.12384
   0   7  10 64.1655 4.51686   1-0.86241 0.92931-0.04368 0.36776 0.37615 0.09082
   0   7   9 240.468 9.62711   1-0.86934 0.92959-0.03732 0.36135 0.36376 0.05655
   0   7   8 74.5803 5.89098   1-0.87530 0.92888-0.02957 0.35356 0.35288 0.02076
   0   7   7 400.346  10.826   1-0.88013 0.92706-0.02013 0.34407 0.34390-0.01692
   0   7   6  16.123 2.13299   1-0.88362 0.92389-0.00859 0.33249 0.33727-0.05696
   0   7   5  595.27  11.881   1-0.88543 0.91904 0.00561 0.31825 0.33364-0.10000
   0   7   4 159.472 6.37674   1-0.88504 0.91199 0.02325 0.30056 0.33388-0.14691
   0   7   3 428.219 9.67196   1-0.88157 0.90186 0.04548 0.27828 0.33923-0.19892
   0   7   2 325.062 8.21074   1-0.87357 0.88720 0.07402 0.24970 0.35141-0.25777
   0   7   1 9.41363 1.54267   1-0.85846 0.86544 0.11145 0.21223 0.37292-0.32595
   0   7   0 4.92105 2.55666   1-0.83151 0.83183 0.16182 0.16182 0.40722-0.40692
   0   7  -1 11.1271 1.48922   1-0.78362 0.77728 0.23129 0.09230 0.45875-0.50511
   0   7  -2 309.825 8.00683   1-0.69724 0.68424 0.32836-0.00482 0.53113-0.62416
   0   7  -3 439.631 9.73446   1-0.54180 0.52215 0.45979-0.13629 0.61912-0.75881
   0   7  -4 151.985 6.25556   1-0.28567 0.25936 0.61276-0.28930 0.68880-0.87516
   0   7  -5 576.128 11.3936   1 0.04318-0.07615 0.73416-0.41075 0.67747-0.91050
   0   7  -6 16.8315 1.77481   1 0.33594-0.37558 0.77877-0.45540 0.57340-0.85309
   0   7  -7 348.471 10.0132   1 0.52978-0.57607 0.76670-0.44337 0.43624-0.76259
   0   7  -8 54.2119 4.24305   1 0.64228-0.69523 0.73475-0.41147 0.31030-0.68333
   0   7  -9 201.001  8.7824   1 0.70588-0.76548 0.70110-0.37787 0.20586-0.62555
   0   7 -10 54.7314 4.00382   1 0.74189-0.80815 0.67111-0.34792 0.12017-0.58653
   0   7 -11 51.6918 4.68383   1 0.76195-0.83487 0.64548-0.32234 0.04857-0.56160
   0   7 -12 95.6955  5.9907   1 0.77228-0.85186 0.62368-0.30058-0.01278-0.54692
   0   7 -13 97.8017 7.39351   1 0.77632-0.86256 0.60493-0.28188-0.06664-0.53972
   0   7 -14 11.6124 4.93319   1 0.77606-0.86895 0.58858-0.26557-0.11496-0.53807
   0   7 -15  57.677 5.07933   1 0.77266-0.87222 0.57407-0.25110-0.15909-0.54060
   0   7 -16 5.20784 3.53213   1 0.76689-0.87310 0.56099-0.23806-0.20001-0.54635
   0   7 -17 12.9021  5.6376   1 0.75920-0.87207 0.54900-0.22613-0.23841-0.55462
   0   7 -18 7.23729 4.67165   1 0.74990-0.86943 0.53786-0.21503-0.27481-0.56488
   0   6 -18-5.29048 5.09076   1 0.76092-0.88049 0.50092-0.22432-0.30012-0.53962
   0   6 -17 11.6891 2.84409   1 0.77141-0.88433 0.51064-0.23399-0.26635-0.52672
   0   6 -16-10.6083 4.87158   1 0.78063-0.88689 0.52099-0.24430-0.23104-0.51536
   0   6 -15-6.53646 4.37982   1 0.78839-0.88799 0.53219-0.25546-0.19380-0.50594
   0   6 -14 6.89045 4.17533   1 0.79442-0.88736 0.54452-0.26774-0.15410-0.49897
   0   6 -13 19.3705 2.69734   1 0.79826-0.88455 0.55832-0.28150-0.11120-0.49521
   0   6 -12 61.7409 4.47231   1 0.79923-0.87886 0.57409-0.29723-0.06406-0.49568
   0   6 -11 16.4116 2.09916   1 0.79616-0.86913 0.59248-0.31557-0.01118-0.50189
   0   6 -10 189.745 8.24978   1 0.78704-0.85335 0.61437-0.33741 0.04968-0.51608
   0   6  -9 3.90559 2.76167   1 0.76820-0.82785 0.64086-0.36386 0.12192-0.54166
   0   6  -8 314.996 9.69762   1 0.73250-0.78550 0.67307-0.39603 0.21065-0.58372
   0   6  -7 520.876 11.6184   1 0.66541-0.71175 0.71092-0.43383 0.32285-0.64925
   0   6  -6 878.017 14.0584   1 0.53716-0.57683 0.74806-0.47093 0.46396-0.74370
   0   6  -5 2.11089 2.52403   1 0.29835-0.33137 0.75711-0.47993 0.61880-0.85187
   0   6  -4 52.3562  3.8891   1-0.06643 0.04007 0.68100-0.40377 0.71282-0.89922
   0   6  -3 303.932 7.53517   1-0.42722 0.40752 0.51456-0.23730 0.67501-0.81475
   0   6  -2 51.0207 3.67105   1-0.65645 0.64341 0.34601-0.06870 0.56976-0.66283
   0   6  -1 101.635 4.51033   1-0.77483 0.76845 0.22249 0.05486 0.47501-0.52141
   0   6   0 47.7814 3.54872   1-0.83450 0.83477 0.13870 0.13870 0.40865-0.40839
   0   6   1 97.2923 4.66556   1-0.86539 0.87232 0.08112 0.19633 0.36589-0.31896
   0   6   2 56.9963 3.75774   1-0.88152 0.89510 0.04016 0.23733 0.33982-0.24622
   0   6   3 309.023 7.73752   1-0.88948 0.90972 0.01000 0.26754 0.32528-0.18501
   0   6   4 62.0815 4.17294   1-0.89254 0.91945-0.01287 0.29044 0.31883-0.13190
   0   6   5 4.72013  1.5051   1-0.89245 0.92601-0.03060 0.30823 0.31821-0.08461
   0   6   6 1014.06 15.4187   1-0.89015 0.93038-0.04461 0.32228 0.32187-0.04161
   0   6   7 585.377 12.4983   1-0.88623 0.93311-0.05581 0.33353 0.32878-0.00184
   0   6   8 351.484  10.285   1-0.88103 0.93456-0.06485 0.34260 0.33817 0.03543
   0   6   9 3.90964 4.12322   1-0.87475 0.93495-0.07215 0.34995 0.34953 0.07074
   0   6  10 211.034 9.44665   1-0.86755 0.93441-0.07806 0.35590 0.36244 0.10449
   0   6  11 20.4395 2.78463   1-0.85952 0.93304-0.08280 0.36068 0.37663 0.13697
   0   6  12 63.6227 4.85411   1-0.85071 0.93088-0.08655 0.36448 0.39184 0.16842
   0   6  13 18.1409 2.81403   1-0.84116 0.92799-0.08946 0.36743 0.40792 0.19901
   0   6  14 5.17264 5.27931   1-0.83090 0.92439-0.09162 0.36964 0.42472 0.22888
   0   6  15    0.00 4.71956   1-0.81993 0.92008-0.09312 0.37118 0.44213 0.25814
   0   6  16-4.04495 5.49243   1-0.80826 0.91507-0.09402 0.37213 0.46006 0.28688
   0   6  17 14.8191 3.34927   1-0.79588 0.90935-0.09436 0.37252 0.47843 0.31517
   0   6  18 5.88319 6.05712   1-0.78279 0.90291-0.09420 0.37240 0.49718 0.34309
   0   5  18 29.7493 4.02936   1-0.78625 0.90633-0.12580 0.35777 0.48665 0.35357
   0   5  17 3.19653 6.78086   1-0.79939 0.91281-0.12633 0.35826 0.46738 0.32618
   0   5  16 -4.9227 6.18774   1-0.81183 0.91859-0.12638 0.35826 0.44847 0.29842
   0   5  15 51.7366 4.86085   1-0.82358 0.92368-0.12591 0.35774 0.42997 0.27025
   0   5  14-5.42644 4.88576   1-0.83465 0.92809-0.12486 0.35665 0.41196 0.24159
   0   5  13 6.89357 5.13816   1-0.84503 0.93182-0.12318 0.35492 0.39453 0.21235
   0   5  12 98.8228 7.82028   1-0.85474 0.93487-0.12079 0.35249 0.37779 0.18243
   0   5  11 7.35435 5.00494   1-0.86374 0.93721-0.11758 0.34923 0.36188 0.15167
   0   5  10 14.8748 2.54913   1-0.87201 0.93882-0.11341 0.34502 0.34699 0.11990
   0   5   9 94.6478 6.32193   1-0.87950 0.93965-0.10811 0.33968 0.33334 0.08688
   0   5   8 331.503 9.79598   1-0.88613 0.93962-0.10143 0.33296 0.32126 0.05229
   0   5   7 91.5413 5.48668   1-0.89176 0.93860-0.09303 0.32451 0.31118 0.01571
   0   5   6 3.46389 2.74857   1-0.89621 0.93638-0.08241 0.31385 0.30369-0.02346
   0   5   5 46.1153 3.23436   1-0.89911 0.93263-0.06888 0.30027 0.29964-0.06608
   0   5   4-0.77443 2.52137   1-0.89990 0.92676-0.05136 0.28270 0.30029-0.11340
   0   5   3 1815.14 16.4172   1-0.89752 0.91772-0.02815 0.25945 0.30756-0.16734
   0   5   2 1058.13   12.11   1-0.88992 0.90347 0.00352 0.22774 0.32445-0.23090
   0   5   1 598.037 9.00421   1-0.87292 0.87981 0.04849 0.18272 0.35588-0.30900
   0   5   0 2.25826 2.23942   1-0.83702 0.83724 0.11558 0.11558 0.40985-0.40963
   0   5  -1 605.285 9.01641   1-0.75893 0.75250 0.22078 0.01035 0.49797-0.54442
   0   5  -2 1063.15 12.0869   1-0.58200 0.56891 0.38669-0.15561 0.62502-0.71813
   0   5  -3 1722.85 16.0045   1-0.22084 0.20109 0.59991-0.36887 0.72993-0.86971
   0   5  -4-2.16626 2.29506   1 0.23763-0.26404 0.73052-0.49953 0.66842-0.85487
   0   5  -5 47.0448 3.51898   1 0.54389-0.57695 0.72871-0.49777 0.49099-0.72410
   0   5  -6 2.49936 2.26669   1 0.69179-0.73151 0.68422-0.45332 0.32968-0.60946
   0   5  -7 85.8851 4.88869   1 0.76136-0.80774 0.64120-0.41035 0.20884-0.53529
   0   5  -8 299.536 9.21138   1 0.79547-0.84851 0.60676-0.37595 0.11769-0.49080
   0   5  -9 79.5477 5.48739   1 0.81224-0.87194 0.57974-0.34897 0.04569-0.46547
   0   5 -10 15.5251 1.80942   1 0.81961-0.88597 0.55816-0.32744-0.01388-0.45257
   0   5 -11 5.11157 3.28918   1 0.82138-0.89440 0.54048-0.30980-0.06511-0.44801
   0   5 -12 98.7404 6.96776   1 0.81951-0.89918 0.52559-0.29495-0.11053-0.44925
   0   5 -13 9.56617 4.51134   1 0.81507-0.90141 0.51273-0.28214-0.15179-0.45466
   0   5 -14 1.25123 3.89023   1 0.80871-0.90170 0.50136-0.27081-0.18995-0.46316
   0   5 -15 46.5135 3.29561   1 0.80081-0.90046 0.49109-0.26059-0.22577-0.47401
   0   5 -16 8.30554 4.28711   1 0.79161-0.89792 0.48165-0.25120-0.25978-0.48667
   0   5 -17  12.237 2.78156   1 0.78127-0.89424 0.47282-0.24241-0.29235-0.50076
   0   5 -18 27.8958 3.40241   1 0.76989-0.88952 0.46443-0.23406-0.32378-0.51600
   0   4 -19 1.20918 5.20087   1 0.76419-0.89052 0.42143-0.23734-0.37455-0.51195
   0   4 -18 4.96335 2.45441   1 0.77707-0.89674 0.42842-0.24429-0.34586-0.49396
   0   4 -17 5.18087 4.33463   1 0.78910-0.90211 0.43559-0.25141-0.31651-0.47665
   0   4 -16 26.3463 3.12186   1 0.80024-0.90659 0.44303-0.25881-0.28633-0.46016
   0   4 -15 7.03164 4.65099   1 0.81045-0.91015 0.45086-0.26659-0.25514-0.44468
   0   4 -14 15.7229 5.36358   1 0.81966-0.91270 0.45924-0.27492-0.22267-0.43048
   0   4 -13 102.886 7.53043   1 0.82774-0.91412 0.46836-0.28401-0.18857-0.41792
   0   4 -12 7.39646 3.25961   1 0.83450-0.91422 0.47853-0.29413-0.15233-0.40749
   0   4 -11 4.88595 2.96069   1 0.83962-0.91268 0.49013-0.30568-0.11323-0.39993
   0   4 -10 23.8335 2.04885   1 0.84257-0.90897 0.50373-0.31924-0.07018-0.39631
   0   4  -9 74.0956 5.11987   1 0.84240-0.90215 0.52020-0.33566-0.02149-0.39834
   0   4  -8 637.747 12.3798   1 0.83733-0.89042 0.54084-0.35626 0.03561-0.40877
   0   4  -7 53.0927 4.07928   1 0.82368-0.87010 0.56774-0.38311 0.10590-0.43239
   0   4  -6 577.396 10.4962   1 0.79298-0.83275 0.60403-0.41936 0.19805-0.47787
   0   4  -5 66.2309 3.76654   1 0.72309-0.75620 0.65325-0.46854 0.32797-0.56113
   0   4  -4 6.74646 2.27387   1 0.54998-0.57643 0.70867-0.52391 0.51732-0.70381
   0   4  -3 2193.91 16.5585   1 0.13349-0.15328 0.69191-0.50711 0.72201-0.86183
   0   4  -2 92.7876 3.71918   1-0.42679 0.41366 0.47093-0.28608 0.70340-0.79655
   0   4  -1 142.996 4.39118   1-0.72834 0.72187 0.23301-0.04812 0.53380-0.58029
   0   4   0 1052.32 10.2383   1-0.83908 0.83926 0.09247 0.09247 0.41083-0.41065
   0   4   1 142.468 4.37359   1-0.88158 0.88842 0.01228 0.17269 0.34126-0.29441
   0   4   2 88.0037 3.89957   1-0.89902 0.91251-0.03714 0.22216 0.30365-0.21014
   0   4   3 2407.18 17.3273   1-0.90570 0.92586-0.06993 0.25500 0.28470-0.14452
   0   4   4 8.44126 1.39789   1-0.90703 0.93384-0.09294 0.27805 0.27719-0.09035
   0   4   5 80.4808 4.20541   1-0.90531 0.93878-0.10975 0.29490 0.27711-0.04360
   0   4   6 599.719 10.9173   1-0.90164 0.94177-0.12238 0.30758 0.28208-0.00190
   0   4   7 49.8362 3.63226   1-0.89659 0.94338-0.13206 0.31731 0.29062 0.03622
   0   4   8  670.36 12.8734   1-0.89048 0.94393-0.13956 0.32485 0.30178 0.07173
   0   4   9 77.6364 4.75615   1-0.88347 0.94358-0.14538 0.33072 0.31491 0.10527
   0   4  10 20.1404 2.43566   1-0.87569 0.94245-0.14988 0.33526 0.32955 0.13729
   0   4  11 8.55682 3.93739   1-0.86718 0.94060-0.15331 0.33873 0.34539 0.16812
   0   4  12  11.439 4.41238   1-0.85799 0.93807-0.15584 0.34131 0.36218 0.19800
   0   4  13 94.9598 6.58277   1-0.84813 0.93487-0.15761 0.34312 0.37974 0.22710
   0   4  14 24.0893 3.03858   1-0.83762 0.93102-0.15872 0.34427 0.39794 0.25557
   0   4  15 1.75898 5.76722   1-0.82646 0.92652-0.15923 0.34483 0.41667 0.28351
   0   4  16 31.1423 3.39555   1-0.81464 0.92136-0.15921 0.34486 0.43585 0.31100
   0   4  17-2.59188 5.70215   1-0.80215 0.91552-0.15870 0.34439 0.45539 0.33812
   0   4  18-3.36424 6.72848   1-0.78898 0.90901-0.15774 0.34347 0.47526 0.36492
   0   4  19-4.23449 6.43046   1-0.77510 0.90179-0.15634 0.34212 0.49541 0.39144
   0   3  19 11.3377 7.33261   1-0.77702 0.90367-0.18820 0.32774 0.48375 0.40305
   0   3  18 102.376 8.08496   1-0.79092 0.91090-0.19005 0.32955 0.46296 0.37717
   0   3  17 23.8962  3.3734   1-0.80412 0.91745-0.19150 0.33095 0.44240 0.35106
   0   3  16 60.1059 4.78877   1-0.81665 0.92332-0.19254 0.33195 0.42211 0.32469
   0   3  15 155.648 10.4105   1-0.82853 0.92854-0.19313 0.33250 0.40214 0.29799
   0   3  14  3.5523 5.07001   1-0.83976 0.93312-0.19325 0.33257 0.38255 0.27092
   0   3  13 54.1966 4.73309   1-0.85037 0.93707-0.19283 0.33211 0.36341 0.24339
   0   3  12 51.3857 4.19145   1-0.86036 0.94039-0.19182 0.33105 0.34482 0.21532
   0   3  11 23.6074 2.57622   1-0.86972 0.94310-0.19012 0.32931 0.32691 0.18656
   0   3  10 0.53318 4.09542   1-0.87845 0.94517-0.18762 0.32677 0.30984 0.15696
   0   3   9   31.48 2.38971   1-0.88652 0.94659-0.18416 0.32326 0.29385 0.12628
   0   3   8 291.391 8.74675   1-0.89390 0.94731-0.17949 0.31854 0.27925 0.09422
   0   3   7 1166.18 15.3252   1-0.90052 0.94726-0.17328 0.31229 0.26648 0.06032
   0   3   6 29.7099 2.48347   1-0.90622 0.94631-0.16501 0.30398 0.25623 0.02391
   0   3   5 824.605 11.3665   1-0.91078 0.94421-0.15390 0.29282 0.24951-0.01604
   0   3   4 471.917 7.98713   1-0.91369 0.94046-0.13861 0.27749 0.24799-0.06119
   0   3   3 279.436 5.85084   1-0.91391 0.93403-0.11679 0.25562 0.25454-0.11441
   0   3   2 3.63707 2.04229   1-0.90900 0.92245-0.08389 0.22268 0.27452-0.18105
   0   3   1 152.351 3.83661   1-0.89218 0.89897-0.03002 0.16877 0.31882-0.27202
   0   3   0 1.81774 1.69818   1-0.84068 0.84082 0.06935 0.06935 0.41158-0.41145
   0   3  -1 146.042  3.8253   1-0.65850 0.65198 0.27838-0.13972 0.59807-0.64460
   0   3  -2 2.78887 1.99095   1-0.06041 0.04723 0.61750-0.47889 0.76806-0.86126
   0   3  -3 232.069 5.26464   1 0.55545-0.57528 0.68793-0.54937 0.54297-0.68284
   0   3  -4 434.553  7.6339   1 0.76184-0.78834 0.61514-0.47662 0.31234-0.49887
   0   3  -5 780.125 10.8384   1 0.82771-0.86087 0.55911-0.42063 0.17459-0.40779
   0   3  -6  23.878 1.84212   1 0.85249-0.89231 0.52220-0.38376 0.08445-0.36432
   0   3  -7 1161.04 15.2059   1 0.86189-0.90836 0.49669-0.35830 0.01824-0.34478
   0   3  -8  279.74 8.15155   1 0.86415-0.91728 0.47796-0.33961-0.03473-0.33847
   0   3  -9 28.5185 2.14779   1 0.86248-0.92227 0.46344-0.32514-0.07973-0.34014
   0   3 -10 4.87159 1.51091   1 0.85836-0.92481 0.45166-0.31341-0.11957-0.34696
   0   3 -11 24.4404 2.15444   1 0.85251-0.92561 0.44173-0.30352-0.15592-0.35728
   0   3 -12 47.4308 3.76531   1 0.84534-0.92510 0.43308-0.29491-0.18978-0.37009
   0   3 -13 56.6864  4.2395   1 0.83707-0.92349 0.42533-0.28720-0.22182-0.38472
   0   3 -14 3.94495 3.94495   1 0.82785-0.92093 0.41820-0.28013-0.25247-0.40073
   0   3 -15 163.328 9.85536   1 0.81776-0.91750 0.41153-0.27349-0.28207-0.41780
   0   3 -16 56.8859 4.25227   1 0.80685-0.91325 0.40516-0.26717-0.31082-0.43571
   0   3 -17 20.8269 2.93824   1 0.79515-0.90820 0.39898-0.26104-0.33891-0.45430
   0   3 -18 117.056 7.91203   1 0.78267-0.90238 0.39292-0.25502-0.36644-0.47343
   0   3 -19 19.5985 3.34391   1 0.76941-0.89578 0.38691-0.24905-0.39353-0.49301
   0   2 -19 9.45038 4.94172   1 0.77332-0.89974 0.35281-0.26118-0.41128-0.47531
   0   2 -18 -5.4628 5.72943   1 0.78685-0.90660 0.35793-0.26626-0.38560-0.45431
   0   2 -17 7.05341 3.77021   1 0.79964-0.91274 0.36298-0.27127-0.35966-0.43359
   0   2 -16 2.78001 4.09206   1 0.81172-0.91816 0.36802-0.27627-0.33340-0.41318
   0   2 -15-2.54905 4.29069   1 0.82309-0.92288 0.37310-0.28130-0.30674-0.39318
   0   2 -14 48.2794 3.50433   1 0.83375-0.92688 0.37827-0.28642-0.27959-0.37366
   0   2 -13 98.6505 7.32359   1 0.84370-0.93016 0.38362-0.29173-0.25182-0.35476
   0   2 -12 219.925 9.69222   1 0.85289-0.93270 0.38927-0.29734-0.22327-0.33664
   0   2 -11  23.302 2.05418   1 0.86130-0.93445 0.39537-0.30339-0.19369-0.31956
   0   2 -10 68.2018 5.11464   1 0.86884-0.93534 0.40213-0.31010-0.16273-0.30385
   0   2  -9 439.452 10.5212   1 0.87538-0.93521 0.40987-0.31781-0.12985-0.29006
   0   2  -8 186.857 6.83631   1 0.88066-0.93384 0.41911-0.32700-0.09423-0.27902
   0   2  -7 118.191 5.21636   1 0.88423-0.93075 0.43066-0.33851-0.05443-0.27215
   0   2  -6 1400.86 15.0943   1 0.88510-0.92496 0.44598-0.35378-0.00790-0.27201
   0   2  -5 1857.90 15.8716   1 0.88097-0.91417 0.46785-0.37560 0.05050-0.28375
   0   2  -4 1751.95 13.9472   1 0.86517-0.89171 0.50226-0.40997 0.13265-0.31923
   0   2  -3 1741.03 12.3858   1 0.81169-0.83158 0.56339-0.47105 0.27165-0.41157
   0   2  -2 2461.58  12.886   1 0.56029-0.57351 0.66652-0.57414 0.56795-0.66119
   0   2  -1 94.7034 2.69481   1-0.42521 0.41864 0.42625-0.33383 0.72973-0.77631
   0   2   0 1812.83 9.27585   1-0.84183 0.84192 0.04623 0.04623 0.41211-0.41202
   0   2   1 91.3118 2.67586   1-0.90607 0.91282-0.08392 0.17643 0.28132-0.23456
   0   2   2 3512.27 15.3743   1-0.91978 0.93319-0.14044 0.23299 0.23169-0.13827
   0   2   3 1990.80 13.2322   1-0.92164 0.94171-0.17101 0.26361 0.21357-0.07348
   0   2   4 1892.76 14.6406   1-0.91933 0.94605-0.18980 0.28244 0.21034-0.02359
   0   2   5 1992.04 16.4304   1-0.91503 0.94841-0.20227 0.29496 0.21523 0.01819
   0   2   6 1465.18  15.456   1-0.90954 0.94958-0.21094 0.30367 0.22502 0.05507
   0   2   7 125.004 5.57556   1-0.90319 0.94989-0.21711 0.30989 0.23796 0.08879
   0   2   8 197.539 7.29165   1-0.89613 0.94949-0.22154 0.31436 0.25308 0.12035
   0   2   9 448.656 11.0233   1-0.88842 0.94844-0.22467 0.31754 0.26973 0.15036
   0   2  10 71.4299 4.82724   1-0.88012 0.94679-0.22681 0.31972 0.28752 0.17923
   0   2  11 20.9981 2.50749   1-0.87121 0.94455-0.22814 0.32110 0.30618 0.20724
   0   2  12 262.017 10.3076   1-0.86173 0.94172-0.22881 0.32181 0.32550 0.23459
   0   2  13  99.274 6.46209   1-0.85165 0.93830-0.22891 0.32195 0.34536 0.26140
   0   2  14 51.5839  4.3282   1-0.84098 0.93428-0.22851 0.32160 0.36564 0.28778
   0   2  15    0.85 5.34217   1-0.82969 0.92966-0.22766 0.32079 0.38627 0.31382
   0   2  16  3.2445 5.80764   1-0.81779 0.92441-0.22640 0.31958 0.40718 0.33957
   0   2  17    0.00 5.92017   1-0.80524 0.91852-0.22475 0.31798 0.42834 0.36508
   0   2  18 2.73214 4.97819   1-0.79203 0.91197-0.22274 0.31601 0.44970 0.39039
   0   2  19  9.4533 5.90831   1-0.77814 0.90474-0.22038 0.31369 0.47123 0.41553
   0   1  19 39.5989 4.35613   1-0.77839 0.90494-0.25292 0.29999 0.45777 0.42894
   0   1  18  18.612  3.5232   1-0.79226 0.91215-0.25586 0.30289 0.43540 0.40465
   0   1  17 33.4507 3.72224   1-0.80544 0.91868-0.25850 0.30549 0.41312 0.38026
   0   1  16 30.3479 3.88171   1-0.81797 0.92455-0.26084 0.30778 0.39096 0.35575
   0   1  15 485.733 15.7571   1-0.82987 0.92979-0.26287 0.30977 0.36893 0.33111
   0   1  14 46.1562 3.49945   1-0.84115 0.93441-0.26458 0.31143 0.34707 0.30631
   0   1  13 252.939 10.6517   1-0.85183 0.93843-0.26594 0.31275 0.32541 0.28131
   0   1  12 56.3767 5.15912   1-0.86193 0.94187-0.26693 0.31370 0.30399 0.25605
   0   1  11 248.127 9.39874   1-0.87146 0.94474-0.26751 0.31424 0.28289 0.23049
   0   1  10-2.55102 5.01196   1-0.88043 0.94706-0.26763 0.31431 0.26218 0.20453
   0   1   9 771.224 13.8689   1-0.88885 0.94882-0.26719 0.31382 0.24200 0.17804
   0   1   8-2.58294 3.18521   1-0.89674 0.95005-0.26608 0.31267 0.22253 0.15085
   0   1   7 75.0384 4.55351   1-0.90408 0.95074-0.26411 0.31065 0.20403 0.12268
   0   1   6 72.9336 4.30482   1-0.91088 0.95088-0.26096 0.30746 0.18695 0.09309
   0   1   5 1682.47 14.7341   1-0.91711 0.95045-0.25611 0.30257 0.17204 0.06134
   0   1   4 92.5423 3.87042   1-0.92267 0.94935-0.24858 0.29499 0.16067 0.02604
   0   1   3  27.876 1.94271   1-0.92727 0.94729-0.23626 0.28263 0.15570-0.01566
   0   1   2 162.049 3.28127   1-0.92984 0.94320-0.21393 0.26025 0.16413-0.07076
   0   1  -2 158.331 3.20948   1 0.87540-0.88868 0.48106-0.43491 0.18022-0.27351
   0   1  -3 26.5241  1.8702   1 0.90257-0.92250 0.42624-0.38014 0.06317-0.20313
   0   1  -4 94.5397 3.61251   1 0.90692-0.93351 0.40142-0.35536 0.00041-0.18703
   0   1  -5 1626.86 14.4072   1 0.90552-0.93877 0.38704-0.34103-0.04451-0.18878
   0   1  -6   77.60 3.93418   1 0.90170-0.94160 0.37738-0.33141-0.08146-0.19850
   0   1  -7 81.3788 4.21079   1 0.89646-0.94303 0.37019-0.32427-0.11417-0.21246
   0   1  -8 0.19863  2.4888   1 0.89023-0.94345 0.36441-0.31853-0.14436-0.22893
   0   1  -9  770.63 13.7291   1 0.88318-0.94305 0.35948-0.31365-0.17293-0.24703
   0   1 -10 5.10075 1.69956   1 0.87540-0.94194 0.35507-0.30928-0.20040-0.26622
   0   1 -11 245.788 9.15106   1 0.86695-0.94015 0.35096-0.30522-0.22710-0.28619
   0   1 -12 51.6183 3.76699   1 0.85786-0.93771 0.34704-0.30134-0.25321-0.30674
   0   1 -13 249.739 10.7353   1 0.84812-0.93463 0.34321-0.29755-0.27890-0.32773
   0   1 -14 39.9968 3.69841   1 0.83775-0.93092 0.33939-0.29378-0.30424-0.34905
   0   1 -15  495.33 15.6128   1 0.82674-0.92657 0.33554-0.28997-0.32932-0.37064
   0   1 -16 25.0883 3.47774   1 0.81508-0.92157 0.33161-0.28609-0.35419-0.39244
   0   1 -17 36.3056 3.38247   1 0.80276-0.91590 0.32759-0.28211-0.37888-0.41441
   0   1 -18 22.3308 3.08596   1 0.78976-0.90956 0.32343-0.27799-0.40343-0.43653
   0   1 -19 36.0696 3.74008   1 0.77606-0.90252 0.31911-0.27373-0.42786-0.45877
   0   0 -19 1.75817 5.46636   1 0.77772-0.90423 0.28582-0.28667-0.44333-0.44333
   0   0 -18 11.3739 5.38897   1 0.79153-0.91138 0.28941-0.29021-0.42000-0.42000
   0   0 -17 1.49732 4.14588   1 0.80465-0.91784 0.29277-0.29352-0.39667-0.39667
   0   0 -16 2.29291  4.8748   1 0.81711-0.92365 0.29590-0.29661-0.37333-0.37333
   0   0 -15-4.20014 4.40514   1 0.82893-0.92881 0.29881-0.29948-0.35000-0.35000
   0   0 -14 63.3801 5.24998   1 0.84014-0.93335 0.30151-0.30213-0.32667-0.32667
   0   0 -13-8.01585  4.6888   1 0.85073-0.93729 0.30401-0.30458-0.30333-0.30333
   0   0 -12 383.497 11.9594   1 0.86074-0.94064 0.30630-0.30683-0.28000-0.28000
   0   0 -11-2.27039 3.65649   1 0.87016-0.94341 0.30840-0.30889-0.25667-0.25667
   0   0 -10  102.21 6.02852   1 0.87903-0.94561 0.31030-0.31075-0.23333-0.23333
   0   0  -9-8.09087 3.52501   1 0.88733-0.94726 0.31202-0.31242-0.21000-0.21000
   0   0  -8 1158.68 15.6527   1 0.89509-0.94836 0.31355-0.31391-0.18667-0.18667
   0   0  -7-2.21317 2.66473   1 0.90231-0.94892 0.31490-0.31521-0.16333-0.16333
   0   0  -6 1368.64 14.4422   1 0.90900-0.94895 0.31606-0.31633-0.14000-0.14000
   0   0  -5 3.33786 1.88487   1 0.91516-0.94845 0.31705-0.31727-0.11667-0.11667
   0   0  -4 1100.60 10.4819   1 0.92080-0.94744 0.31786-0.31804-0.09333-0.09333
   0   0  -3 1.69371 1.74584   1 0.92593-0.94590 0.31849-0.31863-0.07000-0.07000
   0   0  -2 270.755 3.81307   1 0.93053-0.94385 0.31895-0.31904-0.04667-0.04667
   0   0   2 263.588 3.77925   1-0.93053 0.94385-0.31895 0.31904 0.04667 0.04667
   0   0   3 0.42343  1.8618   1-0.92593 0.94590-0.31849 0.31863 0.07000 0.07000
   0   0   4 1092.65 10.4973   1-0.92080 0.94744-0.31786 0.31804 0.09333 0.09333
   0   0   5-2.02656 2.77274   1-0.91516 0.94845-0.31705 0.31727 0.11667 0.11667
   0   0   6 1373.55 14.6086   1-0.90900 0.94895-0.31606 0.31633 0.14000 0.14000
   0   0   7-3.57512 3.29675   1-0.90231 0.94892-0.31490 0.31521 0.16333 0.16333
   0   0   8 1144.50 15.5857   1-0.89509 0.94836-0.31355 0.31391 0.18667 0.18667
   0   0   9 -5.8434 3.84047   1-0.88733 0.94726-0.31202 0.31242 0.21000 0.21000
   0   0  10 103.224 6.48101   1-0.87903 0.94561-0.31030 0.31075 0.23333 0.23333
   0   0  11-4.82457 4.35055   1-0.87016 0.94341-0.30840 0.30889 0.25667 0.25667
   0   0  12 408.728 12.4324   1-0.86074 0.94064-0.30630 0.30683 0.28000 0.28000
   0   0  13-0.34852 4.50381   1-0.85073 0.93729-0.30401 0.30458 0.30333 0.30333
   0   0  14 51.9436 4.79184   1-0.84014 0.93335-0.30151 0.30213 0.32667 0.32667
   0   0  15 2.10007 5.02264   1-0.82893 0.92881-0.29881 0.29948 0.35000 0.35000
   0   0  16-6.42015 5.69086   1-0.81711 0.92365-0.29590 0.29661 0.37333 0.37333
   0   0  17 4.49195 4.96604   1-0.80465 0.91784-0.29277 0.29352 0.39667 0.39667
   0   0  18 15.1651 5.57624   1-0.79153 0.91138-0.28941 0.29021 0.42000 0.42000
   0   0  19 2.34422 5.30696   1-0.77772 0.90423-0.28582 0.28667 0.44333 0.44333
   0  -1  19 38.0828 4.16721   1-0.77606 0.90252-0.31911 0.27373 0.42786 0.45877
   0  -1  18 15.7401  6.4905   1-0.78976 0.90956-0.32343 0.27799 0.40343 0.43653
   0  -1  17 31.3029 3.82736   1-0.80276 0.91590-0.32759 0.28211 0.37888 0.41441
   0  -1  16 26.0078 3.65434   1-0.81508 0.92157-0.33161 0.28609 0.35419 0.39244
   0  -1  15 502.069 16.0055   1-0.82674 0.92657-0.33554 0.28997 0.32932 0.37064
   0  -1  14 48.4576 3.80719   1-0.83775 0.93092-0.33939 0.29378 0.30424 0.34905
   0  -1  13 237.846 10.8824   1-0.84812 0.93463-0.34321 0.29755 0.27890 0.32773
   0  -1  12 45.8547 3.76619   1-0.85786 0.93771-0.34704 0.30134 0.25321 0.30674
   0  -1  11 248.639  9.7615   1-0.86695 0.94015-0.35096 0.30522 0.22710 0.28619
   0  -1  10 2.55038 3.62476   1-0.87540 0.94194-0.35507 0.30928 0.20040 0.26622
   0  -1   9 789.862 14.0078   1-0.88318 0.94305-0.35948 0.31365 0.17293 0.24703
   0  -1   8 1.78765 2.85775   1-0.89023 0.94345-0.36441 0.31853 0.14436 0.22893
   0  -1   7 74.6689 4.54546   1-0.89646 0.94303-0.37019 0.32427 0.11417 0.21246
   0  -1   6 71.0113 4.28624   1-0.90170 0.94160-0.37738 0.33141 0.08146 0.19850
   0  -1   5 1637.20 14.5486   1-0.90552 0.93877-0.38704 0.34103 0.04451 0.18878
   0  -1   4 96.0031 3.80875   1-0.90692 0.93351-0.40142 0.35536-0.00041 0.18703
   0  -1   3 24.7393 1.88591   1-0.90257 0.92250-0.42624 0.38014-0.06317 0.20313
   0  -1   2 155.506 3.19667   1-0.87540 0.88868-0.48106 0.43491-0.18022 0.27351
   0  -1  -2 161.107 3.23841   1 0.92984-0.94320 0.21393-0.26025-0.16413 0.07076
   0  -1  -3  26.388 1.87701   1 0.92727-0.94729 0.23626-0.28263-0.15570 0.01566
   0  -1  -4 94.2995  3.7351   1 0.92267-0.94935 0.24858-0.29499-0.16067-0.02604
   0  -1  -5 1637.09 14.4783   1 0.91711-0.95045 0.25611-0.30257-0.17204-0.06134
   0  -1  -6 76.0091 3.90511   1 0.91088-0.95088 0.26096-0.30746-0.18695-0.09309
   0  -1  -7 71.2521 4.23676   1 0.90408-0.95074 0.26411-0.31065-0.20403-0.12268
   0  -1  -8 0.19869 2.39252   1 0.89674-0.95005 0.26608-0.31267-0.22253-0.15085
   0  -1  -9 780.049 13.9077   1 0.88885-0.94882 0.26719-0.31382-0.24200-0.17804
   0  -1 -10  0.2551 4.19951   1 0.88043-0.94706 0.26763-0.31431-0.26218-0.20453
   0  -1 -11 268.376 9.59997   1 0.87146-0.94474 0.26751-0.31424-0.28289-0.23049
   0  -1 -12  44.848 3.48338   1 0.86193-0.94187 0.26693-0.31370-0.30399-0.25605
   0  -1 -13 224.602 10.1757   1 0.85183-0.93843 0.26594-0.31275-0.32541-0.28131
   0  -1 -14 36.1557 3.23959   1 0.84115-0.93441 0.26458-0.31143-0.34707-0.30631
   0  -1 -15 477.729 15.5816   1 0.82987-0.92979 0.26287-0.30977-0.36893-0.33111
   0  -1 -16 25.3556 3.33136   1 0.81797-0.92455 0.26084-0.30778-0.39096-0.35575
   0  -1 -17 34.3084 3.55372   1 0.80544-0.91868 0.25850-0.30549-0.41312-0.38026
   0  -1 -18 19.2324 3.23859   1 0.79226-0.91215 0.25586-0.30289-0.43540-0.40465
   0  -1 -19 35.9074  3.8919   1 0.77839-0.90494 0.25292-0.29999-0.45777-0.42894
   1  -1 -19 1.15792  5.1784   1 0.81785-0.84723 0.31120-0.35818-0.36263-0.51021
   1  -1 -18 19.4179 3.02334   1 0.83057-0.85329 0.31777-0.36471-0.33448-0.49171
   1  -1 -17-0.98657 4.30034   1 0.84249-0.85855 0.32439-0.37129-0.30585-0.47366
   0   0   0    0.00    0.00   1
;
_shelx_hkl_checksum     46234
_shelx_res_file
;
    shelx.res created by SHELXL-2014/7
TITL shelxt_a.res in P2(1)/n
CELL  0.71073   7.3897  15.3727  15.3873   90.000   98.203   90.000
ZERR     4.00   0.0040   0.0040   0.0040    0.000    0.004    0.000
LATT   1
SYMM  1/2 - X, 1/2 + Y, 1/2 - Z
SFAC  C    H    CL   CO   N
UNIT  40 64 16 4 24
MERG   2
EQIV $1 -x+1, -y+1, -z+2
HTAB  C7 CL3_$1
HTAB  N1 CL2
EQIV $2 -x+3/2, y+1/2, -z+3/2
HTAB  N4 CL2_$2
HTAB  N6 CL4
HTAB  N2 CL2
HTAB  N5 CL1
EQIV $3 -x+1/2, y+1/2, -z+3/2
HTAB  N3 CL4_$3
HTAB  N4 CL1
HTAB  N6 CL3_$1
HTAB  N3 CL3
EQIV $4 -x+1, -y+1, -z+1
HTAB  N1 CL1_$4
HTAB C7 Cl3_$1
HTAB N1 Cl2
HTAB N4 Cl2_$2
HTAB N6 Cl4
HTAB N2 Cl2
HTAB N5 Cl1
HTAB N3 Cl4_$3
HTAB N4 Cl1
HTAB N6 Cl3_$1
HTAB N3 Cl3
HTAB N1 Cl1_$4
FMAP   2
PLAN   20
ACTA
BOND   $H
MPLA  C1 C2 C3 C4 C5 N2
MPLA C6 C7 C8 C9 C10 N5
MPLA  C1 C2 C3 C4 C5 N2
LIST   6
L.S.  10
WGHT    0.052200
EXTI    0.004913
FVAR       0.38879
CO1   4    0.448238    0.510807    0.737640    11.00000    0.04416    0.03580 =
         0.03496    0.00112    0.00079    0.00116
CL1   3    0.667865    0.615094    0.738838    11.00000    0.05579    0.04463 =
         0.04717   -0.00219    0.00224   -0.00805
CL2   3    0.367034    0.468536    0.595716    11.00000    0.05529    0.05313 =
         0.03819   -0.00422   -0.00491    0.00724
CL3   3    0.201126    0.563985    0.791017    11.00000    0.05729    0.05474 =
         0.05472    0.00131    0.01698    0.00580
CL4   3    0.580068    0.398159    0.817845    11.00000    0.08922    0.04068 =
         0.05105    0.00729   -0.01405    0.00531
N2    5    0.100153    0.617530    0.499374    11.00000    0.04868    0.03859 =
         0.04682    0.00681    0.00274    0.00564
N5    5    0.868232    0.642809    0.934715    11.00000    0.04583    0.04460 =
         0.03603   -0.00169    0.00232   -0.00340
N4    5    0.962439    0.760624    0.861121    11.00000    0.06781    0.05880 =
         0.05932    0.01035    0.00607   -0.01529
N1    5    0.143123    0.519939    0.391191    11.00000    0.06111    0.07666 =
         0.05419   -0.01147    0.00230    0.01144
N6    5    0.752320    0.520867    0.994733    11.00000    0.10267    0.05261 =
         0.04527   -0.00059    0.00073   -0.02767
N3    5    0.065043    0.701696    0.619550    11.00000    0.12194    0.04723 =
         0.06335   -0.00068    0.02986    0.01085
C6    1    0.842151    0.596359    1.006698    11.00000    0.05114    0.04155 =
         0.03971   -0.00018    0.00371   -0.00562
C10   1    0.948438    0.722561    0.937671    11.00000    0.03971    0.04129 =
         0.04948    0.00479    0.00728    0.00297
C1    1    0.085598    0.599452    0.412227    11.00000    0.03904    0.05745 =
         0.04764    0.00115    0.00323   -0.00242
C7    1    0.905068    0.630853    1.088131    11.00000    0.07757    0.05714 =
         0.03543   -0.00207    0.00367   -0.01464
C5    1    0.042547    0.691940    0.532484    11.00000    0.05399    0.04139 =
         0.05341    0.00702    0.01508    0.00320
C9    1    1.012061    0.757073    1.018929    11.00000    0.04970    0.04580 =
         0.06241   -0.00822    0.00202   -0.01258
C8    1    0.988858    0.710482    1.092201    11.00000    0.06987    0.05752 =
         0.04406   -0.00830   -0.00186   -0.01395
C2    1    0.006940    0.662095    0.354330    11.00000    0.05448    0.08531 =
         0.04704    0.01584    0.00001   -0.00582
C3    1   -0.051421    0.737772    0.385093    11.00000    0.05996    0.06051 =
         0.07338    0.02859    0.00456    0.00094
C4    1   -0.035896    0.754100    0.472851    11.00000    0.05944    0.04008 =
         0.08469    0.01545    0.01881    0.00902
H7    2    0.873643    0.603237    1.136199    11.00000    0.06569
H2    2   -0.000296    0.648104    0.297531    11.00000    0.07365
H4    2   -0.066347    0.802793    0.497820    11.00000    0.04706
H9    2    1.071294    0.802268    1.022456    11.00000    0.07499
H8    2    1.034873    0.734848    1.145941    11.00000    0.06246
H3    2   -0.108404    0.784002    0.345012    11.00000    0.09351
H2N1  2    0.221851    0.493492    0.426785    11.00000    0.06109
H2N4  2    1.019710    0.808205    0.862727    11.00000    0.06667
H1N6  2    0.720322    0.497679    0.944978    11.00000    0.07351
H1N2  2    0.157383    0.580519    0.530025    11.00000    0.05767
H1N5  2    0.838572    0.622521    0.885731    11.00000    0.07903
H1N3  2    0.026451    0.748301    0.644802    11.00000    0.06198
H1N4  2    0.912608    0.739695    0.817033    11.00000    0.04699
H2N6  2    0.746967    0.487685    1.036416    11.00000    0.08202
H2N3  2    0.095176    0.661256    0.653984    11.00000    0.12228
H1N1  2    0.139309    0.508050    0.331321    11.00000    0.08944
HKLF 4
REM  shelxt_a.res in P2(1)/n
REM R1 =  0.0436 for    2396 Fo > 4sig(Fo)  and  0.0899 for all    3770 data
REM    255 parameters refined using      0 restraints
END
WGHT      0.0522      0.0000
REM Highest difference peak  0.366,  deepest hole -0.417,  1-sigma level  0.079
Q1    1   0.3091  0.5244  0.7601  11.00000  0.05    0.37
Q2    1   0.5498  0.5123  0.7079  11.00000  0.05    0.36
Q3    1   0.4355  0.5674  0.7342  11.00000  0.05    0.32
Q4    1   0.3009  0.5610  0.8170  11.00000  0.05    0.31
Q5    1   0.4555  0.6251  0.7016  11.00000  0.05    0.31
Q6    1   0.5862  0.5155  0.7567  11.00000  0.05    0.29
Q7    1   0.0595  0.5681  0.8023  11.00000  0.05    0.28
Q8    1   0.4614  0.3982  0.8016  11.00000  0.05    0.28
Q9    1   0.5117  0.4479  0.5977  11.00000  0.05    0.27
Q10   1   0.4224  0.3833  0.8166  11.00000  0.05    0.27
Q11   1   0.4464  0.3974  0.8357  11.00000  0.05    0.27
Q12   1   0.4957  0.6231  0.7808  11.00000  0.05    0.27
Q13   1   0.8854  0.8225  1.1825  11.00000  0.05    0.26
Q14   1   0.6862  0.5784  1.2024  11.00000  0.05    0.25
Q15   1   0.5419  0.6241  0.7624  11.00000  0.05    0.25
Q16   1   0.5587  0.6517  0.7599  11.00000  0.05    0.25
Q17   1   0.6715  0.3435  0.8017  11.00000  0.05    0.24
Q18   1  -0.1402  0.6950  0.6449  11.00000  0.05    0.24
Q19   1   0.3648  0.5267  0.5936  11.00000  0.05    0.24
Q20   1   0.5023  0.4727  0.5569  11.00000  0.05    0.23
;
_shelx_res_checksum     54571
