# Supplementary material for: Crystal structure and Hirshfeld surface analysis of bis­(2,6-di­amino­pyridinium) tetra­chlorido­cobaltate(II)
Source: Acta Crystallogr E Crystallogr Commun. 2018 Mar 2;74(Pt 4):436–40. doi: 10.1107/S2056989018003171 (PMC5946962; doi:10.1107/S2056989018003171)
Supplement: Supplementary file 2 [file e-74-00436-Isup2.hkl]

data_I                                                                          
_shelx_title ' shelxt_a.res in P2(1)/n'                                         
_shelx_refln_list_code          4                                               
_shelx_F_calc_maximum      250.25                                               
_exptl_crystal_F_000       852.00                                               
_reflns_d_resolution_high  0.7832                                               
                                                                                
loop_                                                                           
 _space_group_symop_operation_xyz                                               
 'x, y, z'                                                                      
 '-x+1/2, y+1/2, -z+1/2'                                                        
 '-x, -y, -z'                                                                   
 'x-1/2, -y-1/2, z-1/2'                                                         
                                                                                
_cell_length_a     7.3897                                                       
_cell_length_b    15.3727                                                       
_cell_length_c    15.3873                                                       
_cell_angle_alpha  90.000                                                       
_cell_angle_beta   98.203                                                       
_cell_angle_gamma  90.000                                                       
                                                                                
_shelx_F_squared_multiplier     1.000                                           
                                                                                
loop_                                                                           
 _refln_index_h                                                                 
 _refln_index_k                                                                 
 _refln_index_l                                                                 
 _refln_F_squared_calc                                                          
 _refln_F_squared_meas                                                          
 _refln_F_squared_sigma                                                         
 _refln_observed_status                                                         
   2   0   0      23580.54      25444.62       139.43 o                         
   4   0   0        511.72        526.49        34.21 o                         
   6   0   0          9.56          4.36        29.41 o                         
   8   0   0        278.93        329.36        26.48 o                         
   1   1   0       4681.14       5376.91       214.76 o                         
   2   1   0         18.75         12.53        15.40 o                         
   3   1   0       1447.37       1466.75        44.85 o                         
   4   1   0       2527.28       2539.35        49.29 o                         
   5   1   0        510.81        488.66        38.16 o                         
   6   1   0         18.92         -8.71        22.53 o                         
   7   1   0          2.69         21.22        22.81 o                         
   8   1   0          3.90         27.33        24.87 o                         
   9   1   0        236.32        232.93        19.65 o                         
   0   2   0      11311.45      13224.74        67.67 o                         
   1   2   0        124.94        132.52        11.13 o                         
   2   2   0      12499.21      12474.36       101.75 o                         
   3   2   0       1180.27       1174.83        40.72 o                         
   4   2   0       1908.65       1861.57        57.34 o                         
   5   2   0       2989.85       2995.49        80.96 o                         
   6   2   0        117.55         75.28        33.29 o                         
   7   2   0         27.99         18.95        34.57 o                         
   8   2   0         95.09        106.51        22.71 o                         
   9   2   0         87.24        103.47        47.40 o                         
   1   3   0      29728.70      26123.91       133.48 o                         
   2   3   0       3835.03       3903.69        61.15 o                         
   3   3   0       4153.41       4070.10        72.02 o                         
   4   3   0       2355.98       2352.18        65.53 o                         
   5   3   0        586.82        579.13        42.51 o                         
   6   3   0         96.31         75.74        35.33 o                         
   7   3   0         25.02         21.99        33.88 o                         
   8   3   0          3.64         26.25        33.46 o                         
   9   3   0         28.66         65.80        41.14 o                         
   0   4   0       7008.00       7191.53        69.97 o                         
   1   4   0        712.22        702.80        27.33 o                         
   2   4   0       9000.50       8220.33        92.60 o                         
   3   4   0         28.41         27.63        18.80 o                         
   4   4   0       3545.35       3394.58        78.14 o                         
   5   4   0        617.17        599.15        36.64 o                         
   6   4   0         76.77         -7.07        33.88 o                         
   7   4   0         24.20         25.25        28.74 o                         
   8   4   0         29.46         66.72        37.74 o                         
   9   4   0         71.91        -15.70        51.17 o                         
   1   5   0        552.61        571.40        27.10 o                         
   2   5   0        581.68        570.52        29.62 o                         
   3   5   0         99.04         57.38        21.75 o                         
   4   5   0       3083.37       3102.85        78.95 o                         
   5   5   0        152.10        139.91        17.77 o                         
   6   5   0        512.51        461.07        34.39 o                         
   7   5   0        135.99        166.94        20.62 o                         
   8   5   0         87.02         95.41        43.90 o                         
   9   5   0          1.01         19.97        44.65 o                         
   0   6   0        266.41        316.37        23.50 o                         
   1   6   0       1640.07       1876.97        47.87 o                         
   2   6   0        617.52        526.01        32.39 o                         
   3   6   0        149.57        147.62        13.86 o                         
   4   6   0          1.98         20.88        22.95 o                         
   5   6   0          8.39        -30.22        30.22 o                         
   6   6   0         63.52         65.63        37.27 o                         
   7   6   0        588.10        594.03        46.86 o                         
   8   6   0         10.71         34.93        37.95 o                         
   1   7   0       4842.76       5124.66        83.40 o                         
   2   7   0       1909.59       1995.87        56.38 o                         
   3   7   0        196.96        266.76        24.63 o                         
   4   7   0        107.76        118.14        15.64 o                         
   5   7   0        356.25        432.36        32.58 o                         
   6   7   0         79.77        102.67        36.19 o                         
   7   7   0        367.08        366.35        27.90 o                         
   8   7   0          0.22         53.93        36.84 o                         
   0   8   0      15278.34      16451.36       153.05 o                         
   1   8   0        633.45        695.43        37.13 o                         
   2   8   0       4146.97       3876.77        80.37 o                         
   3   8   0        270.63        250.14        20.80 o                         
   4   8   0        191.16        174.63        19.02 o                         
   5   8   0        146.61        165.15        19.60 o                         
   6   8   0         55.29         -8.27        38.50 o                         
   7   8   0        594.77        628.11        49.05 o                         
   8   8   0         38.43          7.43        44.86 o                         
   1   9   0       3485.34       3359.39        77.81 o                         
   2   9   0          0.89        -18.05        24.17 o                         
   3   9   0          0.76        -28.00        28.00 o                         
   4   9   0       1033.28        976.49        55.50 o                         
   5   9   0        415.41        422.88        32.26 o                         
   6   9   0       1105.47       1238.42        68.94 o                         
   7   9   0        102.77        134.44        44.84 o                         
   8   9   0          0.29        -46.30        46.30 o                         
   0  10   0       4091.16       4057.78        89.59 o                         
   1  10   0       1958.71       2036.18        64.97 o                         
   2  10   0       1303.60       1274.42        55.33 o                         
   3  10   0        447.94        409.80        31.42 o                         
   4  10   0         47.84         13.90        29.49 o                         
   5  10   0        659.86        573.41        44.00 o                         
   6  10   0        286.00        301.70        24.97 o                         
   7  10   0          2.60        -10.54        40.81 o                         
   8  10   0        161.69        116.35        28.08 o                         
   1  11   0       1354.57       1431.99        60.37 o                         
   2  11   0        180.90        207.14        16.99 o                         
   3  11   0        327.39        282.10        21.64 o                         
   4  11   0        398.07        415.72        31.26 o                         
   5  11   0         52.08         76.30        38.23 o                         
   6  11   0        686.87        515.69        44.37 o                         
   7  11   0        246.79        275.44        26.84 o                         
   0  12   0         31.04         49.84        28.32 o                         
   1  12   0        135.24        135.12        17.06 o                         
   2  12   0        809.70        828.85        51.79 o                         
   3  12   0       3095.15       2911.96        92.61 o                         
   4  12   0        664.85        611.51        44.54 o                         
   5  12   0       1050.76        965.63        66.66 o                         
   6  12   0         74.79        119.18        41.56 o                         
   7  12   0          0.77         -3.86        44.18 o                         
   1  13   0          9.78          2.38        26.18 o                         
   2  13   0        492.41        501.77        37.67 o                         
   3  13   0       1593.12       1647.78        74.38 o                         
   4  13   0        243.39        248.08        23.45 o                         
   5  13   0         33.67        -35.37        40.29 o                         
   6  13   0        414.49        392.49        30.85 o                         
   0  14   0        287.74        258.15        20.42 o                         
   1  14   0          7.18        -20.90        31.13 o                         
   2  14   0          1.08         68.67        26.94 o                         
   3  14   0        428.75        470.92        35.22 o                         
   4  14   0        221.53        257.11        24.57 o                         
   5  14   0         69.12          6.86        39.73 o                         
   6  14   0         35.67         95.43        39.85 o                         
   1  15   0        243.60        247.63        23.94 o                         
   2  15   0        698.05        719.80        54.48 o                         
   3  15   0        287.93        315.15        27.10 o                         
   4  15   0         19.56         40.16        36.66 o                         
   5  15   0          3.67         25.64        37.17 o                         
   6  15   0        103.76        129.42        44.67 o                         
   0  16   0         95.84         87.46        34.52 o                         
   1  16   0         82.07         40.48        37.50 o                         
   2  16   0          7.56        -33.51        33.51 o                         
   3  16   0         18.86         16.50        33.16 o                         
   4  16   0        135.61        108.85        23.95 o                         
   5  16   0         31.48         70.32        45.90 o                         
   1  17   0         88.01        123.78        21.36 o                         
   2  17   0          7.64         13.54        30.66 o                         
   3  17   0         46.41         35.59        44.16 o                         
   4  17   0         28.89         69.38        41.15 o                         
   0  18   0         70.83         85.43        35.95 o                         
   1  18   0         37.75         58.69        33.22 o                         
   2  18   0          1.11         54.90        32.94 o                         
   3  18   0          8.19        -30.65        41.61 o                         
   1  19   0         14.83        -23.31        40.37 o                         
   2  19   0          3.66        -11.84        38.06 o                         
  -9   0   1          1.10         79.10        37.48 o                         
  -7   0   1          6.80         31.79        33.71 o                         
  -5   0   1       1354.52       1387.23        54.94 o                         
  -3   0   1       3481.56       3590.10        63.37 o                         
  -1   0   1        161.17        161.31        12.26 o                         
   1   0   1        675.65        787.99        19.79 o                         
   3   0   1        418.06        476.90        27.95 o                         
   5   0   1       3813.15       3760.33        89.47 o                         
   7   0   1        837.09        843.67        59.50 o                         
   9   0   1          6.12          0.00        46.22 o                         
  -9   1   1          8.46         19.15        37.74 o                         
  -8   1   1         43.67         21.55        33.02 o                         
  -7   1   1         61.89         45.37        23.89 o                         
  -6   1   1          3.28          4.93        21.42 o                         
  -5   1   1        162.55        151.69        11.67 o                         
  -4   1   1      11666.15      11884.80        95.07 o                         
  -3   1   1       1014.70       1003.61        34.30 o                         
  -2   1   1       1211.32       1304.39        38.91 o                         
  -1   1   1       1148.89       1182.79        16.64 o                         
   1   1   1       2340.59       2447.51        36.62 o                         
   2   1   1       2336.57       2515.07        83.60 o                         
   3   1   1       1159.49       1202.55        52.75 o                         
   4   1   1       1990.33       1891.33        41.15 o                         
   5   1   1         92.30         72.27        19.79 o                         
   6   1   1         57.41         41.59        33.42 o                         
   7   1   1        125.59        128.02        32.35 o                         
   8   1   1        289.50        321.08        43.98 o                         
   9   1   1          8.96         47.85        30.06 o                         
  -9   2   1         12.36         26.58        36.22 o                         
  -8   2   1        128.95         73.86        46.43 o                         
  -7   2   1        329.13        355.88        25.57 o                         
  -6   2   1       1274.53       1174.87        59.94 o                         
  -5   2   1       1707.09       1733.16        62.45 o                         
  -4   2   1        516.90        534.29        35.35 o                         
  -3   2   1       3643.91       3487.14        64.23 o                         
  -2   2   1      44603.36      40646.15       190.88 o                         
  -1   2   1       1784.59       1737.04        31.27 o                         
   0   2   1        583.93        618.48        12.62 o                         
   1   2   1       4874.25       5472.14        54.66 o                         
   2   2   1       1694.85       1645.73        39.63 o                         
   3   2   1        247.16        260.31        19.24 o                         
   4   2   1        917.77        968.49        45.00 o                         
   5   2   1        886.63        883.35        48.29 o                         
   6   2   1        102.38        135.22        18.19 o                         
   7   2   1        410.40        445.84        35.83 o                         
   8   2   1         68.78        105.22        22.97 o                         
   9   2   1          3.51        -11.65        40.90 o                         
  -9   3   1         85.18         69.05        46.98 o                         
  -8   3   1         67.96         68.26        41.76 o                         
  -7   3   1         20.17         16.33        35.28 o                         
  -6   3   1        123.04         75.00        39.17 o                         
  -5   3   1          5.96        -27.73        27.73 o                         
  -4   3   1       9869.49       9569.29       125.00 o                         
  -3   3   1        425.53        339.18        26.88 o                         
  -2   3   1      12482.60      11571.90       103.34 o                         
  -1   3   1        172.96        148.76         9.85 o                         
   0   3   1        882.97        992.65        20.98 o                         
   1   3   1        218.04        215.31        14.84 o                         
   2   3   1      12294.66      12370.12       108.56 o                         
   3   3   1         40.99         26.49        20.11 o                         
   4   3   1        154.77        174.05        15.12 o                         
   5   3   1          5.06          7.47        28.44 o                         
   6   3   1        567.68        644.98        50.88 o                         
   7   3   1        109.03        111.66        38.48 o                         
   8   3   1        357.00        334.76        28.88 o                         
   9   3   1         54.43         90.17        41.68 o                         
  -9   4   1          2.14        -43.49        43.49 o                         
  -8   4   1        104.41        125.64        22.45 o                         
  -7   4   1        524.77        469.96        37.36 o                         
  -6   4   1        936.05        943.65        60.64 o                         
  -5   4   1        952.68        879.41        52.48 o                         
  -4   4   1       2404.06       2264.21        64.72 o                         
  -3   4   1       3378.97       3211.18        67.16 o                         
  -2   4   1       1986.52       1979.69        46.83 o                         
  -1   4   1       2275.76       2373.42        45.34 o                         
   0   4   1        862.19        948.02        20.58 o                         
   1   4   1      18999.94      18018.64       122.90 o                         
   2   4   1          6.08         20.20        17.40 o                         
   3   4   1      11932.13      11748.80       126.93 o                         
   4   4   1        864.18        890.19        43.96 o                         
   5   4   1        269.98        286.45        21.40 o                         
   6   4   1         55.76         79.02        33.44 o                         
   7   4   1        348.71        358.95        26.83 o                         
   8   4   1         92.88        146.91        23.71 o                         
   9   4   1         24.10         51.66        44.79 o                         
  -9   5   1         47.85         47.51        39.99 o                         
  -8   5   1         58.96         74.30        35.74 o                         
  -7   5   1          1.31        -17.11        36.30 o                         
  -6   5   1        354.68        341.30        28.34 o                         
  -5   5   1         54.65         50.31        15.55 o                         
  -4   5   1       1811.69       1723.14        58.88 o                         
  -3   5   1        274.11        253.47        18.11 o                         
  -2   5   1       9944.23       9205.95       103.75 o                         
  -1   5   1       3182.80       3379.13        57.87 o                         
   0   5   1       3725.24       4035.89        42.74 o                         
   1   5   1        491.78        497.58        26.37 o                         
   2   5   1      18117.48      16415.43       141.68 o                         
   3   5   1       5785.24       5422.06        90.46 o                         
   4   5   1         18.09         20.01        25.17 o                         
   5   5   1        923.61        909.82        53.18 o                         
   6   5   1        950.62        883.17        61.95 o                         
   7   5   1         56.22         35.04        40.47 o                         
   8   5   1        108.87         82.89        46.33 o                         
  -8   6   1        341.50        372.23        28.35 o                         
  -7   6   1        252.34        242.07        23.77 o                         
  -6   6   1        532.36        529.17        39.61 o                         
  -5   6   1       3418.40       3278.58        89.42 o                         
  -4   6   1        738.85        762.54        43.91 o                         
  -3   6   1       8026.98       7286.62       107.75 o                         
  -2   6   1       1952.77       2176.95        56.34 o                         
  -1   6   1        261.32        311.20        20.43 o                         
   0   6   1        632.42        660.12        21.50 o                         
   1   6   1        833.67        850.14        34.46 o                         
   2   6   1       1099.02        943.35        40.71 o                         
   3   6   1       5198.64       4850.22        89.69 o                         
   4   6   1        637.16        669.05        44.08 o                         
   5   6   1        148.64        132.97        18.16 o                         
   6   6   1        762.60        810.73        57.48 o                         
   7   6   1         40.84         97.31        38.22 o                         
   8   6   1         10.64         74.33        38.29 o                         
  -8   7   1          7.86         21.39        40.97 o                         
  -7   7   1          7.08         40.00        32.13 o                         
  -6   7   1        747.81        708.25        55.87 o                         
  -5   7   1        109.77         79.20        18.77 o                         
  -4   7   1        874.02        764.91        46.89 o                         
  -3   7   1       2268.35       2045.73        61.82 o                         
  -2   7   1       2966.76       2751.27        65.30 o                         
  -1   7   1         46.27          9.64        19.44 o                         
   0   7   1         66.14         68.63         7.09 o                         
   1   7   1       1594.48       1624.13        48.47 o                         
   2   7   1       4122.90       3808.53        77.03 o                         
   3   7   1       4885.64       4413.37        89.78 o                         
   4   7   1        961.86        901.08        50.51 o                         
   5   7   1       1285.59       1126.17        65.40 o                         
   6   7   1       1175.28       1128.97        70.98 o                         
   7   7   1        400.48        435.90        37.01 o                         
   8   7   1          0.19         -3.64        41.68 o                         
  -8   8   1        109.93         51.57        45.41 o                         
  -7   8   1         13.91          9.60        37.98 o                         
  -6   8   1         19.09         84.79        31.54 o                         
  -5   8   1       1083.86        995.12        58.91 o                         
  -4   8   1        844.62        829.53        48.11 o                         
  -3   8   1        622.82        570.37        39.88 o                         
  -2   8   1       2046.92       1890.51        58.37 o                         
  -1   8   1       3482.88       3613.94        75.42 o                         
   0   8   1        546.20        529.55        25.00 o                         
   1   8   1       1368.62       1401.60        49.39 o                         
   2   8   1       2334.51       2238.19        63.77 o                         
   3   8   1       1940.25       1750.11        62.50 o                         
   4   8   1         49.06         10.15        31.77 o                         
   5   8   1       1410.68       1416.40        66.67 o                         
   6   8   1       1151.43       1069.28        66.00 o                         
   7   8   1         10.54        -13.07        41.06 o                         
   8   8   1         29.08         15.03        39.77 o                         
  -8   9   1          3.27        -19.08        45.94 o                         
  -7   9   1        308.80        341.61        30.95 o                         
  -6   9   1        667.11        680.99        47.73 o                         
  -5   9   1         50.47         96.59        34.05 o                         
  -4   9   1        576.56        625.41        47.70 o                         
  -3   9   1          5.07        -14.84        26.37 o                         
  -2   9   1          1.93        -16.39        25.18 o                         
  -1   9   1       2004.44       2324.90        64.87 o                         
   0   9   1         21.28         30.90        16.41 o                         
   1   9   1       1854.77       1926.57        61.84 o                         
   2   9   1         71.05         49.86        25.09 o                         
   3   9   1        676.19        580.36        46.34 o                         
   4   9   1        177.41        164.01        18.88 o                         
   5   9   1          1.87         -2.53        35.47 o                         
   6   9   1        299.61        353.20        28.07 o                         
   7   9   1         64.10          0.00        44.11 o                         
   8   9   1          6.98         73.91        41.72 o                         
  -8  10   1         30.39         79.25        45.87 o                         
  -7  10   1         21.97        -10.46        40.51 o                         
  -6  10   1        127.70        160.17        21.61 o                         
  -5  10   1        189.91        229.74        21.42 o                         
  -4  10   1         32.24        -16.14        31.86 o                         
  -3  10   1         94.21         81.09        27.95 o                         
  -2  10   1        103.36        103.35        14.46 o                         
  -1  10   1          4.37        -25.70        25.70 o                         
   0  10   1        170.98        183.12        11.54 o                         
   1  10   1       2725.78       2914.02        76.84 o                         
   2  10   1       3188.25       3140.76        82.06 o                         
   3  10   1        583.22        495.96        36.74 o                         
   4  10   1          1.83         -4.69        32.34 o                         
   5  10   1       1256.72       1234.89        67.37 o                         
   6  10   1         40.45         33.97        38.45 o                         
   7  10   1         25.30         42.65        39.89 o                         
  -7  11   1          4.01        -40.85        40.85 o                         
  -6  11   1        383.01        343.15        33.14 o                         
  -5  11   1       1342.07       1398.69        75.78 o                         
  -4  11   1         68.57         54.65        30.83 o                         
  -3  11   1        197.25        202.83        18.61 o                         
  -2  11   1          0.83         24.07        23.57 o                         
  -1  11   1       1222.45       1295.61        56.59 o                         
   0  11   1          0.06        -12.58        16.69 o                         
   1  11   1        236.48        272.81        18.70 o                         
   2  11   1        311.85        275.26        19.63 o                         
   3  11   1        241.61        256.79        25.94 o                         
   4  11   1        430.97        491.66        35.16 o                         
   5  11   1         33.55         42.88        36.72 o                         
   6  11   1        128.96         52.13        46.99 o                         
   7  11   1        113.68         48.37        47.50 o                         
  -7  12   1        179.54        178.62        28.93 o                         
  -6  12   1         20.03         27.07        38.29 o                         
  -5  12   1         57.59        107.91        37.44 o                         
  -4  12   1        105.37         72.65        19.90 o                         
  -3  12   1         20.65         21.67        27.34 o                         
  -2  12   1          7.49         -6.62        28.34 o                         
  -1  12   1        422.88        448.02        30.91 o                         
   0  12   1          1.83         -7.13        17.99 o                         
   1  12   1         23.75         23.91        28.59 o                         
   2  12   1       2180.91       2077.49        75.23 o                         
   3  12   1        135.59        176.22        19.09 o                         
   4  12   1        210.17        225.09        21.87 o                         
   5  12   1        176.85         33.51        43.41 o                         
   6  12   1          4.83        -20.65        41.30 o                         
   7  12   1         55.09         27.31        43.96 o                         
  -7  13   1         53.02          8.06        52.55 o                         
  -6  13   1         88.81        100.34        45.33 o                         
  -5  13   1         98.72         96.00        42.93 o                         
  -4  13   1          7.35         46.11        28.82 o                         
  -3  13   1        225.83        207.10        20.89 o                         
  -2  13   1        392.73        383.32        28.84 o                         
  -1  13   1        242.31        249.34        20.37 o                         
   0  13   1        375.79        387.17        73.01 o                         
   1  13   1        344.98        324.74        25.00 o                         
   2  13   1        613.83        602.43        47.86 o                         
   3  13   1        504.22        457.11        41.28 o                         
   4  13   1        635.39        592.54        44.96 o                         
   5  13   1        213.57        220.93        23.92 o                         
   6  13   1         63.92         47.33        44.74 o                         
  -6  14   1         18.97         72.14        39.64 o                         
  -5  14   1        201.96        190.38        24.45 o                         
  -4  14   1        351.13        312.97        25.59 o                         
  -3  14   1         23.80         42.56        34.40 o                         
  -2  14   1        283.36        285.22        21.79 o                         
  -1  14   1        196.07        209.32        21.41 o                         
   0  14   1         84.05         62.51        16.14 o                         
   1  14   1       1378.12       1265.37        70.34 o                         
   2  14   1        544.37        534.03        39.39 o                         
   3  14   1        395.19        450.29        33.20 o                         
   4  14   1         25.17         21.98        34.55 o                         
   5  14   1        121.14        114.34        43.69 o                         
   6  14   1         97.61        111.76        46.08 o                         
  -6  15   1         68.51        124.75        45.35 o                         
  -5  15   1          3.80         21.88        39.95 o                         
  -4  15   1        218.28        198.27        24.00 o                         
  -3  15   1        458.33        495.95        40.88 o                         
  -2  15   1          5.20        -36.48        36.48 o                         
  -1  15   1        581.05        629.71        45.08 o                         
   0  15   1         33.16         46.12        22.75 o                         
   1  15   1        107.78        111.53        19.23 o                         
   2  15   1         73.06         81.05        40.52 o                         
   3  15   1        386.30        381.61        28.72 o                         
   4  15   1        590.00        616.71        48.90 o                         
   5  15   1         10.63        -33.25        42.93 o                         
  -5  16   1        133.23        120.65        44.88 o                         
  -4  16   1         47.51         57.32        40.85 o                         
  -3  16   1         23.78         72.45        33.91 o                         
  -2  16   1        580.51        602.19        45.70 o                         
  -1  16   1        221.78        236.98        22.50 o                         
   0  16   1        587.37        616.45        32.71 o                         
   1  16   1          1.46         56.28        26.53 o                         
   2  16   1        572.26        498.37        36.90 o                         
   3  16   1        110.10         79.72        39.02 o                         
   4  16   1         18.76          7.24        37.97 o                         
   5  16   1        288.90        317.42        29.44 o                         
  -4  17   1        161.73        138.39        48.93 o                         
  -3  17   1        161.05        187.81        23.31 o                         
  -2  17   1        168.69        181.83        23.37 o                         
  -1  17   1        629.80        648.71        50.69 o                         
   0  17   1          3.83         26.34        26.62 o                         
   1  17   1        352.46        370.45        34.41 o                         
   2  17   1         63.42         88.48        37.59 o                         
   3  17   1         74.99         46.55        37.38 o                         
   4  17   1        298.97        297.26        29.09 o                         
  -3  18   1         64.07         99.45        44.28 o                         
  -2  18   1        240.98        237.34        26.22 o                         
  -1  18   1         12.14        -35.79        35.79 o                         
   0  18   1        938.35       1071.11        69.73 o                         
   1  18   1         59.40         75.74        34.78 o                         
   2  18   1          3.26         11.03        34.30 o                         
   3  18   1          5.08         15.41        39.66 o                         
  -2  19   1          9.21        -39.05        39.05 o                         
  -1  19   1        397.95        388.97        35.48 o                         
   0  19   1         51.65         50.19        30.38 o                         
   1  19   1        289.15        325.22        28.96 o                         
   2  19   1         92.63        116.64        21.69 o                         
  -8   0   2       1233.72       1290.21        77.97 o                         
  -6   0   2        149.31        176.57        18.14 o                         
  -4   0   2          5.51        -21.98        21.98 o                         
  -2   0   2       5242.15       5036.77        63.46 o                         
   0   0   2       1390.10       1790.69        24.02 o                         
   2   0   2       6070.49       6950.54        78.05 o                         
   4   0   2        690.39        730.91        38.82 o                         
   6   0   2        204.26        208.21        20.68 o                         
   8   0   2        442.21        515.89        45.00 o                         
  -9   1   2        100.37        120.71        24.67 o                         
  -8   1   2         40.74          9.48        29.08 o                         
  -7   1   2        195.64        212.41        15.60 o                         
  -6   1   2          0.01        -20.76        36.75 o                         
  -5   1   2        539.52        562.15        28.00 o                         
  -4   1   2       2160.71       2196.07        44.83 o                         
  -3   1   2       5769.31       5538.22        87.85 o                         
  -2   1   2        566.73        613.20        39.53 o                         
  -1   1   2      28407.12      25337.57       973.04 o                         
   0   1   2       1046.07       1062.78        10.78 o                         
   1   1   2      21802.60      25380.12       392.53 o                         
   2   1   2        465.51        484.71        17.95 o                         
   3   1   2        466.21        507.90        21.09 o                         
   4   1   2       1349.38       1385.09        37.28 o                         
   5   1   2        434.28        431.05        29.68 o                         
   6   1   2         63.14         68.63        15.70 o                         
   7   1   2         32.40         36.60        30.65 o                         
   8   1   2         40.76          8.17        63.22 o                         
   9   1   2        505.63        483.90        41.03 o                         
  -9   2   2          0.00         15.12        39.99 o                         
  -8   2   2        270.65        283.23        27.10 o                         
  -7   2   2         27.70         40.08        34.32 o                         
  -6   2   2          0.66         -8.75        34.02 o                         
  -5   2   2        186.00        189.88        17.26 o                         
  -4   2   2       3906.33       4082.82        81.93 o                         
  -3   2   2        218.14        235.40        18.61 o                         
  -2   2   2      62624.18      53437.66       228.52 o                         
  -1   2   2        127.71        134.96        11.30 o                         
   0   2   2      24769.29      22820.85      4012.94 o                         
   1   2   2       4235.61       4766.12        55.60 o                         
   2   2   2        387.65        440.97        25.24 o                         
   3   2   2          0.26         -5.75        17.18 o                         
   4   2   2        127.39        127.51        14.49 o                         
   5   2   2        378.77        339.10        27.53 o                         
   6   2   2         85.22         69.30        34.42 o                         
   7   2   2        125.52        110.81        21.09 o                         
   8   2   2        677.80        801.41        61.37 o                         
   9   2   2          0.08        -54.27        54.27 o                         
  -9   3   2         24.19         34.36        41.29 o                         
  -8   3   2         10.35        -37.60        37.60 o                         
  -7   3   2        316.50        303.92        25.92 o                         
  -6   3   2         33.47        106.25        19.65 o                         
  -5   3   2         28.41        -29.12        29.12 o                         
  -4   3   2       4767.04       4647.24        87.38 o                         
  -3   3   2       7584.29       6977.67        93.63 o                         
  -2   3   2       2966.54       2970.45        54.17 o                         
  -1   3   2         11.33         15.31        15.07 o                         
   0   3   2         13.03         21.22         9.43 o                         
   1   3   2         84.97         58.90         8.02 o                         
   2   3   2       1634.35       1980.47        47.82 o                         
   3   3   2       4759.28       4673.66        79.41 o                         
   4   3   2       6620.73       7049.15       110.56 o                         
   5   3   2         35.22         57.12        14.13 o                         
   6   3   2        284.66        282.36        23.13 o                         
   7   3   2        162.68        175.93        22.39 o                         
   8   3   2        134.41        136.58        24.60 o                         
   9   3   2        102.50         99.66        44.93 o                         
  -9   4   2          0.06        -23.23        40.23 o                         
  -8   4   2         13.40         29.63        39.09 o                         
  -7   4   2        527.37        535.78        43.49 o                         
  -6   4   2       2005.93       1877.11        78.20 o                         
  -5   4   2         62.03         52.54        28.95 o                         
  -4   4   2       2341.91       2327.56        66.92 o                         
  -3   4   2         23.59         41.02        19.97 o                         
  -2   4   2       3066.74       2700.82        55.36 o                         
  -1   4   2        638.12        664.59        28.01 o                         
   0   4   2        483.43        600.42        17.84 o                         
   1   4   2       8652.86       7919.01        84.42 o                         
   2   4   2       3144.55       3083.05        59.83 o                         
   3   4   2        187.78        171.12        14.68 o                         
   4   4   2       1594.32       1660.83        58.83 o                         
   5   4   2        457.05        467.28        32.07 o                         
   6   4   2         16.70         31.86        31.86 o                         
   7   4   2         55.63         34.88        36.31 o                         
   8   4   2        204.10        224.45        26.53 o                         
  -9   5   2         46.54         63.06        42.81 o                         
  -8   5   2         45.47        -48.85        48.85 o                         
  -7   5   2        298.02        304.24        26.21 o                         
  -6   5   2        131.11        100.31        20.50 o                         
  -5   5   2        321.47        330.86        27.79 o                         
  -4   5   2         27.84          8.13        23.51 o                         
  -3   5   2       7572.89       7127.79       102.00 o                         
  -2   5   2        212.35        191.76        12.57 o                         
  -1   5   2       1323.43       1374.93        39.59 o                         
   0   5   2       6812.14       7185.19        57.95 o                         
   1   5   2        127.71        143.41         9.66 o                         
   2   5   2       1047.76       1062.48        39.35 o                         
   3   5   2       3622.13       3541.27        75.46 o                         
   4   5   2        884.56        821.86        47.09 o                         
   5   5   2        100.48         99.04        17.39 o                         
   6   5   2        110.17         78.34        38.74 o                         
   7   5   2        458.56        502.23        37.08 o                         
   8   5   2        115.50        137.62        23.06 o                         
  -8   6   2          3.84         58.64        30.27 o                         
  -7   6   2        522.94        539.50        39.21 o                         
  -6   6   2         33.28         64.93        34.78 o                         
  -5   6   2        220.49        211.28        19.66 o                         
  -4   6   2        775.41        708.06        43.14 o                         
  -3   6   2          8.80         -4.28        23.85 o                         
  -2   6   2       9608.91       9703.69       114.32 o                         
  -1   6   2      15165.52      15695.17       136.01 o                         
   0   6   2        366.38        358.33        19.79 o                         
   1   6   2        171.39        150.44        11.89 o                         
   2   6   2       7027.98       6643.63        97.81 o                         
   3   6   2         53.23         37.57        25.55 o                         
   4   6   2         82.05         99.03        14.98 o                         
   5   6   2        128.52         86.33        33.71 o                         
   6   6   2         53.96         49.76        35.23 o                         
   7   6   2          5.82         37.20        35.61 o                         
   8   6   2        229.82        257.32        27.69 o                         
  -8   7   2        516.81        513.51        40.87 o                         
  -7   7   2        129.39        110.46        38.32 o                         
  -6   7   2        305.47        301.70        23.90 o                         
  -5   7   2         71.56         99.63        34.65 o                         
  -4   7   2       1271.82       1283.04        57.43 o                         
  -3   7   2        494.88        559.42        37.63 o                         
  -2   7   2        164.78        166.42        12.99 o                         
  -1   7   2       5270.59       5413.35        86.06 o                         
   0   7   2       2096.14       2111.67        50.68 o                         
   1   7   2       2725.23       2704.30        62.81 o                         
   2   7   2       2615.57       2369.09        63.12 o                         
   3   7   2         17.78         29.38        21.90 o                         
   4   7   2        455.13        426.04        30.61 o                         
   5   7   2        146.03        168.54        19.53 o                         
   6   7   2          6.34         10.91        35.76 o                         
   7   7   2        141.06        138.27        24.69 o                         
   8   7   2         70.04        122.21        47.57 o                         
  -8   8   2        162.40        162.51        26.42 o                         
  -7   8   2          8.87         -9.57        40.96 o                         
  -6   8   2         38.64         24.58        35.71 o                         
  -5   8   2        178.96        167.31        19.58 o                         
  -4   8   2        256.05        238.61        19.37 o                         
  -3   8   2         69.87         44.40        29.08 o                         
  -2   8   2       2536.43       2451.34        66.82 o                         
  -1   8   2       2002.31       2126.06        59.24 o                         
   0   8   2        926.77        923.89        28.60 o                         
   1   8   2        132.02        152.77        13.50 o                         
   2   8   2       1644.73       1547.26        54.52 o                         
   3   8   2        962.94        841.44        46.90 o                         
   4   8   2        508.85        468.72        38.03 o                         
   5   8   2        509.48        495.53        40.94 o                         
   6   8   2         20.80         -5.70        36.72 o                         
   7   8   2         81.55         96.43        42.97 o                         
   8   8   2         78.00          7.64        48.92 o                         
  -8   9   2         52.97          0.00        45.62 o                         
  -7   9   2        125.16         83.15        43.24 o                         
  -6   9   2        256.60        273.18        23.90 o                         
  -5   9   2        493.28        504.00        39.21 o                         
  -4   9   2        202.53        156.37        19.09 o                         
  -3   9   2        155.84        125.90        16.55 o                         
  -2   9   2        911.05        970.93        47.15 o                         
  -1   9   2      10243.28      10961.24       138.97 o                         
   0   9   2       3373.06       3774.71        57.54 o                         
   1   9   2       6950.75       7618.15       116.23 o                         
   2   9   2         25.21         43.29        12.49 o                         
   3   9   2        695.23        607.49        46.27 o                         
   4   9   2        446.95        513.16        36.89 o                         
   5   9   2         90.70         67.04        37.01 o                         
   6   9   2         37.39         56.78        33.68 o                         
   7   9   2        292.08        279.91        28.37 o                         
   8   9   2         19.14         31.61        45.74 o                         
  -8  10   2         38.19         35.54        50.72 o                         
  -7  10   2         23.26         20.86        39.03 o                         
  -6  10   2          0.88         -9.08        30.10 o                         
  -5  10   2        809.68        831.32        55.42 o                         
  -4  10   2        466.57        440.88        36.54 o                         
  -3  10   2        333.69        291.21        22.38 o                         
  -2  10   2       2674.99       2543.78        76.23 o                         
  -1  10   2          1.13         17.77        23.30 o                         
   0  10   2       2442.73       2387.81        49.41 o                         
   1  10   2        284.83        289.30        25.32 o                         
   2  10   2        586.77        625.97        43.07 o                         
   3  10   2       1589.69       1411.78        63.14 o                         
   4  10   2        638.83        586.00        42.15 o                         
   5  10   2        803.79        662.82        49.10 o                         
   6  10   2         39.85         -9.43        41.09 o                         
   7  10   2          3.88         79.45        37.18 o                         
  -7  11   2         24.77        -32.80        43.27 o                         
  -6  11   2        241.69        261.16        25.27 o                         
  -5  11   2        236.94        209.59        21.59 o                         
  -4  11   2        190.77        218.11        22.43 o                         
  -3  11   2        202.39        207.01        19.51 o                         
  -2  11   2        148.88        153.18        16.64 o                         
  -1  11   2       1713.97       1595.38        63.14 o                         
   0  11   2        888.54        903.23        34.16 o                         
   1  11   2       2028.17       2074.68        71.91 o                         
   2  11   2       2138.44       2013.70        71.95 o                         
   3  11   2         35.63         43.39        30.72 o                         
   4  11   2       2412.14       2210.08        87.03 o                         
   5  11   2         62.45         93.08        36.56 o                         
   6  11   2        153.22        168.43        22.67 o                         
   7  11   2        105.21         71.78        46.42 o                         
  -7  12   2          6.52        -11.48        42.43 o                         
  -6  12   2        116.68         84.50        43.15 o                         
  -5  12   2        620.50        622.02        48.95 o                         
  -4  12   2         48.17         59.00        37.54 o                         
  -3  12   2        227.13        223.90        20.94 o                         
  -2  12   2        449.24        434.69        30.10 o                         
  -1  12   2        121.12        128.63        18.44 o                         
   0  12   2        482.82        510.89        27.18 o                         
   1  12   2         11.81         13.23        24.16 o                         
   2  12   2        703.01        715.71        50.44 o                         
   3  12   2       1130.68       1000.32        58.05 o                         
   4  12   2          0.36         27.61        34.26 o                         
   5  12   2        139.23        127.37        22.41 o                         
   6  12   2        320.82        289.70        26.84 o                         
   7  12   2         29.90         75.20        47.66 o                         
  -7  13   2          3.71         44.23        46.03 o                         
  -6  13   2        195.14        196.37        26.04 o                         
  -5  13   2         35.05         70.41        38.93 o                         
  -4  13   2        254.33        296.93        26.52 o                         
  -3  13   2        172.38        173.38        19.76 o                         
  -2  13   2       1387.02       1304.06        66.53 o                         
  -1  13   2         93.12         79.38        33.59 o                         
   0  13   2          0.73         15.75        17.65 o                         
   1  13   2        107.78        121.97        17.75 o                         
   2  13   2        700.27        729.96        50.41 o                         
   3  13   2        440.02        342.15        26.11 o                         
   4  13   2        489.20        415.46        32.16 o                         
   5  13   2        118.12         23.08        46.51 o                         
   6  13   2         72.48         18.47        43.23 o                         
  -6  14   2         31.16         15.17        44.23 o                         
  -5  14   2        205.77        205.05        26.53 o                         
  -4  14   2         28.76         15.54        33.03 o                         
  -3  14   2        250.41        237.67        22.26 o                         
  -2  14   2         35.72         31.86        29.09 o                         
  -1  14   2         21.82        -10.55        29.83 o                         
   0  14   2        259.46        283.76        16.12 o                         
   1  14   2       1246.76       1327.89        67.79 o                         
   2  14   2        676.62        652.50        43.70 o                         
   3  14   2       1240.75       1161.39        70.76 o                         
   4  14   2        197.75        182.93        23.96 o                         
   5  14   2         54.35         42.15        44.71 o                         
   6  14   2        168.20        136.73        59.63 o                         
  -6  15   2         72.11         16.08        50.85 o                         
  -5  15   2          0.02         43.77        30.95 o                         
  -4  15   2         11.44        -20.04        39.24 o                         
  -3  15   2         81.55        129.28        17.86 o                         
  -2  15   2        196.52        200.72        21.46 o                         
  -1  15   2         24.35         37.45        28.37 o                         
   0  15   2          9.05        -12.31        22.14 o                         
   1  15   2        458.30        526.21        41.94 o                         
   2  15   2        326.26        357.40        31.62 o                         
   3  15   2        351.12        335.09        26.94 o                         
   4  15   2         51.88        -30.76        41.44 o                         
   5  15   2         45.90         56.14        42.51 o                         
  -5  16   2         17.94        -35.03        46.21 o                         
  -4  16   2         41.31        -45.10        45.10 o                         
  -3  16   2        136.72        135.92        23.12 o                         
  -2  16   2        427.18        444.29        34.65 o                         
  -1  16   2        570.89        651.04        44.36 o                         
   0  16   2        370.31        383.90        22.46 o                         
   1  16   2         66.40         66.30        38.28 o                         
   2  16   2          6.60         34.93        28.93 o                         
   3  16   2         18.71         16.80        39.32 o                         
   4  16   2          4.54         29.31        35.14 o                         
   5  16   2         64.33         97.94        23.06 o                         
  -4  17   2         70.45         89.08        22.94 o                         
  -3  17   2         34.60         42.75        39.03 o                         
  -2  17   2          8.55         17.00        38.01 o                         
  -1  17   2          1.43        -27.26        34.08 o                         
   0  17   2          6.91          8.44        25.56 o                         
   1  17   2        389.97        399.97        32.32 o                         
   2  17   2         50.66        -30.93        43.33 o                         
   3  17   2          0.90          0.00        36.54 o                         
   4  17   2         89.70         93.06        23.60 o                         
  -3  18   2         13.94         26.84        36.58 o                         
  -2  18   2          0.09        -25.71        36.92 o                         
  -1  18   2          2.17        -11.08        39.93 o                         
   0  18   2        652.12        603.82        32.59 o                         
   1  18   2          1.22        -39.15        39.15 o                         
   2  18   2          2.16         44.52        37.47 o                         
   3  18   2          1.90        -11.67        39.86 o                         
  -2  19   2          0.28         -3.96        37.35 o                         
  -1  19   2        102.95        148.50        24.03 o                         
   0  19   2          0.25        -14.38        30.17 o                         
   1  19   2        128.09         62.81        42.64 o                         
  -9   0   3          8.64         59.93        39.64 o                         
  -7   0   3        593.69        680.66        52.24 o                         
  -5   0   3       2095.23       2059.84        67.12 o                         
  -3   0   3        776.67        696.54        33.97 o                         
  -1   0   3         78.22         78.00         7.57 o                         
   1   0   3        354.09        447.84        22.32 o                         
   3   0   3         34.34         36.94        16.56 o                         
   5   0   3       5913.63       6181.03       117.09 o                         
   7   0   3         36.21         45.66        33.28 o                         
   9   0   3         23.88          0.00        47.99 o                         
  -9   1   3         12.11         39.95        29.49 o                         
  -8   1   3          0.52         31.10        17.40 o                         
  -7   1   3         87.54         98.69        26.33 o                         
  -6   1   3        724.22        773.55        71.74 o                         
  -5   1   3         31.82         22.81        18.48 o                         
  -4   1   3       8306.41       8127.75        79.77 o                         
  -3   1   3       1436.55       1427.26        46.78 o                         
  -2   1   3       5211.65       5118.09        58.31 o                         
  -1   1   3       1816.76       1702.78        69.29 o                         
   0   1   3        204.56        174.91         6.27 o                         
   1   1   3       3030.50       3272.66        34.58 o                         
   2   1   3       5648.70       6456.49        56.55 o                         
   3   1   3        364.03        361.16        20.22 o                         
   4   1   3       8191.88       8357.86        85.85 o                         
   5   1   3         54.71         40.46        21.34 o                         
   6   1   3       2354.06       2399.54        59.46 o                         
   7   1   3         16.95         -3.40        35.77 o                         
   8   1   3         59.54         60.27        32.36 o                         
   9   1   3         84.12        100.35        22.25 o                         
  -9   2   3         19.16        -47.31        47.31 o                         
  -8   2   3         60.79         19.19        42.92 o                         
  -7   2   3        757.94        801.78        57.95 o                         
  -6   2   3        497.20        460.74        37.75 o                         
  -5   2   3       2314.40       2399.82        70.70 o                         
  -4   2   3       1030.92       1024.47        45.58 o                         
  -3   2   3       1888.00       1749.11        47.92 o                         
  -2   2   3        984.32        963.57        33.38 o                         
  -1   2   3        331.33        308.65        20.76 o                         
   0   2   3      12767.79      13149.93       880.07 o                         
   1   2   3       2551.37       2811.32        46.98 o                         
   2   2   3        578.57        667.04        28.66 o                         
   3   2   3        879.53        945.61        39.50 o                         
   4   2   3         85.94         88.07        13.95 o                         
   5   2   3       4393.64       4181.11        98.95 o                         
   6   2   3        126.36         90.57        33.20 o                         
   7   2   3        333.02        336.51        25.15 o                         
   8   2   3         28.12         13.72        42.55 o                         
  -9   3   3          5.67         15.26        45.46 o                         
  -8   3   3         89.37        103.63        35.77 o                         
  -7   3   3        262.81        271.26        24.32 o                         
  -6   3   3       2061.50       2122.70        77.77 o                         
  -5   3   3          0.37         18.32        26.79 o                         
  -4   3   3       2547.98       2386.41        66.35 o                         
  -3   3   3       1574.03       1482.48        46.78 o                         
  -2   3   3        117.75        112.06        10.07 o                         
  -1   3   3       6542.45       6589.08        73.06 o                         
   0   3   3       1811.39       1703.67       157.95 o                         
   1   3   3      11996.94      13302.15       107.54 o                         
   2   3   3        399.15        381.88        25.65 o                         
   3   3   3        263.33        273.34        20.95 o                         
   4   3   3       1239.81       1292.25        50.58 o                         
   5   3   3         62.75         81.77        31.22 o                         
   6   3   3        366.73        396.00        33.45 o                         
   7   3   3        409.05        415.66        35.55 o                         
   8   3   3         61.39         34.68        39.55 o                         
  -9   4   3          8.00          7.74        43.77 o                         
  -8   4   3        108.90        118.59        41.93 o                         
  -7   4   3        988.42       1070.34        67.47 o                         
  -6   4   3        146.67        161.18        20.86 o                         
  -5   4   3       1281.42       1130.08        53.28 o                         
  -4   4   3       2317.45       2015.07        62.25 o                         
  -3   4   3        213.31        198.25        15.55 o                         
  -2   4   3        437.06        517.05        29.62 o                         
  -1   4   3          1.36         -5.05        17.96 o                         
   0   4   3      15619.19      16104.35       746.44 o                         
   1   4   3       8640.59       9128.89        95.56 o                         
   2   4   3         34.92         16.56        17.42 o                         
   3   4   3       2915.62       2894.89        68.84 o                         
   4   4   3         27.92         52.88        26.81 o                         
   5   4   3        661.10        627.55        46.69 o                         
   6   4   3         13.00         37.87        31.83 o                         
   7   4   3        504.46        556.94        44.30 o                         
   8   4   3          9.09        -10.57        44.42 o                         
  -9   5   3          5.99         -7.88        43.86 o                         
  -8   5   3        105.15        100.96        40.38 o                         
  -7   5   3          4.39        -25.64        36.60 o                         
  -6   5   3       3528.43       3289.41       101.11 o                         
  -5   5   3        321.95        334.63        30.33 o                         
  -4   5   3       1459.02       1365.52        54.06 o                         
  -3   5   3       3827.48       3470.38        73.45 o                         
  -2   5   3       1777.38       1715.03        49.25 o                         
  -1   5   3         39.87         42.51         8.66 o                         
   0   5   3      11330.46      12131.91       316.46 o                         
   1   5   3       1214.34       1209.36        38.37 o                         
   2   5   3       7952.59       8016.42       104.57 o                         
   3   5   3         17.21         33.59        22.86 o                         
   4   5   3       1010.25       1028.46        52.30 o                         
   5   5   3        720.84        753.86        51.21 o                         
   6   5   3        300.05        325.64        28.17 o                         
   7   5   3          1.36          9.16        37.77 o                         
   8   5   3          7.58        -25.15        41.13 o                         
  -8   6   3         35.32        -20.71        43.11 o                         
  -7   6   3        284.86        269.03        25.62 o                         
  -6   6   3        371.02        341.48        24.31 o                         
  -5   6   3       1758.74       1649.48        67.76 o                         
  -4   6   3         29.45         40.45        24.68 o                         
  -3   6   3        829.69        776.30        41.89 o                         
  -2   6   3        575.79        484.40        30.28 o                         
  -1   6   3          0.17          0.00        17.73 o                         
   0   6   3       1986.82       2038.75        35.92 o                         
   1   6   3       1459.63       1510.00        46.80 o                         
   2   6   3          6.05          4.03        20.92 o                         
   3   6   3       3079.02       2936.39        74.38 o                         
   4   6   3        197.10        243.73        19.09 o                         
   5   6   3         53.64         54.73        17.45 o                         
   6   6   3        413.72        422.20        30.92 o                         
   7   6   3        188.20        162.42        26.38 o                         
   8   6   3         23.07         25.76        43.38 o                         
  -8   7   3          0.56        -10.66        38.44 o                         
  -7   7   3         84.28         98.41        20.94 o                         
  -6   7   3        966.94        928.17        61.94 o                         
  -5   7   3        912.23        837.49        54.32 o                         
  -4   7   3        376.79        318.89        25.71 o                         
  -3   7   3       3904.65       3874.41        85.03 o                         
  -2   7   3        747.14        647.00        37.14 o                         
  -1   7   3       5246.54       5592.10        89.52 o                         
   0   7   3       2657.64       2890.23        45.70 o                         
   1   7   3       1728.91       1753.98        53.33 o                         
   2   7   3         23.00         26.09        22.17 o                         
   3   7   3         17.44        -13.59        24.50 o                         
   4   7   3       1545.43       1401.72        62.07 o                         
   5   7   3        647.86        619.05        41.70 o                         
   6   7   3       1080.77       1078.92        64.46 o                         
   7   7   3          5.65        -42.88        42.88 o                         
   8   7   3          8.71        -48.85        48.85 o                         
  -8   8   3         10.31         51.40        41.54 o                         
  -7   8   3          0.56          0.00        39.14 o                         
  -6   8   3         18.99         13.71        32.10 o                         
  -5   8   3       2141.19       1902.82        78.24 o                         
  -4   8   3         11.99         46.38        25.59 o                         
  -3   8   3        805.63        867.30        45.75 o                         
  -2   8   3       1217.22       1132.49        48.39 o                         
  -1   8   3        493.21        454.82        27.86 o                         
   0   8   3       2119.82       2197.38        42.59 o                         
   1   8   3        206.24        235.44        18.08 o                         
   2   8   3        591.60        562.07        39.71 o                         
   3   8   3       2567.43       2364.38        74.43 o                         
   4   8   3        630.76        631.17        46.74 o                         
   5   8   3        420.21        403.84        28.54 o                         
   6   8   3         64.77         43.82        39.52 o                         
   7   8   3         33.66        -23.80        41.50 o                         
   8   8   3         16.03        -27.28        45.61 o                         
  -8   9   3         69.54        102.70        36.68 o                         
  -7   9   3        121.55         79.99        42.42 o                         
  -6   9   3        160.54        140.03        21.48 o                         
  -5   9   3         58.35         69.85        33.28 o                         
  -4   9   3        243.70        244.27        20.13 o                         
  -3   9   3          2.78          5.69        25.24 o                         
  -2   9   3       1114.03       1088.14        50.21 o                         
  -1   9   3       2678.33       2796.91        73.83 o                         
   0   9   3        117.45        127.75         9.83 o                         
   1   9   3       1101.15       1021.99        48.45 o                         
   2   9   3        134.73        155.03        15.76 o                         
   3   9   3        875.86        759.01        50.69 o                         
   4   9   3       1231.17       1151.75        63.33 o                         
   5   9   3        251.84        243.49        22.96 o                         
   6   9   3        616.51        620.47        47.34 o                         
   7   9   3         33.87         60.09        40.46 o                         
  -8  10   3          0.62        -48.06        48.06 o                         
  -7  10   3         13.56         24.39        39.27 o                         
  -6  10   3         26.87         -9.11        36.83 o                         
  -5  10   3        374.06        389.37        26.04 o                         
  -4  10   3          2.97        -32.08        32.08 o                         
  -3  10   3        154.89        162.48        17.95 o                         
  -2  10   3        294.18        301.86        27.38 o                         
  -1  10   3         36.85         27.05        13.28 o                         
   0  10   3       3822.75       3930.79       132.23 o                         
   1  10   3        436.20        416.87        28.93 o                         
   2  10   3        775.68        832.94        45.18 o                         
   3  10   3       1874.84       1621.97        71.00 o                         
   4  10   3       1348.33       1279.91        65.95 o                         
   5  10   3        594.24        581.56        43.41 o                         
   6  10   3         16.11         93.17        36.77 o                         
   7  10   3         24.74          0.00        42.34 o                         
  -7  11   3          7.15         98.58        36.33 o                         
  -6  11   3         11.08         57.73        36.85 o                         
  -5  11   3         58.90         45.23        39.58 o                         
  -4  11   3         26.78          0.00        30.14 o                         
  -3  11   3        950.92        831.57        52.80 o                         
  -2  11   3       1432.09       1447.41        65.66 o                         
  -1  11   3       1662.50       1742.02        66.40 o                         
   0  11   3         78.76        114.16        29.05 o                         
   1  11   3       3006.42       3133.35        86.89 o                         
   2  11   3        279.12        279.86        20.34 o                         
   3  11   3          9.16         28.11        31.42 o                         
   4  11   3        186.80        139.18        21.32 o                         
   5  11   3        171.78        173.40        21.33 o                         
   6  11   3        159.25        155.56        24.92 o                         
   7  11   3         19.53        -38.51        45.56 o                         
  -7  12   3        135.83        137.99        47.87 o                         
  -6  12   3          1.14        -10.17        41.12 o                         
  -5  12   3          3.25          9.04        35.80 o                         
  -4  12   3        127.16        156.08        19.36 o                         
  -3  12   3        203.71        198.50        20.57 o                         
  -2  12   3          8.83         33.83        26.20 o                         
  -1  12   3       1297.83       1340.15        64.90 o                         
   0  12   3       1555.92       1682.47        87.16 o                         
   1  12   3        659.29        729.48        49.12 o                         
   2  12   3       1274.51       1187.80        63.62 o                         
   3  12   3       1141.10       1071.74        62.93 o                         
   4  12   3        163.16        163.75        20.89 o                         
   5  12   3         15.33        -28.45        37.53 o                         
   6  12   3         25.28         35.64        40.64 o                         
   7  12   3          5.91         64.49        44.88 o                         
  -7  13   3          0.44          0.00        43.01 o                         
  -6  13   3         59.53         82.59        42.94 o                         
  -5  13   3        101.39        155.35        21.02 o                         
  -4  13   3         14.56        -34.91        34.91 o                         
  -3  13   3          4.40          2.65        28.46 o                         
  -2  13   3         76.27         86.29        31.28 o                         
  -1  13   3        263.44        277.12        22.82 o                         
   0  13   3        176.53        179.47        13.54 o                         
   1  13   3        399.22        470.39        34.19 o                         
   2  13   3       2632.26       2779.26        93.47 o                         
   3  13   3         74.73        116.74        19.27 o                         
   4  13   3         19.22          6.05        33.43 o                         
   5  13   3         21.28         10.09        37.28 o                         
   6  13   3         24.79         46.22        22.98 o                         
  -6  14   3         40.68         38.04        43.38 o                         
  -5  14   3          1.75         34.33        38.23 o                         
  -4  14   3         34.42         -9.39        40.92 o                         
  -3  14   3        222.86        222.65        21.88 o                         
  -2  14   3        551.11        566.51        41.35 o                         
  -1  14   3        639.03        640.79        44.34 o                         
   0  14   3        311.19        331.52        18.76 o                         
   1  14   3       1620.72       1650.69        74.67 o                         
   2  14   3        845.51        771.27        48.99 o                         
   3  14   3        291.67        331.01        24.29 o                         
   4  14   3          2.88          0.00        38.12 o                         
   5  14   3          1.31        -44.10        44.10 o                         
   6  14   3        137.65        181.70        27.06 o                         
  -6  15   3         39.92         48.38        45.25 o                         
  -5  15   3         40.41         58.63        39.80 o                         
  -4  15   3        386.75        409.43        28.15 o                         
  -3  15   3        582.76        623.31        46.32 o                         
  -2  15   3         53.88         49.67        35.67 o                         
  -1  15   3        588.96        623.11        44.32 o                         
   0  15   3          3.58         -7.18        21.46 o                         
   1  15   3        260.17        285.57        22.18 o                         
   2  15   3       1037.40       1034.93        65.68 o                         
   3  15   3        118.56        113.22        22.88 o                         
   4  15   3        114.96        146.05        22.11 o                         
   5  15   3         35.38         72.32        39.74 o                         
  -5  16   3          2.70        -27.36        42.63 o                         
  -4  16   3         84.53         54.15        40.03 o                         
  -3  16   3         29.50        -19.98        39.11 o                         
  -2  16   3        577.20        627.97        45.30 o                         
  -1  16   3         95.70        106.15        19.18 o                         
   0  16   3         82.11         78.55        24.70 o                         
   1  16   3        661.41        716.00        47.65 o                         
   2  16   3        141.43        162.22        21.58 o                         
   3  16   3          0.86         40.96        32.39 o                         
   4  16   3         25.85        -44.21        44.21 o                         
   5  16   3          2.30         20.24        45.27 o                         
  -4  17   3        110.89        147.08        53.91 o                         
  -3  17   3        688.32        737.37        53.53 o                         
  -2  17   3          6.01         34.30        32.18 o                         
  -1  17   3        386.37        436.54        29.56 o                         
   0  17   3         38.82         34.92        24.97 o                         
   1  17   3        111.43        107.67        37.25 o                         
   2  17   3         82.47         83.66        40.05 o                         
   3  17   3          2.89        -11.02        33.05 o                         
   4  17   3        182.80        143.39        53.44 o                         
  -3  18   3        164.97        146.71        24.49 o                         
  -2  18   3        354.05        350.76        30.15 o                         
  -1  18   3         18.66         96.93        39.10 o                         
   0  18   3        489.28        503.35        29.74 o                         
   1  18   3          0.82        -18.40        33.92 o                         
   2  18   3          5.99         45.10        30.53 o                         
   3  18   3         10.16         35.48        36.78 o                         
  -2  19   3          4.81         54.71        20.13 o                         
  -1  19   3        109.99        138.58        22.33 o                         
   0  19   3         46.83         78.33        26.75 o                         
   1  19   3        211.37        265.44        24.70 o                         
  -8   0   4        616.29        621.66        43.83 o                         
  -6   0   4       1765.52       1730.34        70.72 o                         
  -4   0   4       3527.10       3649.26        78.68 o                         
  -2   0   4         59.14         45.71        18.64 o                         
   0   0   4       7086.38       7494.89        50.69 o                         
   2   0   4       3268.21       3499.13        62.62 o                         
   4   0   4         10.25         32.88        24.93 o                         
   6   0   4       1022.50        989.54        57.87 o                         
   8   0   4        406.02        463.55        33.07 o                         
  -9   1   4        258.66        253.67        23.69 o                         
  -8   1   4          0.09         48.32        24.83 o                         
  -7   1   4        181.78        224.11        15.55 o                         
  -6   1   4          1.73         12.99        22.52 o                         
  -5   1   4       1410.47       1427.09        69.45 o                         
  -4   1   4       1450.07       1430.20        46.20 o                         
  -3   1   4       9617.17       9258.46       237.70 o                         
  -2   1   4       1543.96       1528.28        29.14 o                         
  -1   1   4       1408.89       1334.78        25.28 o                         
   0   1   4        623.90        626.17        12.45 o                         
   1   1   4      13455.61      15033.58       110.23 o                         
   2   1   4        716.29        772.26        22.87 o                         
   3   1   4          3.16         -7.26        12.72 o                         
   4   1   4        433.43        470.44        26.21 o                         
   5   1   4        743.68        772.19        36.00 o                         
   6   1   4        259.19        280.89        20.88 o                         
   7   1   4        114.56        137.05        22.78 o                         
   8   1   4         19.99         14.06        30.00 o                         
  -9   2   4          0.01         68.20        38.27 o                         
  -8   2   4        740.85        850.05        63.10 o                         
  -7   2   4          3.28        -13.51        35.75 o                         
  -6   2   4         28.97         22.29        32.61 o                         
  -5   2   4         28.48         45.59        27.23 o                         
  -4   2   4       1937.28       1810.55        56.95 o                         
  -3   2   4        615.94        566.65        32.61 o                         
  -2   2   4       1471.97       1277.57        39.44 o                         
  -1   2   4       7542.00       7992.57        81.82 o                         
   0   2   4      12859.18      12693.79       490.60 o                         
   1   2   4       2479.09       2716.49        50.84 o                         
   2   2   4       3503.40       3773.64        66.67 o                         
   3   2   4          0.48         22.65        17.22 o                         
   4   2   4       1788.88       1774.61        60.24 o                         
   5   2   4        568.98        514.48        37.27 o                         
   6   2   4       1018.70       1077.04        64.61 o                         
   7   2   4        202.35        224.62        22.64 o                         
   8   2   4        215.43        226.56        27.19 o                         
  -9   3   4         40.15         65.07        42.80 o                         
  -8   3   4          0.28         13.03        33.53 o                         
  -7   3   4         93.65         68.59        35.66 o                         
  -6   3   4          5.97         32.34        33.16 o                         
  -5   3   4         12.68         20.56        27.41 o                         
  -4   3   4       4070.23       3820.90        83.53 o                         
  -3   3   4       3771.93       3584.94        70.15 o                         
  -2   3   4       3152.95       3071.85        59.82 o                         
  -1   3   4        111.19         93.82         9.32 o                         
   0   3   4       3114.21       3033.34       125.05 o                         
   1   3   4       1284.89       1188.47        36.09 o                         
   2   3   4       1198.37       1318.36        42.98 o                         
   3   3   4       1671.06       1650.67        53.65 o                         
   4   3   4         17.64         29.42        26.75 o                         
   5   3   4        494.02        592.06        44.03 o                         
   6   3   4         51.34         93.00        32.09 o                         
   7   3   4        866.12        987.66        66.79 o                         
   8   3   4        113.58         39.19        50.01 o                         
  -9   4   4          0.02        -42.70        43.75 o                         
  -8   4   4         36.70         89.43        36.73 o                         
  -7   4   4         70.99         25.20        40.87 o                         
  -6   4   4         28.73         59.26        32.41 o                         
  -5   4   4          1.56          1.93        25.99 o                         
  -4   4   4       4362.00       4308.31        89.69 o                         
  -3   4   4       3599.33       3446.47        71.97 o                         
  -2   4   4       2071.01       1983.13        51.41 o                         
  -1   4   4        399.84        421.58        26.15 o                         
   0   4   4         48.68         53.23         7.88 o                         
   1   4   4       2836.93       2749.95        55.65 o                         
   2   4   4       6355.96       6536.34        93.74 o                         
   3   4   4        622.89        618.43        36.96 o                         
   4   4   4       1608.88       1710.20        62.30 o                         
   5   4   4         23.16         55.73        25.36 o                         
   6   4   4       1899.56       1808.93        80.46 o                         
   7   4   4         19.55          3.07        38.51 o                         
   8   4   4        180.45        151.94        50.91 o                         
  -9   5   4         16.08          7.90        45.74 o                         
  -8   5   4         12.75        -44.88        44.88 o                         
  -7   5   4         23.94         22.98        32.50 o                         
  -6   5   4         63.58         61.17        35.54 o                         
  -5   5   4         54.74         32.19        29.84 o                         
  -4   5   4        215.87        188.84        17.35 o                         
  -3   5   4        125.98         53.31        23.89 o                         
  -2   5   4        117.72        111.43        11.79 o                         
  -1   5   4       4598.68       4731.36        74.85 o                         
   0   5   4          1.05         -9.94        11.23 o                         
   1   5   4       6799.96       7069.79        93.90 o                         
   2   5   4       6362.10       6619.05        99.99 o                         
   3   5   4       8047.05       8198.12       119.54 o                         
   4   5   4          2.71         -9.40        26.92 o                         
   5   5   4          3.82         -8.88        28.43 o                         
   6   5   4        310.98        271.74        27.13 o                         
   7   5   4        547.32        579.02        49.56 o                         
   8   5   4         75.09         70.06        49.61 o                         
  -8   6   4         49.99         93.69        39.41 o                         
  -7   6   4        238.61        208.72        24.67 o                         
  -6   6   4        756.92        777.85        56.04 o                         
  -5   6   4        279.42        257.80        20.67 o                         
  -4   6   4       1153.99       1035.34        51.14 o                         
  -3   6   4        961.37        880.04        44.75 o                         
  -2   6   4       1434.34       1494.80        49.71 o                         
  -1   6   4       1121.52        989.08        39.89 o                         
   0   6   4        377.03        379.39        32.20 o                         
   1   6   4       2355.23       2013.22        55.11 o                         
   2   6   4       5289.04       5284.06        92.78 o                         
   3   6   4          0.99         -6.64        22.02 o                         
   4   6   4        123.54        122.83        17.87 o                         
   5   6   4          0.57         30.07        30.07 o                         
   6   6   4        581.32        615.77        46.18 o                         
   7   6   4        471.85        481.12        36.28 o                         
   8   6   4        285.17        222.11        28.97 o                         
  -8   7   4          0.51         64.29        37.12 o                         
  -7   7   4          3.12         52.67        35.46 o                         
  -6   7   4         20.13         60.90        31.66 o                         
  -5   7   4        801.84        746.41        51.91 o                         
  -4   7   4        369.17        337.46        31.40 o                         
  -3   7   4         36.87         23.05        23.97 o                         
  -2   7   4       7199.17       7200.46       107.55 o                         
  -1   7   4       5097.65       5593.95        93.21 o                         
   0   7   4        960.16       1032.73        29.61 o                         
   1   7   4       1172.04       1215.05        45.69 o                         
   2   7   4       3019.60       2728.78        71.20 o                         
   3   7   4         10.75         30.32        25.41 o                         
   4   7   4         33.73         62.91        28.13 o                         
   5   7   4        132.97        127.32        18.77 o                         
   6   7   4         75.16         89.90        21.20 o                         
   7   7   4        342.50        379.58        28.68 o                         
   8   7   4        254.52        274.54        29.62 o                         
  -8   8   4          0.93         18.45        37.08 o                         
  -7   8   4         44.95         67.61        38.23 o                         
  -6   8   4          0.53         36.03        31.24 o                         
  -5   8   4          0.87         11.93        33.48 o                         
  -4   8   4        984.21        905.31        50.56 o                         
  -3   8   4       1031.34        917.77        49.74 o                         
  -2   8   4        740.40        685.17        42.27 o                         
  -1   8   4        942.33        921.93        44.71 o                         
   0   8   4       4255.42       4532.67       107.44 o                         
   1   8   4       1032.05       1087.45        47.79 o                         
   2   8   4       1117.80       1021.73        49.68 o                         
   3   8   4       1388.39       1290.79        58.69 o                         
   4   8   4        639.86        567.98        41.47 o                         
   5   8   4          9.15         33.66        33.05 o                         
   6   8   4         17.02         42.12        34.04 o                         
   7   8   4        101.49        105.72        24.51 o                         
   8   8   4         91.72        103.73        41.84 o                         
  -8   9   4          4.11        -40.80        40.80 o                         
  -7   9   4         21.91        -40.69        40.69 o                         
  -6   9   4          1.46         46.58        34.69 o                         
  -5   9   4        466.83        457.24        38.14 o                         
  -4   9   4        197.38        176.90        19.06 o                         
  -3   9   4        158.22        174.02        17.07 o                         
  -2   9   4        700.78        636.04        42.60 o                         
  -1   9   4       7660.27       7765.32       120.85 o                         
   0   9   4       1354.04       1469.27        38.74 o                         
   1   9   4        565.88        552.14        38.20 o                         
   2   9   4        164.61        156.01        15.73 o                         
   3   9   4        567.96        556.30        37.59 o                         
   4   9   4         41.93         61.79        34.11 o                         
   5   9   4          0.29         13.65        32.64 o                         
   6   9   4        205.87         97.56        45.71 o                         
   7   9   4         34.85         43.50        46.14 o                         
  -8  10   4         33.93         47.62        23.89 o                         
  -7  10   4         68.73         21.05        38.43 o                         
  -6  10   4          3.87        -24.53        40.21 o                         
  -5  10   4        767.99        766.78        57.26 o                         
  -4  10   4        481.05        462.51        35.28 o                         
  -3  10   4       1464.39       1441.19        62.58 o                         
  -2  10   4        599.85        610.43        42.41 o                         
  -1  10   4        323.41        313.67        26.15 o                         
   0  10   4       2288.89       2411.56        63.31 o                         
   1  10   4         26.41         41.84        12.41 o                         
   2  10   4          4.36        -16.07        23.42 o                         
   3  10   4       1351.29       1162.33        61.53 o                         
   4  10   4        863.47        807.72        57.70 o                         
   5  10   4         25.41          8.66        38.40 o                         
   6  10   4          0.68         -6.60        38.47 o                         
   7  10   4          7.16         15.10        44.03 o                         
  -7  11   4         25.28         73.49        41.57 o                         
  -6  11   4        107.89        134.05        21.86 o                         
  -5  11   4          4.25        -11.44        34.57 o                         
  -4  11   4        641.76        687.03        53.76 o                         
  -3  11   4        907.11        830.02        57.76 o                         
  -2  11   4        484.15        413.63        35.48 o                         
  -1  11   4       2335.30       2533.98        81.02 o                         
   0  11   4       2585.03       2786.44        57.14 o                         
   1  11   4         10.53         33.92        23.03 o                         
   2  11   4        168.14        167.80        18.25 o                         
   3  11   4        289.46        257.09        21.55 o                         
   4  11   4        151.09        154.21        21.49 o                         
   5  11   4         41.00         12.23        37.19 o                         
   6  11   4         48.03         38.14        43.99 o                         
   7  11   4         48.29         35.46        41.51 o                         
  -7  12   4          6.62        -40.98        40.98 o                         
  -6  12   4         11.30          3.42        38.54 o                         
  -5  12   4        941.41        930.86        61.12 o                         
  -4  12   4         70.95         90.92        18.55 o                         
  -3  12   4        355.04        332.89        25.45 o                         
  -2  12   4       1390.19       1363.15        66.08 o                         
  -1  12   4       2145.65       2203.67        78.62 o                         
   0  12   4        549.41        542.03        26.64 o                         
   1  12   4        280.10        311.57        24.73 o                         
   2  12   4         15.14        -30.08        30.08 o                         
   3  12   4        989.31        878.11        58.32 o                         
   4  12   4         11.72         20.31        34.93 o                         
   5  12   4          6.89        -16.21        40.63 o                         
   6  12   4         26.92         14.60        47.02 o                         
  -7  13   4          0.20         48.61        40.91 o                         
  -6  13   4        120.38        115.81        22.03 o                         
  -5  13   4        215.25        279.59        26.14 o                         
  -4  13   4        122.89        137.32        19.04 o                         
  -3  13   4        560.04        538.14        43.16 o                         
  -2  13   4        431.95        439.43        36.44 o                         
  -1  13   4        449.45        510.46        37.23 o                         
   0  13   4       1663.33       1751.65        53.10 o                         
   1  13   4        437.58        533.84        36.78 o                         
   2  13   4       1104.52       1069.74        62.53 o                         
   3  13   4        294.70        209.21        23.01 o                         
   4  13   4         21.54        -34.14        40.35 o                         
   5  13   4         13.10          0.00        43.00 o                         
   6  13   4          2.53        -11.54        43.69 o                         
  -6  14   4         31.13         80.47        40.37 o                         
  -5  14   4        210.40        117.89        50.01 o                         
  -4  14   4        124.73        148.43        21.98 o                         
  -3  14   4        104.44        122.58        41.07 o                         
  -2  14   4        393.15        418.76        32.33 o                         
  -1  14   4          0.00        -13.65        27.71 o                         
   0  14   4         95.27        110.46        17.00 o                         
   1  14   4         29.57         16.62        27.97 o                         
   2  14   4          0.45         25.31        29.63 o                         
   3  14   4        364.34        417.67        31.38 o                         
   4  14   4        126.77         76.41        41.36 o                         
   5  14   4          0.70        -25.60        35.65 o                         
  -5  15   4        159.60        175.37        25.57 o                         
  -4  15   4         68.84         57.81        38.92 o                         
  -3  15   4          4.65        -12.50        34.53 o                         
  -2  15   4        579.17        582.43        43.13 o                         
  -1  15   4         41.51        -11.89        38.07 o                         
   0  15   4         74.83         49.87        27.50 o                         
   1  15   4        562.89        656.96        45.24 o                         
   2  15   4        976.17        926.85        66.24 o                         
   3  15   4          8.06         19.60        36.67 o                         
   4  15   4         40.74          7.11        42.93 o                         
   5  15   4         33.67         58.29        45.15 o                         
  -5  16   4         21.69        -50.00        50.00 o                         
  -4  16   4         84.48        109.42        40.94 o                         
  -3  16   4          6.58          6.74        30.16 o                         
  -2  16   4        148.05        162.69        22.00 o                         
  -1  16   4         83.37         86.73        20.92 o                         
   0  16   4        951.62        939.91        47.28 o                         
   1  16   4         99.17         81.68        37.68 o                         
   2  16   4         13.29         88.87        32.75 o                         
   3  16   4        302.30        331.77        31.05 o                         
   4  16   4          0.07        -37.98        41.95 o                         
  -4  17   4         83.86        105.50        46.40 o                         
  -3  17   4          6.65          7.26        41.07 o                         
  -2  17   4         54.76         13.91        38.72 o                         
  -1  17   4         83.18        121.95        21.25 o                         
   0  17   4        142.71        145.89        15.94 o                         
   1  17   4        177.16        214.19        23.78 o                         
   2  17   4         44.05         71.01        35.15 o                         
   3  17   4         92.53         74.83        43.31 o                         
  -3  18   4        188.14        195.11        25.79 o                         
  -2  18   4         14.15        -26.25        40.91 o                         
  -1  18   4         40.88         -3.78        41.25 o                         
   0  18   4        266.77        331.42        19.54 o                         
   1  18   4         17.00        -40.46        40.46 o                         
   2  18   4         61.92         -7.65        44.59 o                         
  -1  19   4         92.52        114.12        22.13 o                         
   0  19   4          5.86         14.20        29.83 o                         
   1  19   4          0.05         60.44        38.86 o                         
  -9   0   5         74.65        121.20        41.84 o                         
  -7   0   5        866.59        879.24        58.33 o                         
  -5   0   5        196.90        197.05        16.84 o                         
  -3   0   5       5108.52       4722.28        80.33 o                         
  -1   0   5        666.97        651.22        29.06 o                         
   1   0   5        392.11        433.62        24.86 o                         
   3   0   5       2423.45       2451.03        63.91 o                         
   5   0   5       8818.02       8631.68       145.63 o                         
   7   0   5          8.74         24.43        35.35 o                         
  -9   1   5          0.00          5.80        26.82 o                         
  -8   1   5         51.41         79.32        30.66 o                         
  -7   1   5         19.00         54.66        23.69 o                         
  -6   1   5        543.93        531.25        61.61 o                         
  -5   1   5         47.95         36.14        20.22 o                         
  -4   1   5       3384.69       3324.62        54.36 o                         
  -3   1   5        548.20        509.87        23.28 o                         
  -2   1   5        949.57        978.38        40.41 o                         
  -1   1   5          6.30        -13.16        13.16 o                         
   0   1   5      10366.74      11301.73        72.35 o                         
   1   1   5       4526.92       5037.09       125.52 o                         
   2   1   5       7697.45       8257.27        71.96 o                         
   3   1   5        159.59        168.37         9.39 o                         
   4   1   5       9103.40       9442.59        96.85 o                         
   5   1   5        127.13        125.14        12.95 o                         
   6   1   5        221.69        191.81        15.11 o                         
   7   1   5         12.80         29.07        32.14 o                         
   8   1   5         22.18         18.05        28.51 o                         
  -9   2   5         41.82         -3.82        45.66 o                         
  -8   2   5         97.72        118.93        21.75 o                         
  -7   2   5        791.85        733.10        56.47 o                         
  -6   2   5        390.11        430.44        31.43 o                         
  -5   2   5         19.37         62.03        27.43 o                         
  -4   2   5        508.27        435.12        34.06 o                         
  -3   2   5       2247.34       2120.99        55.76 o                         
  -2   2   5         89.64         91.80         9.82 o                         
  -1   2   5        407.82        426.41        26.60 o                         
   0   2   5      12534.61      13288.16       462.98 o                         
   1   2   5       3076.50       3240.85        59.30 o                         
   2   2   5         31.06         29.70        16.76 o                         
   3   2   5       4144.51       4499.00        85.37 o                         
   4   2   5         89.96        115.31        14.45 o                         
   5   2   5       2624.11       2850.35        86.63 o                         
   6   2   5         85.25         59.66        18.18 o                         
   7   2   5          5.32          0.00        36.24 o                         
   8   2   5          7.31         10.90        40.30 o                         
  -9   3   5          6.01         34.71        41.72 o                         
  -8   3   5        480.63        554.84        41.36 o                         
  -7   3   5         65.10         86.29        35.54 o                         
  -6   3   5       1482.87       1413.19        67.67 o                         
  -5   3   5        175.37        197.44        17.50 o                         
  -4   3   5         37.19          1.61        25.58 o                         
  -3   3   5         33.50         20.94        20.94 o                         
  -2   3   5        220.46        212.62        15.57 o                         
  -1   3   5         58.97         46.20         9.98 o                         
   0   3   5       5013.28       5391.68       149.53 o                         
   1   3   5       2859.90       3058.43        60.24 o                         
   2   3   5       6614.18       7137.27        99.50 o                         
   3   3   5        349.01        393.62        24.84 o                         
   4   3   5       2858.13       2868.68        80.22 o                         
   5   3   5          0.11         30.63        29.03 o                         
   6   3   5         98.21        105.49        19.18 o                         
   7   3   5         24.39          3.12        38.40 o                         
   8   3   5          3.69        -43.60        43.60 o                         
  -9   4   5         21.52         23.47        42.84 o                         
  -8   4   5         68.01         83.66        42.73 o                         
  -7   4   5       1077.49       1035.27        66.70 o                         
  -6   4   5         49.62         89.45        30.29 o                         
  -5   4   5        574.76        535.54        35.02 o                         
  -4   4   5        772.88        792.63        43.08 o                         
  -3   4   5        248.35        256.38        19.25 o                         
  -2   4   5        171.98        152.02        12.57 o                         
  -1   4   5         20.92        -11.64        17.80 o                         
   0   4   5        463.25        485.36        47.20 o                         
   1   4   5       9597.54      10118.58       111.95 o                         
   2   4   5       1510.41       1680.12        51.41 o                         
   3   4   5       4171.31       4237.22        86.95 o                         
   4   4   5        301.57        308.69        22.37 o                         
   5   4   5         23.16         38.21        31.54 o                         
   6   4   5         46.68         40.82        41.89 o                         
   7   4   5         24.58         89.04        37.90 o                         
   8   4   5         31.27        111.80        38.73 o                         
  -9   5   5         50.56         63.69        49.40 o                         
  -8   5   5        514.74        535.71        49.68 o                         
  -7   5   5         50.86         72.41        19.61 o                         
  -6   5   5       1048.53       1128.73        61.88 o                         
  -5   5   5        134.90        135.15        18.30 o                         
  -4   5   5         84.55        103.79        15.53 o                         
  -3   5   5       4849.14       4591.21        88.33 o                         
  -2   5   5        176.82        157.09        13.27 o                         
  -1   5   5       1924.64       2011.13        52.71 o                         
   0   5   5        344.64        308.21        15.77 o                         
   1   5   5        543.18        616.54        32.23 o                         
   2   5   5       6675.61       6899.19       104.56 o                         
   3   5   5        151.44        169.85        14.87 o                         
   4   5   5        982.19       1010.63        52.41 o                         
   5   5   5        137.02        134.10        18.87 o                         
   6   5   5        183.59        187.71        23.16 o                         
   7   5   5         45.65         74.78        41.26 o                         
   8   5   5          0.30        -37.96        44.92 o                         
  -8   6   5         16.04         87.60        34.51 o                         
  -7   6   5        325.33        325.70        27.22 o                         
  -6   6   5        163.17        200.25        20.57 o                         
  -5   6   5       1426.06       1413.80        64.26 o                         
  -4   6   5        142.04         70.93        30.44 o                         
  -3   6   5          9.65         35.00        22.61 o                         
  -2   6   5      10477.71      10631.84       128.56 o                         
  -1   6   5          3.38        -21.33        21.33 o                         
   0   6   5          2.31         24.96         8.63 o                         
   1   6   5        560.47        537.57        32.96 o                         
   2   6   5       1401.79       1398.33        52.32 o                         
   3   6   5       3367.36       3404.55        84.63 o                         
   4   6   5       1009.57       1023.06        55.48 o                         
   5   6   5         74.83         53.13        28.78 o                         
   6   6   5        107.61        116.24        20.14 o                         
   7   6   5         56.60         -3.37        47.36 o                         
   8   6   5         69.82         54.34        44.93 o                         
  -8   7   5        151.47        177.23        25.20 o                         
  -7   7   5         79.77         75.33        19.77 o                         
  -6   7   5        380.18        351.71        34.54 o                         
  -5   7   5          8.78         -4.54        30.80 o                         
  -4   7   5        557.65        519.21        34.84 o                         
  -3   7   5       3208.40       3052.66        77.97 o                         
  -2   7   5        324.56        314.38        22.63 o                         
  -1   7   5          5.83        -20.92        20.92 o                         
   0   7   5       3656.97       3904.93        63.84 o                         
   1   7   5       3801.19       3493.43        76.57 o                         
   2   7   5        393.25        453.35        34.29 o                         
   3   7   5        115.05         96.98        14.99 o                         
   4   7   5        192.65        181.59        18.61 o                         
   5   7   5        181.29        139.12        20.45 o                         
   6   7   5         84.97         71.79        43.35 o                         
   7   7   5         36.75         59.12        39.80 o                         
   8   7   5         29.15         83.62        48.28 o                         
  -8   8   5         54.39        -44.68        46.50 o                         
  -7   8   5         19.49          3.26        38.43 o                         
  -6   8   5        143.25        140.10        21.42 o                         
  -5   8   5       1279.39       1292.04        68.26 o                         
  -4   8   5         88.69         48.74        33.57 o                         
  -3   8   5        322.11        333.94        20.69 o                         
  -2   8   5       5171.82       4767.91        96.02 o                         
  -1   8   5        144.09        152.27        15.12 o                         
   0   8   5          7.53         -9.91        15.39 o                         
   1   8   5         92.64         84.67        11.45 o                         
   2   8   5       2013.20       1899.59        66.76 o                         
   3   8   5       2639.71       2595.69        81.86 o                         
   4   8   5         12.26          4.66        34.37 o                         
   5   8   5       1332.88       1339.49        69.19 o                         
   6   8   5         65.15         88.04        20.14 o                         
   7   8   5         76.07         92.50        23.07 o                         
  -8   9   5         24.55         50.12        42.41 o                         
  -7   9   5         99.27         57.73        43.88 o                         
  -6   9   5        169.74        118.29        40.11 o                         
  -5   9   5        298.40        286.97        22.99 o                         
  -4   9   5       1620.21       1633.40        67.71 o                         
  -3   9   5       1162.55       1162.94        56.54 o                         
  -2   9   5        879.30        847.54        47.00 o                         
  -1   9   5       3054.97       3272.96        83.95 o                         
   0   9   5        606.73        641.83        31.56 o                         
   1   9   5         36.40         34.96        21.69 o                         
   2   9   5        114.69        102.68        16.78 o                         
   3   9   5         36.59         -8.68        33.34 o                         
   4   9   5       2779.99       2688.35        91.96 o                         
   5   9   5         10.25          0.00        32.52 o                         
   6   9   5        817.33        698.25        52.76 o                         
   7   9   5          0.29         14.92        21.74 o                         
  -8  10   5          2.56         44.02        37.76 o                         
  -7  10   5         13.73         14.19        39.50 o                         
  -6  10   5         84.21        108.89        39.48 o                         
  -5  10   5        633.30        595.73        46.80 o                         
  -4  10   5        187.03        174.44        20.70 o                         
  -3  10   5       1324.70       1316.50        62.25 o                         
  -2  10   5        931.34        891.06        50.23 o                         
  -1  10   5          5.82          7.85        26.19 o                         
   0  10   5       2035.44       2159.82        62.28 o                         
   1  10   5         23.46         34.30        23.61 o                         
   2  10   5         11.68          4.20        26.39 o                         
   3  10   5        412.59        348.30        26.89 o                         
   4  10   5        141.45        154.28        20.04 o                         
   5  10   5        276.66        280.73        24.45 o                         
   6  10   5        108.68        102.06        49.30 o                         
   7  10   5         49.22         54.33        44.92 o                         
  -7  11   5         11.57        -25.99        41.52 o                         
  -6  11   5          9.35         45.92        34.40 o                         
  -5  11   5         29.79         46.58        31.63 o                         
  -4  11   5         76.61         70.43        37.53 o                         
  -3  11   5        289.07        281.28        24.76 o                         
  -2  11   5        293.94        270.77        20.77 o                         
  -1  11   5       3007.48       3220.12        89.84 o                         
   0  11   5          8.25         43.00        18.34 o                         
   1  11   5        155.16        136.88        16.72 o                         
   2  11   5        176.28        154.37        19.25 o                         
   3  11   5          1.41         -5.02        28.62 o                         
   4  11   5        460.61        485.96        29.42 o                         
   5  11   5         16.52         -6.31        38.39 o                         
   6  11   5        127.28         89.23        52.58 o                         
   7  11   5         18.88         36.40        46.99 o                         
  -7  12   5         87.14         85.68        43.37 o                         
  -6  12   5         75.45        111.86        22.46 o                         
  -5  12   5        161.84        102.26        45.23 o                         
  -4  12   5        227.52        197.58        22.61 o                         
  -3  12   5        460.09        469.87        38.90 o                         
  -2  12   5         15.47        -14.24        31.30 o                         
  -1  12   5         27.71         58.97        32.77 o                         
   0  12   5        715.55        708.38        37.62 o                         
   1  12   5       1992.26       2041.81        79.15 o                         
   2  12   5        448.43        445.21        36.35 o                         
   3  12   5        358.93        362.78        23.87 o                         
   4  12   5         62.36         56.91        38.94 o                         
   5  12   5         31.29         10.02        42.91 o                         
   6  12   5         10.55        -41.93        41.93 o                         
  -6  13   5        119.20        113.56        45.90 o                         
  -5  13   5          1.04         13.20        35.85 o                         
  -4  13   5        193.97        181.10        21.97 o                         
  -3  13   5         53.53         55.17        35.32 o                         
  -2  13   5        142.38        131.98        19.61 o                         
  -1  13   5       2841.67       3055.09        97.47 o                         
   0  13   5        106.36         96.94        14.74 o                         
   1  13   5        241.60        267.71        24.60 o                         
   2  13   5       1118.60       1088.61        62.88 o                         
   3  13   5        204.88        203.35        21.01 o                         
   4  13   5          0.55          9.59        40.32 o                         
   5  13   5          1.09        -17.70        39.89 o                         
   6  13   5         62.72          3.95        46.54 o                         
  -6  14   5        117.82        143.97        24.66 o                         
  -5  14   5         23.74         52.74        34.98 o                         
  -4  14   5        284.36        279.03        26.55 o                         
  -3  14   5         27.56         74.45        32.76 o                         
  -2  14   5        848.03        754.11        58.20 o                         
  -1  14   5        101.21         86.90        38.94 o                         
   0  14   5        449.21        486.89        27.98 o                         
   1  14   5        639.47        644.91        43.84 o                         
   2  14   5        488.48        506.13        42.23 o                         
   3  14   5         67.73         56.20        36.68 o                         
   4  14   5          8.76          3.41        40.25 o                         
   5  14   5          9.01          0.00        44.09 o                         
  -5  15   5          0.07        -11.24        39.46 o                         
  -4  15   5        171.82        188.55        23.55 o                         
  -3  15   5        250.01        247.57        25.74 o                         
  -2  15   5        258.63        254.01        24.93 o                         
  -1  15   5        159.12        165.29        22.11 o                         
   0  15   5        688.86        685.18        38.32 o                         
   1  15   5         11.83         24.74        34.15 o                         
   2  15   5        171.50        168.93        21.73 o                         
   3  15   5        163.68        187.85        25.10 o                         
   4  15   5        186.32        188.52        25.66 o                         
   5  15   5         50.27         91.57        44.51 o                         
  -5  16   5         55.65         87.76        41.07 o                         
  -4  16   5        139.04        127.95        24.46 o                         
  -3  16   5        148.21        189.15        22.15 o                         
  -2  16   5        699.15        726.55        47.75 o                         
  -1  16   5        197.54        212.14        23.61 o                         
   0  16   5          8.95          3.22        23.74 o                         
   1  16   5        182.41        154.92        22.95 o                         
   2  16   5         52.64          3.37        39.77 o                         
   3  16   5          7.53         39.27        32.52 o                         
   4  16   5         39.89         11.67        42.07 o                         
  -4  17   5        407.79        392.25        44.21 o                         
  -3  17   5        517.29        506.23        39.30 o                         
  -2  17   5         70.70         60.17        39.57 o                         
  -1  17   5        158.23        135.60        22.36 o                         
   0  17   5        132.37        118.56        61.45 o                         
   1  17   5        107.20        154.91        21.76 o                         
   2  17   5         13.83        -32.68        37.21 o                         
   3  17   5          4.93         38.26        33.35 o                         
  -3  18   5         87.82        109.72        22.54 o                         
  -2  18   5        155.77        210.23        23.74 o                         
  -1  18   5         40.35         46.20        43.22 o                         
   0  18   5        279.81        285.72        28.04 o                         
   1  18   5          0.30          7.63        35.39 o                         
   2  18   5         19.12         11.71        38.83 o                         
  -8   0   6        427.98        466.31        38.75 o                         
  -6   0   6       1621.84       1657.81        71.75 o                         
  -4   0   6        247.39        242.09        18.75 o                         
  -2   0   6        711.17        655.41        33.55 o                         
   0   0   6       9242.12       9333.24        69.91 o                         
   2   0   6         60.70         97.14        10.63 o                         
   4   0   6       2324.41       2381.16        74.96 o                         
   6   0   6        349.34        376.72        27.89 o                         
   8   0   6          1.00         37.28        34.97 o                         
  -9   1   6         32.57        -13.39        65.28 o                         
  -8   1   6         11.60        -16.74        27.87 o                         
  -7   1   6          3.66          6.79        22.50 o                         
  -6   1   6          3.40        -11.38        48.61 o                         
  -5   1   6       1290.87       1222.81        40.74 o                         
  -4   1   6        308.99        290.57        16.79 o                         
  -3   1   6       1554.86       1491.53        36.07 o                         
  -2   1   6       1945.15       1801.51        39.70 o                         
  -1   1   6       1929.28       1840.65        33.35 o                         
   0   1   6        474.32        494.86        13.56 o                         
   1   1   6       7690.45       8076.15        69.59 o                         
   2   1   6          7.09         13.11        15.59 o                         
   3   1   6       3149.78       3304.76        54.70 o                         
   4   1   6        208.66        233.93        26.35 o                         
   5   1   6        349.31        379.27        24.18 o                         
   6   1   6         37.50         26.75        23.59 o                         
   7   1   6         14.36         22.05        24.30 o                         
   8   1   6          1.34        -21.74        29.25 o                         
  -9   2   6          1.44         73.39        39.20 o                         
  -8   2   6         27.44        -39.63        45.04 o                         
  -7   2   6         37.40         14.00        34.18 o                         
  -6   2   6       1024.05        932.71        61.11 o                         
  -5   2   6        108.14        105.47        17.16 o                         
  -4   2   6         16.56         -3.29        25.70 o                         
  -3   2   6         14.86         -1.36        22.51 o                         
  -2   2   6       4652.12       4357.54        76.93 o                         
  -1   2   6      11913.15      12093.70       118.22 o                         
   0   2   6       9401.88       9745.74       218.72 o                         
   1   2   6        154.47        147.01        10.51 o                         
   2   2   6       1913.62       2103.22        57.07 o                         
   3   2   6       4385.45       4506.94        89.73 o                         
   4   2   6        473.24        512.39        34.04 o                         
   5   2   6        219.60        206.67        21.18 o                         
   6   2   6        560.68        550.95        42.99 o                         
   7   2   6         19.33         35.29        36.72 o                         
   8   2   6         19.50        -22.55        46.95 o                         
  -9   3   6         22.97         27.31        41.84 o                         
  -8   3   6         62.85         80.20        40.10 o                         
  -7   3   6         23.04         45.44        35.24 o                         
  -6   3   6         55.70          2.42        37.14 o                         
  -5   3   6         36.59        -15.98        31.95 o                         
  -4   3   6       1754.43       1631.98        60.77 o                         
  -3   3   6       1684.20       1607.18        52.85 o                         
  -2   3   6       6016.85       5856.05        89.00 o                         
  -1   3   6       7006.07       7145.23        93.54 o                         
   0   3   6        145.03        173.72        19.30 o                         
   1   3   6       8157.73       8794.87       107.21 o                         
   2   3   6        864.80        933.20        42.11 o                         
   3   3   6        287.68        307.96        25.87 o                         
   4   3   6        110.99        122.42        15.34 o                         
   5   3   6        849.79        878.43        56.15 o                         
   6   3   6          4.33         13.70        32.75 o                         
   7   3   6        244.47        237.61        25.49 o                         
   8   3   6         16.54         30.38        40.90 o                         
  -9   4   6          0.36        -19.78        43.51 o                         
  -8   4   6          4.57         -3.40        37.05 o                         
  -7   4   6        229.31        213.57        24.33 o                         
  -6   4   6         35.98         39.71        33.11 o                         
  -5   4   6          0.82        -18.53        31.28 o                         
  -4   4   6         56.70         58.13        26.42 o                         
  -3   4   6        496.78        394.13        26.94 o                         
  -2   4   6       5833.09       5436.84        89.40 o                         
  -1   4   6        581.22        501.39        31.76 o                         
   0   4   6       3959.33       3933.00        74.61 o                         
   1   4   6        302.31        365.41        27.22 o                         
   2   4   6       3175.39       3402.33        74.39 o                         
   3   4   6        315.86        274.03        20.68 o                         
   4   4   6        158.91        141.41        17.19 o                         
   5   4   6        798.43        943.22        54.25 o                         
   6   4   6        869.49        882.44        63.01 o                         
   7   4   6          0.91        -33.03        41.52 o                         
   8   4   6         87.48        100.14        46.54 o                         
  -8   5   6         19.80         62.42        36.04 o                         
  -7   5   6          0.73        -32.66        35.75 o                         
  -6   5   6        612.35        523.84        40.99 o                         
  -5   5   6        165.74        141.64        19.19 o                         
  -4   5   6        622.35        633.81        41.77 o                         
  -3   5   6       1068.06       1076.39        48.54 o                         
  -2   5   6       2731.57       2799.05        68.03 o                         
  -1   5   6       5834.18       6058.65        93.53 o                         
   0   5   6          3.21         19.42        11.57 o                         
   1   5   6       1108.97       1087.72        43.04 o                         
   2   5   6         19.62        -14.01        19.63 o                         
   3   5   6       1506.74       1477.72        57.08 o                         
   4   5   6         48.40         87.93        14.55 o                         
   5   5   6       1164.79       1198.52        64.71 o                         
   6   5   6        357.73        311.81        25.12 o                         
   7   5   6        926.34        898.43        71.33 o                         
   8   5   6         68.60         50.97        48.18 o                         
  -8   6   6          6.09         46.20        38.11 o                         
  -7   6   6        157.75        117.44        43.05 o                         
  -6   6   6         16.36          5.30        35.14 o                         
  -5   6   6          1.82         35.68        30.25 o                         
  -4   6   6        195.23        199.20        18.52 o                         
  -3   6   6        175.94        171.69        15.25 o                         
  -2   6   6       1193.36       1244.88        49.01 o                         
  -1   6   6        396.71        435.57        32.29 o                         
   0   6   6       6538.59       6341.99       456.67 o                         
   1   6   6       1984.14       2029.40        59.51 o                         
   2   6   6       4292.71       4313.13        90.29 o                         
   3   6   6        301.13        309.41        24.63 o                         
   4   6   6        700.30        743.57        49.58 o                         
   5   6   6        290.91        298.96        22.70 o                         
   6   6   6        217.40        219.07        24.04 o                         
   7   6   6         10.10         73.45        41.53 o                         
   8   6   6         61.91         58.37        24.84 o                         
  -8   7   6          1.59         21.93        39.03 o                         
  -7   7   6          9.85          9.58        41.04 o                         
  -6   7   6        500.91        573.74        43.44 o                         
  -5   7   6        132.05        135.07        18.21 o                         
  -4   7   6        166.02        136.26        18.30 o                         
  -3   7   6       1025.33        984.15        50.46 o                         
  -2   7   6        142.43        122.89        14.73 o                         
  -1   7   6      10127.80      10372.50       134.54 o                         
   0   7   6        116.48        109.51         9.03 o                         
   1   7   6       1150.42       1109.24        46.02 o                         
   2   7   6       1075.61       1189.18        51.96 o                         
   3   7   6        535.09        525.24        38.25 o                         
   4   7   6        100.93        127.08        18.13 o                         
   5   7   6         40.56          7.92        33.90 o                         
   6   7   6        385.66        378.73        28.85 o                         
   7   7   6        170.62        185.20        24.44 o                         
  -8   8   6         23.88         15.09        43.02 o                         
  -7   8   6         94.49         66.32        42.46 o                         
  -6   8   6          2.44         83.52        34.44 o                         
  -5   8   6       1230.07       1172.88        67.62 o                         
  -4   8   6        883.08        804.84        54.93 o                         
  -3   8   6        251.82        220.53        18.21 o                         
  -2   8   6         14.77         14.07        24.50 o                         
  -1   8   6        252.82        275.45        20.57 o                         
   0   8   6       2057.97       2020.63        53.33 o                         
   1   8   6         15.68        -16.11        18.34 o                         
   2   8   6        337.29        315.30        27.23 o                         
   3   8   6         71.03         72.61        31.24 o                         
   4   8   6       1574.76       1474.53        70.82 o                         
   5   8   6        717.09        713.83        46.91 o                         
   6   8   6          9.11         19.39        39.59 o                         
   7   8   6        196.72        185.99        26.44 o                         
  -8   9   6          0.23         -3.90        40.39 o                         
  -7   9   6          5.02         17.26        37.65 o                         
  -6   9   6         97.63         75.47        39.24 o                         
  -5   9   6        499.67        524.89        40.95 o                         
  -4   9   6        556.00        536.66        40.23 o                         
  -3   9   6          7.91         50.28        25.66 o                         
  -2   9   6        154.08        164.70        16.09 o                         
  -1   9   6       1289.35       1280.83        55.91 o                         
   0   9   6        923.85        948.99        34.58 o                         
   1   9   6        115.80        121.54        14.02 o                         
   2   9   6        247.70        267.99        21.98 o                         
   3   9   6        828.36        742.63        54.03 o                         
   4   9   6        707.11        738.55        55.88 o                         
   5   9   6         68.55         47.15        39.97 o                         
   6   9   6        302.47        295.56        27.92 o                         
   7   9   6         33.31         15.41        49.64 o                         
  -7  10   6          0.40         43.23        31.82 o                         
  -6  10   6          1.50         -9.52        38.46 o                         
  -5  10   6       1157.86       1048.35        69.25 o                         
  -4  10   6       1981.14       1842.32        78.64 o                         
  -3  10   6        397.88        468.82        35.77 o                         
  -2  10   6       1299.22       1310.66        59.76 o                         
  -1  10   6       2185.53       2190.60        73.86 o                         
   0  10   6        298.24        321.97        19.05 o                         
   1  10   6         38.46         21.25        24.23 o                         
   2  10   6         42.05         50.74        30.97 o                         
   3  10   6          1.33        -12.21        32.87 o                         
   4  10   6          0.32          0.00        34.96 o                         
   5  10   6        301.48        317.29        25.84 o                         
   6  10   6         30.24         -7.04        46.96 o                         
   7  10   6         54.72          4.00        52.93 o                         
  -7  11   6          1.94         -7.54        42.97 o                         
  -6  11   6        148.59        168.04        22.59 o                         
  -5  11   6        174.64        152.35        22.82 o                         
  -4  11   6       1055.49       1031.24        63.44 o                         
  -3  11   6        788.89        710.33        51.61 o                         
  -2  11   6         63.88         56.59        32.41 o                         
  -1  11   6       1031.44       1023.01        57.01 o                         
   0  11   6       1816.86       1896.03        84.96 o                         
   1  11   6         28.66         16.18        23.46 o                         
   2  11   6        792.02        706.37        52.39 o                         
   3  11   6         20.26         11.22        17.72 o                         
   4  11   6        199.46        222.72        21.96 o                         
   5  11   6         17.62         29.43        41.23 o                         
   6  11   6        187.65        154.86        54.19 o                         
  -7  12   6         17.57         23.70        37.47 o                         
  -6  12   6        124.31        177.27        23.83 o                         
  -5  12   6        834.84        899.70        66.45 o                         
  -4  12   6        115.16        137.84        20.59 o                         
  -3  12   6         22.94          2.63        31.67 o                         
  -2  12   6        714.67        759.79        54.37 o                         
  -1  12   6        164.68        158.98        18.86 o                         
   0  12   6        201.23        212.74        14.43 o                         
   1  12   6         56.65         72.82        30.65 o                         
   2  12   6         20.59         20.59        27.73 o                         
   3  12   6        137.38        109.48        38.59 o                         
   4  12   6         56.63         80.75        38.29 o                         
   5  12   6         44.68        -46.21        46.21 o                         
   6  12   6        203.25        208.88        28.46 o                         
  -6  13   6        132.38        152.13        24.97 o                         
  -5  13   6         21.57          6.73        36.25 o                         
  -4  13   6         57.30         73.80        36.12 o                         
  -3  13   6       1212.35       1272.21        69.44 o                         
  -2  13   6        482.66        481.29        40.15 o                         
  -1  13   6         29.12        -36.54        36.54 o                         
   0  13   6       1690.32       1603.03        51.84 o                         
   1  13   6         27.78         68.09        30.69 o                         
   2  13   6         56.21         30.56        35.90 o                         
   3  13   6        229.23        249.26        25.97 o                         
   4  13   6         30.03         23.15        37.27 o                         
   5  13   6          3.98        -36.53        37.25 o                         
  -6  14   6          1.40         78.71        36.49 o                         
  -5  14   6        114.76         25.07        45.73 o                         
  -4  14   6          7.11         16.46        35.00 o                         
  -3  14   6         20.19         30.54        37.15 o                         
  -2  14   6       1138.34       1119.55        66.93 o                         
  -1  14   6         67.18        112.36        18.40 o                         
   0  14   6        351.58        318.19        18.03 o                         
   1  14   6        380.72        334.42        25.91 o                         
   2  14   6        251.98        256.82        22.78 o                         
   3  14   6        378.82        381.81        27.20 o                         
   4  14   6        208.83        183.23        25.31 o                         
   5  14   6          0.51         27.06        39.23 o                         
  -5  15   6         11.40         60.96        33.22 o                         
  -4  15   6         19.01        -14.10        37.96 o                         
  -3  15   6        450.44        472.87        38.38 o                         
  -2  15   6        114.93        136.12        20.27 o                         
  -1  15   6         38.56         37.59        36.79 o                         
   0  15   6          0.44          5.01        20.37 o                         
   1  15   6        294.25        306.26        24.46 o                         
   2  15   6        256.32        255.40        22.94 o                         
   3  15   6        109.61         86.44        42.49 o                         
   4  15   6         40.03         45.03        41.11 o                         
  -5  16   6         99.93         81.07        44.77 o                         
  -4  16   6          7.94         52.78        34.96 o                         
  -3  16   6         52.68         56.06        40.86 o                         
  -2  16   6         36.96          0.00        41.14 o                         
  -1  16   6        127.98        119.02        23.28 o                         
   0  16   6         60.58         69.93        29.77 o                         
   1  16   6        287.80        303.02        25.77 o                         
   2  16   6          6.84         -6.94        33.65 o                         
   3  16   6        319.55        339.94        29.08 o                         
   4  16   6         16.65        -43.77        43.77 o                         
  -4  17   6         57.81         44.32        41.68 o                         
  -3  17   6         23.05         56.41        38.54 o                         
  -2  17   6         85.81        108.54        40.61 o                         
  -1  17   6          4.36         18.27        33.29 o                         
   0  17   6          4.67         22.09        15.99 o                         
   1  17   6        151.98        115.01        43.74 o                         
   2  17   6        635.86        611.80        44.92 o                         
   3  17   6         66.95         47.12        40.81 o                         
  -2  18   6         49.19         15.56        37.71 o                         
  -1  18   6          1.62          7.87        35.19 o                         
   0  18   6         10.71         15.59        30.79 o                         
   1  18   6         42.72         82.09        37.70 o                         
  -9   0   7         56.40         77.86        43.00 o                         
  -7   0   7         52.02         45.45        37.25 o                         
  -5   0   7       1085.16       1054.08        55.82 o                         
  -3   0   7      12114.06      10754.69       131.82 o                         
  -1   0   7       5521.47       5644.09        85.16 o                         
   1   0   7      12269.41      12985.13       133.94 o                         
   3   0   7       3520.28       3699.97        86.25 o                         
   5   0   7       2008.07       2139.80        80.70 o                         
   7   0   7         22.18        -36.47        38.24 o                         
  -9   1   7          4.47         35.70        27.93 o                         
  -8   1   7         21.41          2.12        28.27 o                         
  -7   1   7         81.84        109.14        16.93 o                         
  -6   1   7        243.49        260.53        34.35 o                         
  -5   1   7         45.28         47.25        26.22 o                         
  -4   1   7       3085.19       3056.93        56.00 o                         
  -3   1   7          0.51         -3.62        17.56 o                         
  -2   1   7       3384.18       3439.18        50.52 o                         
  -1   1   7        160.45        167.68         9.15 o                         
   0   1   7        514.94        502.46        14.50 o                         
   1   1   7       3757.41       3925.77        52.72 o                         
   2   1   7       7845.76       8387.51       103.40 o                         
   3   1   7        385.68        441.27        22.38 o                         
   4   1   7       1824.90       1867.77        48.73 o                         
   5   1   7        126.90        143.28        12.91 o                         
   6   1   7         73.32         30.69        25.31 o                         
   7   1   7         14.75         26.73        24.64 o                         
   8   1   7          0.00         -5.73        30.46 o                         
  -9   2   7         47.53         82.39        44.56 o                         
  -8   2   7        113.07        145.35        23.36 o                         
  -7   2   7        228.34        263.55        22.62 o                         
  -6   2   7        357.76        395.89        30.75 o                         
  -5   2   7        188.01        174.57        18.69 o                         
  -4   2   7        203.19        181.59        17.65 o                         
  -3   2   7       3137.67       2944.64        71.22 o                         
  -2   2   7         34.60         24.80        22.64 o                         
  -1   2   7        143.97        133.02        13.16 o                         
   0   2   7        809.65        805.28        25.25 o                         
   1   2   7       3159.16       3079.99        68.39 o                         
   2   2   7        160.65        147.73        13.75 o                         
   3   2   7       1539.86       1633.07        60.05 o                         
   4   2   7          0.03        -18.55        26.95 o                         
   5   2   7        626.80        615.83        41.20 o                         
   6   2   7         74.51         99.24        37.29 o                         
   7   2   7          0.92         13.39        34.46 o                         
   8   2   7         22.72          0.00        44.80 o                         
  -9   3   7          0.25        -47.54        47.54 o                         
  -8   3   7         64.31         51.12        43.78 o                         
  -7   3   7        278.39        306.39        24.25 o                         
  -6   3   7        390.33        395.81        32.28 o                         
  -5   3   7        200.74        156.83        19.15 o                         
  -4   3   7        276.78        249.21        17.70 o                         
  -3   3   7         36.88         16.82        26.17 o                         
  -2   3   7        613.56        553.45        33.83 o                         
  -1   3   7         67.17         69.43        11.73 o                         
   0   3   7       7331.28       7839.03        72.72 o                         
   1   3   7      10628.98      11420.54       129.84 o                         
   2   3   7      13287.95      14462.27       158.55 o                         
   3   3   7        249.06        251.36        20.08 o                         
   4   3   7        225.62        273.79        22.97 o                         
   5   3   7        100.77        164.16        17.63 o                         
   6   3   7          5.74          0.00        33.77 o                         
   7   3   7          9.32          6.77        43.36 o                         
   8   3   7        153.23        190.17        27.59 o                         
  -8   4   7         71.16         79.66        38.72 o                         
  -7   4   7        716.35        685.55        50.59 o                         
  -6   4   7        210.47        238.01        21.46 o                         
  -5   4   7        302.41        274.32        21.34 o                         
  -4   4   7          0.59         33.53        24.14 o                         
  -3   4   7         60.30         64.88        13.37 o                         
  -2   4   7       2591.48       2604.23        68.51 o                         
  -1   4   7        571.98        657.02        36.52 o                         
   0   4   7        332.22        339.83        17.96 o                         
   1   4   7       3279.93       3106.34        70.81 o                         
   2   4   7        374.75        339.92        25.64 o                         
   3   4   7       1505.59       1517.15        58.77 o                         
   4   4   7        469.13        446.64        28.01 o                         
   5   4   7          1.59        -15.01        28.75 o                         
   6   4   7        309.10        332.33        25.31 o                         
   7   4   7         74.47        117.01        21.52 o                         
   8   4   7         44.06         99.79        48.06 o                         
  -8   5   7        212.60        227.23        26.70 o                         
  -7   5   7         95.35         57.80        44.19 o                         
  -6   5   7        543.31        524.38        42.38 o                         
  -5   5   7        326.69        344.11        32.63 o                         
  -4   5   7          1.86        -13.62        25.14 o                         
  -3   5   7       1598.62       1517.73        56.75 o                         
  -2   5   7       1221.28       1264.49        50.93 o                         
  -1   5   7       2084.19       2219.15        61.57 o                         
   0   5   7        670.62        586.21        24.18 o                         
   1   5   7        559.65        599.01        34.95 o                         
   2   5   7       1019.99        987.12        46.41 o                         
   3   5   7         62.31         48.07        23.63 o                         
   4   5   7          6.52          8.98        27.31 o                         
   5   5   7         61.32         92.74        30.91 o                         
   6   5   7         36.00         36.65        35.88 o                         
   7   5   7        276.63        285.05        27.52 o                         
  -8   6   7         20.07         21.72        42.53 o                         
  -7   6   7         16.41          9.49        41.36 o                         
  -6   6   7         37.64        -38.21        38.79 o                         
  -5   6   7        692.23        737.47        53.89 o                         
  -4   6   7         48.01         65.43        28.04 o                         
  -3   6   7        128.34        127.46        16.03 o                         
  -2   6   7       1140.34       1127.12        48.94 o                         
  -1   6   7        429.87        517.15        37.22 o                         
   0   6   7       3776.26       3685.09       215.05 o                         
   1   6   7       4211.35       4322.68        90.33 o                         
   2   6   7          2.83         14.46        18.96 o                         
   3   6   7       1044.90        978.06        52.61 o                         
   4   6   7        702.69        683.75        50.87 o                         
   5   6   7          5.04          0.00        32.65 o                         
   6   6   7        486.61        582.82        44.87 o                         
   7   6   7        184.05        244.19        25.47 o                         
  -8   7   7        295.01        243.58        28.68 o                         
  -7   7   7          0.12         -6.54        35.49 o                         
  -6   7   7        235.62        240.72        23.78 o                         
  -5   7   7        178.44        159.42        19.97 o                         
  -4   7   7        162.26        139.49        19.04 o                         
  -3   7   7       2521.87       2330.25        74.98 o                         
  -2   7   7        122.15        118.26        15.61 o                         
  -1   7   7        472.73        470.64        36.80 o                         
   0   7   7       2693.82       2488.54       172.50 o                         
   1   7   7        357.51        312.08        24.98 o                         
   2   7   7        312.45        298.12        25.87 o                         
   3   7   7        793.30        799.85        49.24 o                         
   4   7   7       2186.23       2010.12        79.70 o                         
   5   7   7        180.45        209.04        21.16 o                         
   6   7   7        145.28        160.54        24.46 o                         
   7   7   7         66.86         71.04        39.04 o                         
  -8   8   7         18.18         46.06        45.09 o                         
  -7   8   7          2.57        -39.80        39.80 o                         
  -6   8   7        103.97         85.81        37.54 o                         
  -5   8   7       2985.02       2950.14       100.41 o                         
  -4   8   7       2547.26       2404.50        84.15 o                         
  -3   8   7        508.89        535.09        34.80 o                         
  -2   8   7        517.00        535.24        33.69 o                         
  -1   8   7        102.88        124.31        15.50 o                         
   0   8   7        715.36        690.14        49.15 o                         
   1   8   7        403.22        361.50        27.55 o                         
   2   8   7        730.69        705.61        44.62 o                         
   3   8   7       1107.19       1039.39        57.86 o                         
   4   8   7        218.47        248.78        21.58 o                         
   5   8   7        264.26        259.72        23.70 o                         
   6   8   7        351.54        293.09        30.32 o                         
   7   8   7         20.55         46.28        47.23 o                         
  -8   9   7         21.89         35.73        38.28 o                         
  -7   9   7          0.71         14.09        36.27 o                         
  -6   9   7          3.14         24.77        35.03 o                         
  -5   9   7         48.62         46.48        37.19 o                         
  -4   9   7        976.76        934.84        58.83 o                         
  -3   9   7        129.89        130.45        17.29 o                         
  -2   9   7        528.55        574.69        42.73 o                         
  -1   9   7         16.00         42.06        25.25 o                         
   0   9   7       1143.24       1224.39        40.96 o                         
   1   9   7         32.81         18.70        22.48 o                         
   2   9   7         27.71         60.68        22.31 o                         
   3   9   7          5.02        -27.69        27.69 o                         
   4   9   7       1711.13       1760.65        81.95 o                         
   5   9   7         21.84         95.44        33.87 o                         
   6   9   7        201.80        200.22        25.52 o                         
   7   9   7        108.87        133.38        25.21 o                         
  -7  10   7         29.01         62.46        39.06 o                         
  -6  10   7          3.33          0.00        35.60 o                         
  -5  10   7        826.45        859.37        61.99 o                         
  -4  10   7        676.45        709.69        55.33 o                         
  -3  10   7          5.75         44.79        30.10 o                         
  -2  10   7        222.54        242.09        20.55 o                         
  -1  10   7         63.28         76.15        28.62 o                         
   0  10   7        122.30        122.44        27.78 o                         
   1  10   7        104.21        111.79        15.10 o                         
   2  10   7        614.13        622.31        46.56 o                         
   3  10   7       2163.03       2048.43        83.37 o                         
   4  10   7          7.89         54.63        33.90 o                         
   5  10   7        632.90        664.18        48.79 o                         
   6  10   7          1.16         54.81        36.35 o                         
  -7  11   7         11.36         72.95        37.82 o                         
  -6  11   7        236.10        190.49        25.49 o                         
  -5  11   7        452.19        375.45        27.49 o                         
  -4  11   7        847.72        915.59        60.79 o                         
  -3  11   7         68.89         58.29        39.18 o                         
  -2  11   7        155.69         78.06        35.48 o                         
  -1  11   7        952.15       1007.17        57.04 o                         
   0  11   7       1129.22       1176.68        43.57 o                         
   1  11   7       1730.50       1536.13        70.42 o                         
   2  11   7       1323.89       1138.81        63.75 o                         
   3  11   7        232.95        235.09        22.63 o                         
   4  11   7        852.69        813.18        51.67 o                         
   5  11   7         83.31         71.42        46.00 o                         
   6  11   7         73.97         80.21        45.36 o                         
  -7  12   7        171.91        203.31        26.77 o                         
  -6  12   7          1.54        -39.94        39.94 o                         
  -5  12   7         41.53         87.68        33.28 o                         
  -4  12   7        757.72        743.67        56.60 o                         
  -3  12   7         45.37         84.46        30.70 o                         
  -2  12   7        329.70        301.75        26.30 o                         
  -1  12   7        157.13        175.55        19.79 o                         
   0  12   7       1560.71       1570.65        50.10 o                         
   1  12   7          6.08         -5.26        26.29 o                         
   2  12   7        262.74        225.46        21.31 o                         
   3  12   7        444.24        471.27        31.59 o                         
   4  12   7        168.28         90.51        43.13 o                         
   5  12   7        119.96        111.10        48.22 o                         
   6  12   7         33.60        -16.00        48.33 o                         
  -6  13   7        205.33        261.65        26.21 o                         
  -5  13   7          6.37         44.82        30.64 o                         
  -4  13   7         11.42         66.42        28.47 o                         
  -3  13   7         78.27        111.29        20.10 o                         
  -2  13   7        105.12         30.37        34.37 o                         
  -1  13   7        426.05        420.11        34.38 o                         
   0  13   7         74.55         69.14        23.33 o                         
   1  13   7        353.92        367.44        24.73 o                         
   2  13   7        202.55        192.75        20.94 o                         
   3  13   7         79.72        100.19        42.93 o                         
   4  13   7          3.00          3.43        34.83 o                         
   5  13   7        145.00        139.92        51.71 o                         
  -6  14   7         28.96         92.25        36.54 o                         
  -5  14   7          8.79         65.92        31.08 o                         
  -4  14   7        102.24        145.83        21.70 o                         
  -3  14   7         14.15         44.05        33.00 o                         
  -2  14   7        216.88        245.11        23.03 o                         
  -1  14   7        177.55        131.89        45.46 o                         
   0  14   7         98.32        114.14        24.36 o                         
   1  14   7        190.79        151.49        20.22 o                         
   2  14   7        200.18        184.90        20.15 o                         
   3  14   7         24.01         53.54        36.35 o                         
   4  14   7          9.94         29.17        40.28 o                         
   5  14   7         38.91         23.96        46.90 o                         
  -5  15   7          4.44         19.45        39.10 o                         
  -4  15   7         13.80          0.00        38.55 o                         
  -3  15   7        707.72        710.78        52.23 o                         
  -2  15   7        609.17        638.02        45.32 o                         
  -1  15   7        400.91        436.46        32.69 o                         
   0  15   7         85.43         79.85        24.87 o                         
   1  15   7          0.54        -29.54        29.54 o                         
   2  15   7         15.66         23.38        31.86 o                         
   3  15   7          7.33         57.22        33.55 o                         
   4  15   7         42.88        108.52        44.19 o                         
  -4  16   7        155.44        166.38        24.61 o                         
  -3  16   7         17.08         49.28        18.99 o                         
  -2  16   7        392.79        476.86        37.85 o                         
  -1  16   7        214.57        274.55        24.40 o                         
   0  16   7          2.21          2.27        29.03 o                         
   1  16   7         31.70         28.44        42.06 o                         
   2  16   7         38.03          7.17        34.37 o                         
   3  16   7         86.20        117.43        48.36 o                         
  -3  17   7         97.16         80.85        40.56 o                         
  -2  17   7        138.73        129.40        23.14 o                         
  -1  17   7         33.14         48.83        39.22 o                         
   0  17   7         33.74         48.16        16.61 o                         
   1  17   7         10.22          0.00        35.01 o                         
   2  17   7         35.65         61.44        38.40 o                         
  -2  18   7         69.67         96.72        22.67 o                         
  -1  18   7         79.92         80.72        42.33 o                         
   0  18   7         15.90         13.56        29.00 o                         
   1  18   7          2.51         28.11        35.70 o                         
  -8   0   8         27.90         47.88        38.69 o                         
  -6   0   8        904.43        810.73        57.25 o                         
  -4   0   8       1108.38       1196.14        55.21 o                         
  -2   0   8      11511.92      11207.67       132.73 o                         
   0   0   8       7278.06       7750.67        74.33 o                         
   2   0   8       1423.71       1392.39        52.74 o                         
   4   0   8        150.08        141.59        17.21 o                         
   6   0   8         10.29         14.78        33.83 o                         
  -9   1   8          1.73          7.99        29.89 o                         
  -8   1   8          8.06         -3.20        27.51 o                         
  -7   1   8        116.97        141.89        18.58 o                         
  -6   1   8          3.48        -12.44        26.17 o                         
  -5   1   8        623.09        606.56        53.49 o                         
  -4   1   8        131.36        121.85        12.37 o                         
  -3   1   8       1712.78       1676.64        40.47 o                         
  -2   1   8       2712.68       2653.73        47.91 o                         
  -1   1   8        384.79        396.30        43.91 o                         
   0   1   8          0.00         -0.10         8.86 o                         
   1   1   8       1999.96       2033.79        41.47 o                         
   2   1   8        626.42        714.24        52.89 o                         
   3   1   8        898.23        892.64        34.92 o                         
   4   1   8          1.93          5.34        27.39 o                         
   5   1   8        100.03         58.13        24.68 o                         
   6   1   8        104.63        165.49        42.32 o                         
   7   1   8         32.44         71.55        26.20 o                         
  -9   2   8         51.73         39.99        48.66 o                         
  -8   2   8         59.69         69.03        39.05 o                         
  -7   2   8          0.06         94.78        32.72 o                         
  -6   2   8         12.68         27.68        29.46 o                         
  -5   2   8         26.78         64.48        30.70 o                         
  -4   2   8         49.36         56.13        14.55 o                         
  -3   2   8       1378.48       1391.55        53.52 o                         
  -2   2   8       4091.07       3917.81        81.10 o                         
  -1   2   8       1527.67       1464.22        52.84 o                         
   0   2   8       1317.76       1274.11        35.44 o                         
   1   2   8       1056.85       1018.50        43.09 o                         
   2   2   8       1280.82       1399.30        53.59 o                         
   3   2   8        260.64        274.50        23.35 o                         
   4   2   8          3.86         57.64        22.61 o                         
   5   2   8        351.01        360.38        31.30 o                         
   6   2   8         19.32         53.76        33.53 o                         
   7   2   8        140.34        167.07        24.24 o                         
  -8   3   8          3.57        -20.94        37.27 o                         
  -7   3   8         95.77        110.66        21.68 o                         
  -6   3   8        132.28        126.38        20.47 o                         
  -5   3   8         49.30         70.15        35.35 o                         
  -4   3   8         86.74         77.78        16.47 o                         
  -3   3   8       6896.75       6629.34       111.71 o                         
  -2   3   8       1514.37       1430.80        53.62 o                         
  -1   3   8       5094.16       5116.72        90.76 o                         
   0   3   8       1789.26       1894.86        39.61 o                         
   1   3   8        343.43        373.84        29.39 o                         
   2   3   8        448.94        468.04        35.91 o                         
   3   3   8         92.77        120.43        13.95 o                         
   4   3   8          9.85         20.34        23.16 o                         
   5   3   8        130.01         90.85        38.06 o                         
   6   3   8         84.36         84.74        37.56 o                         
   7   3   8        299.61        300.51        29.59 o                         
  -8   4   8         89.16         49.64        48.62 o                         
  -7   4   8         75.39         24.47        38.44 o                         
  -6   4   8         98.52         97.29        20.51 o                         
  -5   4   8        382.15        387.50        30.64 o                         
  -4   4   8        758.73        682.18        48.90 o                         
  -3   4   8          0.95         38.05        25.30 o                         
  -2   4   8      12480.58      12565.04       147.52 o                         
  -1   4   8       2203.74       2435.16        66.12 o                         
   0   4   8       4435.93       4366.73       108.91 o                         
   1   4   8        691.77        773.50        40.45 o                         
   2   4   8          1.84         14.19        17.56 o                         
   3   4   8          1.16         17.96        22.67 o                         
   4   4   8          1.09         27.84        26.04 o                         
   5   4   8        479.26        403.39        27.75 o                         
   6   4   8        661.03        658.82        51.10 o                         
   7   4   8         43.66          7.19        43.44 o                         
  -8   5   8         17.17         14.46        40.27 o                         
  -7   5   8         34.50         21.91        32.68 o                         
  -6   5   8        399.31        415.85        37.65 o                         
  -5   5   8         62.88         46.55        34.84 o                         
  -4   5   8        203.12        175.56        18.69 o                         
  -3   5   8       4676.40       4578.14        97.27 o                         
  -2   5   8         32.81          1.67        26.00 o                         
  -1   5   8       8892.88       9056.21       127.50 o                         
   0   5   8       2032.56       2094.90       106.18 o                         
   1   5   8        206.68        232.57        16.91 o                         
   2   5   8       2666.84       2662.46        75.27 o                         
   3   5   8         10.15         20.76        24.21 o                         
   4   5   8        432.88        482.82        37.22 o                         
   5   5   8        626.56        516.39        42.80 o                         
   6   5   8         13.98         -3.21        33.17 o                         
   7   5   8        285.57        255.58        30.32 o                         
  -8   6   8          7.17         55.53        39.00 o                         
  -7   6   8        807.59        979.84        68.67 o                         
  -6   6   8        383.02        362.58        27.25 o                         
  -5   6   8          0.19         -7.26        33.26 o                         
  -4   6   8       1039.56        979.46        53.36 o                         
  -3   6   8         98.54        119.88        14.84 o                         
  -2   6   8       2420.56       2500.01        73.85 o                         
  -1   6   8        286.81        286.75        22.52 o                         
   0   6   8       2222.06       2213.61       121.22 o                         
   1   6   8        189.36        195.70        14.04 o                         
   2   6   8         21.48         39.23        18.19 o                         
   3   6   8       2017.39       1936.91        72.03 o                         
   4   6   8         79.03        102.43        18.19 o                         
   5   6   8        145.45        157.60        21.18 o                         
   6   6   8        218.85        277.81        25.29 o                         
   7   6   8          4.56        -34.11        47.79 o                         
  -8   7   8          5.95        -22.82        43.69 o                         
  -7   7   8         74.96        110.29        20.37 o                         
  -6   7   8        401.00        397.40        35.41 o                         
  -5   7   8         51.16         60.64        32.16 o                         
  -4   7   8         84.28         95.42        33.85 o                         
  -3   7   8        331.48        414.80        33.04 o                         
  -2   7   8         95.81         89.36        15.90 o                         
  -1   7   8       3012.93       3258.75        82.28 o                         
   0   7   8        462.59        415.11        67.43 o                         
   1   7   8        197.43        195.62        14.59 o                         
   2   7   8       3016.28       2935.37        84.10 o                         
   3   7   8         22.98         45.67        25.22 o                         
   4   7   8       1187.82       1243.94        66.45 o                         
   5   7   8        599.65        519.80        42.37 o                         
   6   7   8          5.26         13.60        42.18 o                         
   7   7   8         63.36         81.74        51.79 o                         
  -8   8   8         38.67         39.19        44.69 o                         
  -7   8   8        142.30         86.92        46.77 o                         
  -6   8   8         18.68          0.00        36.64 o                         
  -5   8   8         20.49         35.04        35.04 o                         
  -4   8   8       1965.43       2012.27        78.51 o                         
  -3   8   8          0.93         -2.16        26.94 o                         
  -2   8   8         33.78         65.87        24.20 o                         
  -1   8   8        715.68        680.48        46.91 o                         
   0   8   8       2686.18       2555.43       180.21 o                         
   1   8   8        423.52        346.66        25.58 o                         
   2   8   8         13.03          4.33        20.75 o                         
   3   8   8       2327.58       2440.86        84.88 o                         
   4   8   8        590.35        621.20        42.68 o                         
   5   8   8         33.64         77.24        35.63 o                         
   6   8   8          1.51        -39.96        39.96 o                         
   7   8   8          3.72         24.06        43.92 o                         
  -7   9   8         36.68         -3.61        40.38 o                         
  -6   9   8        409.34        379.89        35.33 o                         
  -5   9   8        546.98        575.01        44.84 o                         
  -4   9   8        146.37        114.59        40.18 o                         
  -3   9   8        257.14        260.21        22.04 o                         
  -2   9   8         82.37         75.07        30.10 o                         
  -1   9   8        396.86        404.80        33.91 o                         
   0   9   8        250.27        260.86        18.47 o                         
   1   9   8        148.17         73.30        28.53 o                         
   2   9   8        101.57         64.62        28.64 o                         
   3   9   8        169.93        165.62        19.07 o                         
   4   9   8       1346.50       1320.12        75.60 o                         
   5   9   8         12.80         32.27        35.93 o                         
   6   9   8         20.95        -46.21        46.21 o                         
  -7  10   8         11.69         30.09        37.24 o                         
  -6  10   8         50.90         63.53        32.93 o                         
  -5  10   8        237.58        199.99        22.93 o                         
  -4  10   8        396.87        378.79        30.73 o                         
  -3  10   8         30.57          7.41        29.96 o                         
  -2  10   8        139.62        164.14        18.02 o                         
  -1  10   8         17.87         -4.61        30.24 o                         
   0  10   8        670.96        631.27        51.30 o                         
   1  10   8         16.80         26.26        23.27 o                         
   2  10   8          4.32         22.20        25.27 o                         
   3  10   8        931.90        911.67        58.32 o                         
   4  10   8        356.09        324.53        25.86 o                         
   5  10   8        222.04        253.97        25.13 o                         
   6  10   8          0.70        -38.03        43.03 o                         
  -7  11   8          1.96         43.19        37.04 o                         
  -6  11   8          0.70         10.53        35.98 o                         
  -5  11   8         47.06         75.86        37.93 o                         
  -4  11   8          2.21        -20.14        37.84 o                         
  -3  11   8        181.04        186.02        20.46 o                         
  -2  11   8        141.95        140.47        18.39 o                         
  -1  11   8         25.30         44.79        29.23 o                         
   0  11   8        249.02        260.25        15.01 o                         
   1  11   8         23.87         15.41        25.94 o                         
   2  11   8        449.44        367.06        30.91 o                         
   3  11   8        145.82        154.80        21.38 o                         
   4  11   8        551.60        565.95        47.29 o                         
   5  11   8         27.71         31.92        43.00 o                         
   6  11   8         33.18         43.64        51.27 o                         
  -6  12   8         53.18         33.25        34.46 o                         
  -5  12   8        153.26        120.47        41.80 o                         
  -4  12   8        295.76        282.93        24.26 o                         
  -3  12   8        199.62        222.78        21.08 o                         
  -2  12   8        422.62        454.43        35.60 o                         
  -1  12   8        288.69        226.67        26.07 o                         
   0  12   8         36.75         57.57        22.90 o                         
   1  12   8         15.76          5.53        28.18 o                         
   2  12   8        325.15        287.56        24.10 o                         
   3  12   8        121.61        116.57        22.12 o                         
   4  12   8         32.76         23.62        40.63 o                         
   5  12   8         93.30        130.50        48.18 o                         
  -6  13   8          8.11         27.24        44.87 o                         
  -5  13   8         20.07         21.27        33.63 o                         
  -4  13   8          0.37         -3.27        37.39 o                         
  -3  13   8        578.41        644.42        46.03 o                         
  -2  13   8        103.03         57.49        34.01 o                         
  -1  13   8        378.04        440.19        29.80 o                         
   0  13   8          3.04          7.07        21.09 o                         
   1  13   8        451.50        507.50        40.53 o                         
   2  13   8          9.32         60.53        29.03 o                         
   3  13   8         63.10         94.76        42.23 o                         
   4  13   8        378.56        369.73        28.67 o                         
   5  13   8        220.41        240.02        29.29 o                         
  -5  14   8         89.39         93.99        40.32 o                         
  -4  14   8          0.48        -17.41        37.35 o                         
  -3  14   8         27.32        -26.03        38.78 o                         
  -2  14   8        367.63        361.78        27.13 o                         
  -1  14   8          1.53         -9.36        36.23 o                         
   0  14   8         10.04          7.74        22.93 o                         
   1  14   8         55.06        102.24        34.41 o                         
   2  14   8        187.56        196.36        20.84 o                         
   3  14   8        232.22        209.97        26.16 o                         
   4  14   8          3.91        106.02        36.71 o                         
  -5  15   8         21.10          7.97        42.94 o                         
  -4  15   8          6.57         11.14        41.18 o                         
  -3  15   8          6.30         27.65        35.24 o                         
  -2  15   8         22.32         39.85        35.46 o                         
  -1  15   8         17.04         16.78        34.72 o                         
   0  15   8         27.02         -2.67        24.95 o                         
   1  15   8        547.65        528.81        45.03 o                         
   2  15   8        556.45        458.29        39.20 o                         
   3  15   8         11.18         48.24        39.79 o                         
   4  15   8        192.11        162.88        29.69 o                         
  -4  16   8          6.42         23.74        37.54 o                         
  -3  16   8         86.39         36.99        48.51 o                         
  -2  16   8        200.84        198.63        24.76 o                         
  -1  16   8         49.59          7.22        38.87 o                         
   0  16   8        197.32        225.76        17.27 o                         
   1  16   8        317.60        318.92        27.83 o                         
   2  16   8        129.68         96.52        45.77 o                         
   3  16   8        413.26        365.24        31.93 o                         
  -3  17   8          0.72        -35.58        38.13 o                         
  -2  17   8         19.72         -7.64        41.51 o                         
  -1  17   8          1.03         11.62        33.55 o                         
   0  17   8         54.47         52.04        33.89 o                         
   1  17   8        261.72        295.56        28.00 o                         
   2  17   8        354.70        336.72        27.28 o                         
  -7   0   9         70.68         66.78        38.40 o                         
  -5   0   9        605.76        583.72        41.72 o                         
  -3   0   9       4954.12       4863.81        98.81 o                         
  -1   0   9       5528.69       5319.34        94.67 o                         
   1   0   9       1250.05       1233.24        49.71 o                         
   3   0   9       1229.70       1266.69        57.08 o                         
   5   0   9       2754.50       2839.19        98.35 o                         
   7   0   9          0.15        -44.57        44.57 o                         
  -8   1   9          6.77         26.80        24.97 o                         
  -7   1   9         19.30         -1.55        25.23 o                         
  -6   1   9       1478.53       1507.56        56.06 o                         
  -5   1   9        183.54        208.35        14.35 o                         
  -4   1   9       3859.14       3618.55        65.11 o                         
  -3   1   9        160.74        147.31        30.90 o                         
  -2   1   9       2240.11       2281.60        47.97 o                         
  -1   1   9         52.92         40.35        11.56 o                         
   0   1   9       4949.40       5200.48        46.39 o                         
   1   1   9        813.07        815.43        29.15 o                         
   2   1   9       2142.63       2245.50        50.14 o                         
   3   1   9        606.68        621.10        49.19 o                         
   4   1   9        114.86        127.80        21.78 o                         
   5   1   9          0.48        -11.21        36.41 o                         
   6   1   9        487.22        461.34        26.86 o                         
   7   1   9         72.44        124.76        18.86 o                         
  -8   2   9         47.26         24.85        40.94 o                         
  -7   2   9        388.69        417.31        41.62 o                         
  -6   2   9         93.23         78.88        37.55 o                         
  -5   2   9        824.54        827.70        57.79 o                         
  -4   2   9        119.08         70.25        34.36 o                         
  -3   2   9        871.79        821.00        47.67 o                         
  -2   2   9         92.47         95.25        14.85 o                         
  -1   2   9       5697.14       6064.76       102.79 o                         
   0   2   9       2775.07       2953.62        50.64 o                         
   1   2   9       1983.58       2246.01        65.81 o                         
   2   2   9        556.54        581.04        39.69 o                         
   3   2   9        552.05        608.21        42.00 o                         
   4   2   9       1031.29       1049.32        57.71 o                         
   5   2   9        658.11        609.96        43.11 o                         
   6   2   9        187.25        148.70        22.78 o                         
   7   2   9          1.09         22.02        38.14 o                         
  -8   3   9         58.85        -35.89        46.79 o                         
  -7   3   9         14.89          9.32        32.74 o                         
  -6   3   9        785.37        719.42        47.84 o                         
  -5   3   9       1025.57       1014.74        58.70 o                         
  -4   3   9        341.06        398.21        31.35 o                         
  -3   3   9          0.22        -19.91        28.78 o                         
  -2   3   9        102.84         80.44        27.54 o                         
  -1   3   9        977.12       1059.82        48.56 o                         
   0   3   9        222.34        197.99        10.57 o                         
   1   3   9       2381.55       2509.54        69.73 o                         
   2   3   9       2154.18       2318.16        70.90 o                         
   3   3   9       2722.49       2698.34        83.59 o                         
   4   3   9        238.77        260.77        21.33 o                         
   5   3   9        235.03        235.92        22.61 o                         
   6   3   9        486.85        490.88        32.98 o                         
   7   3   9          4.93         77.89        40.12 o                         
  -8   4   9         11.76          3.64        45.65 o                         
  -7   4   9        413.86        422.77        34.62 o                         
  -6   4   9        189.16        183.07        21.22 o                         
  -5   4   9        673.28        743.11        50.75 o                         
  -4   4   9        189.04        154.04        19.49 o                         
  -3   4   9         72.48         13.12        30.86 o                         
  -2   4   9        210.76        191.93        17.36 o                         
  -1   4   9         45.45         35.03        26.95 o                         
   0   4   9        505.49        503.53        23.08 o                         
   1   4   9        505.10        568.80        36.92 o                         
   2   4   9        375.39        389.89        28.30 o                         
   3   4   9        342.80        362.40        29.77 o                         
   4   4   9        439.99        369.40        27.14 o                         
   5   4   9         46.89         39.44        38.01 o                         
   6   4   9        268.65        216.21        27.38 o                         
   7   4   9        185.84        182.82        29.14 o                         
  -8   5   9        161.11        176.16        24.06 o                         
  -7   5   9         50.52         48.52        37.58 o                         
  -6   5   9        140.52        173.30        20.47 o                         
  -5   5   9          6.11        -24.47        34.60 o                         
  -4   5   9          1.17         -2.19        26.76 o                         
  -3   5   9         12.61         52.82        30.87 o                         
  -2   5   9        204.40        207.67        18.26 o                         
  -1   5   9        212.44        236.57        19.91 o                         
   0   5   9        527.29        574.05        50.00 o                         
   1   5   9        815.03        804.66        45.83 o                         
   2   5   9        392.89        411.76        30.89 o                         
   3   5   9         20.53         62.78        23.73 o                         
   4   5   9         33.48         48.70        26.01 o                         
   5   5   9         13.97         43.34        30.44 o                         
   6   5   9        171.35        203.52        25.02 o                         
   7   5   9         19.86        -34.50        45.51 o                         
  -8   6   9         48.15         58.62        24.23 o                         
  -7   6   9        437.90        532.94        46.43 o                         
  -6   6   9        259.93        241.76        23.08 o                         
  -5   6   9        689.97        741.67        52.67 o                         
  -4   6   9          1.41        -16.02        31.12 o                         
  -3   6   9        785.82        790.02        52.13 o                         
  -2   6   9        747.00        754.90        48.12 o                         
  -1   6   9          1.44          0.00        26.79 o                         
   0   6   9          3.32         25.85        15.18 o                         
   1   6   9        698.25        811.05        42.89 o                         
   2   6   9        154.46        180.09        15.65 o                         
   3   6   9        761.98        781.14        49.17 o                         
   4   6   9         33.07         10.62        32.94 o                         
   5   6   9        100.87        101.22        36.95 o                         
   6   6   9        139.73        152.39        23.71 o                         
   7   6   9         81.62        108.61        26.00 o                         
  -8   7   9         83.30         78.01        50.85 o                         
  -7   7   9         43.08         86.53        38.07 o                         
  -6   7   9         54.29         88.25        37.15 o                         
  -5   7   9         20.70          2.64        36.16 o                         
  -4   7   9       1821.15       1845.16        77.02 o                         
  -3   7   9         14.72        -28.19        30.44 o                         
  -2   7   9         62.49         90.56        15.40 o                         
  -1   7   9          1.11        -15.98        29.62 o                         
   0   7   9       1536.27       1463.86       130.89 o                         
   1   7   9         63.32         29.33        24.25 o                         
   2   7   9         56.60         52.02        13.28 o                         
   3   7   9        211.39        203.41        18.24 o                         
   4   7   9        690.89        593.39        44.61 o                         
   5   7   9        191.59        186.91        23.78 o                         
   6   7   9        225.18        248.67        27.54 o                         
  -7   8   9         19.75         14.32        40.82 o                         
  -6   8   9          7.45         63.29        27.22 o                         
  -5   8   9        417.21        484.12        40.59 o                         
  -4   8   9          8.73         42.94        29.56 o                         
  -3   8   9         29.37         20.68        31.09 o                         
  -2   8   9          4.40        -17.10        28.51 o                         
  -1   8   9         61.56         70.43        28.39 o                         
   0   8   9         28.43         23.09        19.13 o                         
   1   8   9        624.90        609.11        41.08 o                         
   2   8   9         24.16         53.37        24.67 o                         
   3   8   9        547.43        519.70        37.22 o                         
   4   8   9          1.04         28.85        28.85 o                         
   5   8   9        274.99        264.11        26.40 o                         
   6   8   9         60.00          7.37        41.69 o                         
  -7   9   9         59.13         93.41        22.01 o                         
  -6   9   9         40.46         75.93        36.91 o                         
  -5   9   9        115.56        103.35        35.31 o                         
  -4   9   9        927.13        895.73        62.08 o                         
  -3   9   9         21.98         36.63        32.49 o                         
  -2   9   9        189.23        164.37        18.84 o                         
  -1   9   9        670.29        700.09        51.67 o                         
   0   9   9       2924.45       2938.34       254.49 o                         
   1   9   9       1056.05        962.35        56.07 o                         
   2   9   9        448.79        469.83        32.61 o                         
   3   9   9        254.89        247.95        21.08 o                         
   4   9   9        909.93        896.65        63.97 o                         
   5   9   9        199.62        244.13        24.32 o                         
   6   9   9          0.49        -45.82        45.82 o                         
  -7  10   9         48.15         69.57        40.17 o                         
  -6  10   9        169.91        164.80        24.51 o                         
  -5  10   9        416.81        484.90        41.86 o                         
  -4  10   9        319.72        356.40        29.00 o                         
  -3  10   9        400.91        416.34        36.06 o                         
  -2  10   9        158.30        182.83        18.62 o                         
  -1  10   9         13.43         -2.45        30.52 o                         
   0  10   9       2513.30       2395.55        64.26 o                         
   1  10   9       1583.85       1340.18        65.65 o                         
   2  10   9        272.56        255.88        21.80 o                         
   3  10   9       1141.90       1079.34        64.32 o                         
   4  10   9        545.90        608.70        45.83 o                         
   5  10   9        193.68         92.09        46.99 o                         
   6  10   9         31.96        -39.67        43.82 o                         
  -7  11   9         20.56        -48.01        48.01 o                         
  -6  11   9         80.71        101.38        37.28 o                         
  -5  11   9         55.50         36.04        39.99 o                         
  -4  11   9         25.02         56.98        34.59 o                         
  -3  11   9          5.17         19.42        28.96 o                         
  -2  11   9         18.56         36.62        32.25 o                         
  -1  11   9       1132.21       1130.62        67.86 o                         
   0  11   9         45.60         77.40        23.71 o                         
   1  11   9         53.21         16.32        31.26 o                         
   2  11   9        776.53        823.84        54.80 o                         
   3  11   9        325.23        320.21        22.94 o                         
   4  11   9        374.78        376.81        34.93 o                         
   5  11   9        563.10        563.88        43.26 o                         
  -6  12   9          0.75         49.43        38.59 o                         
  -5  12   9          0.74        -13.84        38.22 o                         
  -4  12   9        269.04        259.46        24.88 o                         
  -3  12   9         12.43          8.88        29.46 o                         
  -2  12   9          9.58         19.62        31.58 o                         
  -1  12   9         26.82         70.64        33.31 o                         
   0  12   9       2939.31       2880.20        69.03 o                         
   1  12   9        708.23        743.49        58.24 o                         
   2  12   9        399.33        409.24        29.58 o                         
   3  12   9        573.52        526.39        43.98 o                         
   4  12   9        541.74        586.57        47.41 o                         
   5  12   9         15.85        -46.66        48.57 o                         
  -6  13   9        102.36         75.97        48.15 o                         
  -5  13   9          1.48         25.61        34.91 o                         
  -4  13   9        141.64        164.51        22.15 o                         
  -3  13   9        297.01        311.60        33.52 o                         
  -2  13   9          9.57         45.06        29.89 o                         
  -1  13   9       1771.07       1568.91        82.93 o                         
   0  13   9         43.02         36.60        24.16 o                         
   1  13   9         80.75         66.87        16.70 o                         
   2  13   9        806.52        784.74        59.86 o                         
   3  13   9          0.19        -41.60        41.60 o                         
   4  13   9         28.48         48.48        42.03 o                         
  -5  14   9         60.86        -23.23        49.29 o                         
  -4  14   9        271.42        252.18        25.81 o                         
  -3  14   9          9.88        -13.51        37.31 o                         
  -2  14   9        222.68        190.43        24.01 o                         
  -1  14   9         56.34         29.31        41.83 o                         
   0  14   9        114.02        129.50        27.25 o                         
   1  14   9          9.42          6.68        29.89 o                         
   2  14   9         15.97        -10.16        25.57 o                         
   3  14   9        158.98        161.94        25.43 o                         
   4  14   9        129.47         63.07        47.96 o                         
  -4  15   9         18.71        -38.31        41.26 o                         
  -3  15   9        170.64        170.74        25.52 o                         
  -2  15   9         37.67         48.27        39.91 o                         
  -1  15   9        269.98        304.46        27.54 o                         
   0  15   9         86.79         96.54        13.58 o                         
   1  15   9          5.73         -3.58        30.14 o                         
   2  15   9        107.61        121.87        22.86 o                         
   3  15   9         48.87        -30.88        45.02 o                         
  -3  16   9         15.12        -11.46        41.31 o                         
  -2  16   9        327.85        306.94        27.77 o                         
  -1  16   9         19.78         33.69        36.10 o                         
   0  16   9         11.82         60.45        22.23 o                         
   1  16   9         11.11          7.65        34.23 o                         
   2  16   9         12.17        -34.69        38.36 o                         
  -2  17   9          0.67        -46.01        46.01 o                         
  -1  17   9         11.35        -32.06        43.53 o                         
   0  17   9          8.53          6.74        26.61 o                         
   1  17   9          1.89         32.72        36.58 o                         
  -8   0  10         99.73         69.02        41.89 o                         
  -6   0  10        186.52        125.35        48.44 o                         
  -4   0  10        389.91        398.11        29.82 o                         
  -2   0  10        760.28        697.92        45.77 o                         
   0   0  10        593.68        680.09        29.24 o                         
   2   0  10       2359.30       2353.11        74.46 o                         
   4   0  10        623.37        597.64        42.26 o                         
   6   0  10         37.51         56.17        38.67 o                         
  -8   1  10         16.52         43.68        28.16 o                         
  -7   1  10        192.57        204.61        17.46 o                         
  -6   1  10          6.63         17.27        24.14 o                         
  -5   1  10       2444.42       2394.17        61.63 o                         
  -4   1  10        170.51        175.60        13.87 o                         
  -3   1  10        230.69        217.88        13.10 o                         
  -2   1  10         39.02         39.59        19.15 o                         
  -1   1  10        162.02        163.41        11.41 o                         
   0   1  10         34.01         16.55         9.50 o                         
   1   1  10       2979.71       2974.21        55.58 o                         
   2   1  10         28.55         27.02        17.58 o                         
   3   1  10         57.95         63.09        13.69 o                         
   4   1  10          2.33          9.99        19.80 o                         
   5   1  10        140.90        132.55        24.69 o                         
   6   1  10         41.78         60.52        27.20 o                         
   7   1  10        327.56        354.79       113.92 o                         
  -8   2  10          1.41        -10.99        39.62 o                         
  -7   2  10         16.04         31.88        37.99 o                         
  -6   2  10        324.63        349.69        28.96 o                         
  -5   2  10        155.30        154.84        20.40 o                         
  -4   2  10       1917.48       1953.91        72.38 o                         
  -3   2  10        290.76        261.27        20.79 o                         
  -2   2  10       4045.78       3878.10        89.19 o                         
  -1   2  10        254.03        262.79        22.93 o                         
   0   2  10        458.67        463.14        23.24 o                         
   1   2  10       1275.23       1361.96        55.31 o                         
   2   2  10        295.81        270.74        25.51 o                         
   3   2  10        204.62        180.89        17.35 o                         
   4   2  10          0.47         -7.71        29.86 o                         
   5   2  10        339.71        392.79        26.78 o                         
   6   2  10        630.06        698.63        49.45 o                         
   7   2  10         10.72         65.52        39.87 o                         
  -8   3  10         67.35        133.29        47.13 o                         
  -7   3  10         17.94         87.15        33.07 o                         
  -6   3  10         16.51         76.82        29.98 o                         
  -5   3  10        526.81        540.94        41.05 o                         
  -4   3  10          6.93         19.81        32.12 o                         
  -3   3  10       2408.29       2243.36        73.97 o                         
  -2   3  10        107.10        108.40        16.70 o                         
  -1   3  10       1134.08       1112.58        52.64 o                         
   0   3  10         21.09         24.89        14.35 o                         
   1   3  10         50.97         62.55        21.53 o                         
   2   3  10         33.07         18.65        22.98 o                         
   3   3  10        117.92         57.19        29.74 o                         
   4   3  10         10.64         15.67        29.32 o                         
   5   3  10         63.71         50.00        32.88 o                         
   6   3  10         60.69        114.72        41.05 o                         
   7   3  10        395.72        392.76        34.24 o                         
  -8   4  10         89.50         79.44        24.57 o                         
  -7   4  10          0.30         32.83        33.80 o                         
  -6   4  10         93.82         95.79        39.27 o                         
  -5   4  10        149.03        149.05        19.91 o                         
  -4   4  10        940.10       1044.13        58.14 o                         
  -3   4  10        579.77        600.27        46.53 o                         
  -2   4  10       5315.22       5237.06       107.12 o                         
  -1   4  10        386.13        385.73        27.05 o                         
   0   4  10        147.32        148.57        12.22 o                         
   1   4  10         69.03         73.39        12.57 o                         
   2   4  10         78.59         95.15        12.23 o                         
   3   4  10         26.76         11.73        27.47 o                         
   4   4  10         63.82         89.25        16.34 o                         
   5   4  10          5.81        -36.58        36.58 o                         
   6   4  10        964.68        963.59        69.48 o                         
   7   4  10          5.07         -7.89        42.87 o                         
  -8   5  10          1.94        -11.48        45.44 o                         
  -7   5  10         48.09         60.38        39.41 o                         
  -6   5  10        260.87        356.03        30.29 o                         
  -5   5  10        174.07        168.94        19.97 o                         
  -4   5  10         75.12         32.75        32.58 o                         
  -3   5  10       4260.27       4119.64       101.13 o                         
  -2   5  10        429.93        429.39        33.58 o                         
  -1   5  10       1706.47       1709.93        67.33 o                         
   0   5  10        103.57        101.33         9.76 o                         
   1   5  10        446.50        440.81        31.47 o                         
   2   5  10       2671.18       2681.22        83.66 o                         
   3   5  10         74.82         65.41        28.15 o                         
   4   5  10          6.51          8.23        28.91 o                         
   5   5  10        364.29        332.51        26.89 o                         
   6   5  10          0.66         14.23        38.66 o                         
  -8   6  10          6.26         43.03        40.47 o                         
  -7   6  10          1.43        -20.87        40.86 o                         
  -6   6  10         20.54         12.26        31.56 o                         
  -5   6  10          8.34         58.77        31.15 o                         
  -4   6  10       1705.47       1612.05        74.65 o                         
  -3   6  10        651.16        652.04        49.96 o                         
  -2   6  10       2224.29       2266.15        76.40 o                         
  -1   6  10        141.35        141.78        18.06 o                         
   0   6  10       1279.84       1322.75        70.57 o                         
   1   6  10       1876.94       1921.84        70.33 o                         
   2   6  10         27.59         53.13        23.89 o                         
   3   6  10        832.99        790.44        54.23 o                         
   4   6  10        378.39        377.11        26.65 o                         
   5   6  10        100.40         91.50        39.28 o                         
   6   6  10        260.00        233.39        27.88 o                         
  -7   7  10         25.26         75.21        34.54 o                         
  -6   7  10        140.01        114.15        45.95 o                         
  -5   7  10         66.04         33.32        34.68 o                         
  -4   7  10        178.83        138.05        21.11 o                         
  -3   7  10        639.72        599.09        41.97 o                         
  -2   7  10        109.09         86.58        32.54 o                         
  -1   7  10        821.96        781.44        51.00 o                         
   0   7  10        377.24        392.24        31.22 o                         
   1   7  10         61.30         52.28        26.02 o                         
   2   7  10       4820.47       4821.17       114.75 o                         
   3   7  10          1.55        -30.80        30.80 o                         
   4   7  10         67.23         73.51        33.13 o                         
   5   7  10        602.67        560.68        47.31 o                         
   6   7  10        207.84        197.09        25.53 o                         
  -7   8  10         38.89         85.64        22.05 o                         
  -6   8  10        100.13         46.08        44.41 o                         
  -5   8  10        270.70        263.65        24.86 o                         
  -4   8  10        942.99        924.10        62.98 o                         
  -3   8  10        132.75         92.99        37.11 o                         
  -2   8  10         37.97         27.51        31.26 o                         
  -1   8  10         20.05          2.30        30.44 o                         
   0   8  10       1066.69        977.49        50.55 o                         
   1   8  10       3245.72       3297.70        92.72 o                         
   2   8  10         15.97         54.83        22.57 o                         
   3   8  10        686.00        665.03        43.62 o                         
   4   8  10        105.79         79.61        39.21 o                         
   5   8  10         38.91         51.50        38.99 o                         
   6   8  10         15.04         46.39        42.35 o                         
  -7   9  10         37.79        -30.68        40.58 o                         
  -6   9  10         20.98          6.85        37.86 o                         
  -5   9  10         65.86         95.65        36.38 o                         
  -4   9  10        192.02        197.58        21.73 o                         
  -3   9  10         18.05          2.59        31.17 o                         
  -2   9  10        391.96        394.67        34.80 o                         
  -1   9  10        822.11        880.33        56.93 o                         
   0   9  10        347.61        310.13        25.29 o                         
   1   9  10        794.10        737.89        53.50 o                         
   2   9  10        861.48        769.45        53.10 o                         
   3   9  10          5.63         -2.88        28.11 o                         
   4   9  10         20.48         16.01        34.04 o                         
   5   9  10        105.49         91.77        23.03 o                         
   6   9  10         13.74         -8.00        46.63 o                         
  -7  10  10          2.09          7.97        38.21 o                         
  -6  10  10         59.76         75.16        45.13 o                         
  -5  10  10        164.76        175.85        22.17 o                         
  -4  10  10        213.23        232.26        22.43 o                         
  -3  10  10          8.36         38.43        30.32 o                         
  -2  10  10        150.03        160.74        19.64 o                         
  -1  10  10         34.88        -13.06        36.85 o                         
   0  10  10        236.20        228.30        58.21 o                         
   1  10  10        846.10        800.85        56.88 o                         
   2  10  10         38.99         64.09        28.82 o                         
   3  10  10         11.03         45.56        25.23 o                         
   4  10  10         36.18         23.48        38.68 o                         
   5  10  10         37.15        -40.91        45.70 o                         
  -6  11  10         63.11         63.67        40.85 o                         
  -5  11  10         32.02         57.93        38.10 o                         
  -4  11  10        374.98        356.85        26.84 o                         
  -3  11  10         72.73         84.59        37.70 o                         
  -2  11  10          0.67          2.76        33.28 o                         
  -1  11  10        479.42        458.94        31.84 o                         
   0  11  10        616.32        593.58        29.61 o                         
   1  11  10        113.27        124.60        16.69 o                         
   2  11  10         32.24          5.91        30.14 o                         
   3  11  10         25.08         35.27        33.16 o                         
   4  11  10        272.79        293.91        26.63 o                         
   5  11  10         25.27         50.49        39.42 o                         
  -6  12  10          0.33        -15.70        37.65 o                         
  -5  12  10         51.03         50.27        39.66 o                         
  -4  12  10         12.11        -13.29        35.78 o                         
  -3  12  10          0.16         18.62        29.43 o                         
  -2  12  10        718.74        718.26        47.92 o                         
  -1  12  10         72.41         97.13        19.13 o                         
   0  12  10        305.41        304.65        29.79 o                         
   1  12  10        163.04        130.20        17.99 o                         
   2  12  10         22.68         -9.42        32.16 o                         
   3  12  10          1.23        -13.56        32.51 o                         
   4  12  10          3.21        -46.71        46.71 o                         
  -5  13  10          5.86        -22.73        38.26 o                         
  -4  13  10        110.74        123.28        45.52 o                         
  -3  13  10         79.13         39.64        40.45 o                         
  -2  13  10         11.72        -37.79        37.79 o                         
  -1  13  10        245.96        261.53        26.11 o                         
   0  13  10         29.65         44.18        22.24 o                         
   1  13  10          1.63          6.57        29.37 o                         
   2  13  10         28.94         36.70        26.90 o                         
   3  13  10         33.24        -14.35        36.58 o                         
   4  13  10        262.33        283.15        28.29 o                         
  -5  14  10         15.72         36.00        40.99 o                         
  -4  14  10          1.58        -14.94        41.26 o                         
  -3  14  10         29.28         59.79        36.38 o                         
  -2  14  10        912.54        966.12        69.89 o                         
  -1  14  10         75.12         63.33        21.59 o                         
   0  14  10        181.59        202.77        15.31 o                         
   1  14  10        377.64        333.00        27.08 o                         
   2  14  10         44.81         63.88        14.80 o                         
   3  14  10        277.26        268.16        26.75 o                         
  -4  15  10         25.59         87.21        38.43 o                         
  -3  15  10        148.06        104.03        45.20 o                         
  -2  15  10          3.46         21.54        37.31 o                         
  -1  15  10        406.14        442.45        33.90 o                         
   0  15  10         71.47         75.23        25.16 o                         
   1  15  10         76.06         48.60        41.12 o                         
   2  15  10        445.96        468.23        34.44 o                         
   3  15  10        213.97        288.66        28.98 o                         
  -3  16  10          3.99         -7.91        37.10 o                         
  -2  16  10         56.11         34.48        40.37 o                         
  -1  16  10          1.19         11.68        35.05 o                         
   0  16  10        105.59        127.88        15.43 o                         
   1  16  10        288.97        300.73        26.32 o                         
  -7   0  11        164.29        175.96        23.75 o                         
  -5   0  11        336.47        386.31        27.32 o                         
  -3   0  11         13.84          0.00        26.41 o                         
  -1   0  11       5678.52       5771.30       111.64 o                         
   1   0  11         46.90         70.55        25.58 o                         
   3   0  11        433.24        404.14        28.44 o                         
   5   0  11        206.91        258.74        27.06 o                         
  -8   1  11         74.91        101.46        31.85 o                         
  -7   1  11          5.22        -24.77        62.71 o                         
  -6   1  11        819.98        820.12        43.98 o                         
  -5   1  11        302.57        313.10        20.70 o                         
  -4   1  11          4.76          3.45        21.69 o                         
  -3   1  11         15.62         38.60        21.06 o                         
  -2   1  11        233.68        229.63        13.12 o                         
  -1   1  11         51.41         55.85        20.34 o                         
   0   1  11       1681.20       1677.85        31.42 o                         
   1   1  11         31.66         35.58        16.60 o                         
   2   1  11       1580.85       1492.11        46.56 o                         
   3   1  11        549.23        562.33        29.53 o                         
   4   1  11       1334.77       1276.21        49.67 o                         
   5   1  11         32.24         34.04        38.42 o                         
   6   1  11        127.55        112.67        22.07 o                         
  -8   2  11         13.55        106.19        36.77 o                         
  -7   2  11        435.22        417.75        35.90 o                         
  -6   2  11         14.87         11.60        35.98 o                         
  -5   2  11        435.17        489.23        34.03 o                         
  -4   2  11          0.37         13.93        30.09 o                         
  -3   2  11        112.29        112.80        18.20 o                         
  -2   2  11        821.70        779.59        51.03 o                         
  -1   2  11       1036.04       1038.58        55.75 o                         
   0   2  11        122.18        148.44        10.51 o                         
   1   2  11        978.91        930.83        49.70 o                         
   2   2  11        920.68        810.18        53.15 o                         
   3   2  11       3023.53       2925.98        93.43 o                         
   4   2  11       1367.77       1278.31        72.15 o                         
   5   2  11        732.50        745.77        48.58 o                         
   6   2  11         65.28         77.69        45.50 o                         
  -8   3  11         71.07         26.82        48.01 o                         
  -7   3  11        128.05        134.58        44.89 o                         
  -6   3  11        903.22        916.09        69.18 o                         
  -5   3  11        484.60        506.65        38.64 o                         
  -4   3  11        179.27        190.56        20.74 o                         
  -3   3  11          2.01        -12.86        31.94 o                         
  -2   3  11         93.08         79.44        30.14 o                         
  -1   3  11        293.04        386.31        29.04 o                         
   0   3  11        148.90        159.51        10.94 o                         
   1   3  11       1213.08       1220.33        56.09 o                         
   2   3  11        286.59        296.43        22.20 o                         
   3   3  11        489.99        510.29        36.37 o                         
   4   3  11        638.85        725.24        54.65 o                         
   5   3  11         31.84         72.11        31.51 o                         
   6   3  11          6.42          3.57        36.23 o                         
  -8   4  11         16.54         15.54        45.31 o                         
  -7   4  11        239.19        284.36        26.49 o                         
  -6   4  11          3.85         15.24        34.88 o                         
  -5   4  11         52.09         55.44        19.17 o                         
  -4   4  11          3.48        -16.97        32.97 o                         
  -3   4  11        471.30        536.81        38.44 o                         
  -2   4  11       2987.81       2905.66        85.79 o                         
  -1   4  11        559.20        521.54        37.71 o                         
   0   4  11         22.89         42.75        15.66 o                         
   1   4  11        386.66        419.48        28.92 o                         
   2   4  11        211.28        202.02        19.15 o                         
   3   4  11       1627.13       1671.14        72.32 o                         
   4   4  11        186.99        169.54        20.90 o                         
   5   4  11        118.47        143.14        21.67 o                         
   6   4  11         20.48         73.72        37.59 o                         
  -8   5  11        177.76        157.10        27.98 o                         
  -7   5  11         30.53         66.31        37.43 o                         
  -6   5  11        649.64        643.25        50.35 o                         
  -5   5  11          1.53         30.04        30.53 o                         
  -4   5  11          0.49        -15.00        33.54 o                         
  -3   5  11         29.42         22.82        35.21 o                         
  -2   5  11        123.29        145.16        18.30 o                         
  -1   5  11        176.17        202.32        20.15 o                         
   0   5  11         34.63         39.70        18.19 o                         
   1   5  11        252.66        249.34        23.09 o                         
   2   5  11       1557.88       1664.56        69.22 o                         
   3   5  11       1157.87       1160.81        64.45 o                         
   4   5  11       1846.10       1794.20        83.38 o                         
   5   5  11         15.82         -3.26        35.58 o                         
   6   5  11         37.92         45.08        42.17 o                         
  -7   6  11        181.49        243.78        25.85 o                         
  -6   6  11         46.51         60.97        39.43 o                         
  -5   6  11        160.18        112.83        39.49 o                         
  -4   6  11        188.32        157.06        20.88 o                         
  -3   6  11         19.65         16.63        31.43 o                         
  -2   6  11       1157.95       1218.04        63.95 o                         
  -1   6  11        769.26        739.15        53.76 o                         
   0   6  11        127.18        119.64        13.33 o                         
   1   6  11        380.96        313.48        23.91 o                         
   2   6  11         24.83         10.02        25.04 o                         
   3   6  11        534.25        532.68        38.85 o                         
   4   6  11        220.04        192.13        23.13 o                         
   5   6  11        291.65        302.34        27.20 o                         
   6   6  11         20.19         30.75        41.39 o                         
  -7   7  11          0.37          7.44        38.99 o                         
  -6   7  11          0.96         13.25        36.90 o                         
  -5   7  11         48.20         26.32        39.56 o                         
  -4   7  11        168.73        199.87        21.73 o                         
  -3   7  11       1207.80       1140.23        64.06 o                         
  -2   7  11         83.89         86.44        31.95 o                         
  -1   7  11       1810.53       1657.89        74.01 o                         
   0   7  11        343.10        363.67        20.37 o                         
   1   7  11          2.49         14.79        20.91 o                         
   2   7  11         28.98         23.00        23.83 o                         
   3   7  11         13.26          0.00        31.57 o                         
   4   7  11        607.30        564.41        43.45 o                         
   5   7  11        154.58        143.91        23.33 o                         
   6   7  11          0.67         43.39        38.45 o                         
  -7   8  11         47.38         15.34        44.74 o                         
  -6   8  11         13.91         34.34        34.34 o                         
  -5   8  11        341.69        376.91        29.26 o                         
  -4   8  11         66.89         81.91        36.50 o                         
  -3   8  11         10.50         70.48        27.50 o                         
  -2   8  11        279.46        291.97        21.88 o                         
  -1   8  11        618.97        627.68        40.60 o                         
   0   8  11        176.09        179.39        18.65 o                         
   1   8  11       2078.68       2122.28        82.08 o                         
   2   8  11          3.08        -23.19        23.19 o                         
   3   8  11        201.70        196.24        19.49 o                         
   4   8  11         13.10         -3.26        38.12 o                         
   5   8  11        142.06        158.60        23.62 o                         
  -7   9  11         17.65          0.00        41.25 o                         
  -6   9  11          0.51         39.26        36.92 o                         
  -5   9  11         40.76        103.49        37.44 o                         
  -4   9  11        835.40        858.12        60.49 o                         
  -3   9  11        125.14        113.17        21.00 o                         
  -2   9  11         92.22        113.75        19.32 o                         
  -1   9  11         44.82         26.28        36.22 o                         
   0   9  11       2078.95       1966.99        80.44 o                         
   1   9  11         18.52         10.95        24.78 o                         
   2   9  11        109.89         89.31        15.07 o                         
   3   9  11         45.67         46.51        14.39 o                         
   4   9  11        449.74        538.63        43.88 o                         
   5   9  11          5.33         11.28        45.61 o                         
  -6  10  11         10.29        -37.20        39.01 o                         
  -5  10  11        246.75        240.99        25.37 o                         
  -4  10  11        304.91        315.72        24.52 o                         
  -3  10  11         37.58         -8.72        37.32 o                         
  -2  10  11        352.83        393.05        32.49 o                         
  -1  10  11        348.86        336.60        27.17 o                         
   0  10  11       1422.19       1334.79       117.89 o                         
   1  10  11       1292.45       1137.18        65.64 o                         
   2  10  11        188.89        180.69        18.76 o                         
   3  10  11         90.74        101.33        17.53 o                         
   4  10  11        420.58        430.26        31.54 o                         
   5  10  11         13.26         46.93        42.84 o                         
  -6  11  11          7.55         73.81        33.19 o                         
  -5  11  11          8.86        -10.66        34.27 o                         
  -4  11  11         93.74        112.80        21.60 o                         
  -3  11  11        523.35        508.77        43.62 o                         
  -2  11  11         23.60         35.12        32.06 o                         
  -1  11  11        573.58        529.91        43.77 o                         
   0  11  11        742.67        709.03        47.23 o                         
   1  11  11        281.44        241.31        21.58 o                         
   2  11  11        212.11        192.68        19.98 o                         
   3  11  11        123.60        105.14        38.22 o                         
   4  11  11          8.90         29.68        34.41 o                         
  -5  12  11         24.89         59.78        36.23 o                         
  -4  12  11        287.61        316.73        26.88 o                         
  -3  12  11          1.04        -13.04        36.00 o                         
  -2  12  11        175.30        208.02        22.63 o                         
  -1  12  11         61.67         47.31        36.65 o                         
   0  12  11        479.51        481.41        51.51 o                         
   1  12  11        543.48        463.12        41.43 o                         
   2  12  11        432.21        440.39        35.62 o                         
   3  12  11        230.58        242.00        22.58 o                         
   4  12  11        224.25        191.28        25.21 o                         
  -5  13  11          0.71        -39.33        40.11 o                         
  -4  13  11          1.14          7.35        39.55 o                         
  -3  13  11        558.61        606.80        49.54 o                         
  -2  13  11         36.40         43.02        39.85 o                         
  -1  13  11        154.73        125.74        24.75 o                         
   0  13  11         35.21         57.48        43.03 o                         
   1  13  11         25.75          3.46        28.35 o                         
   2  13  11        449.90        363.32        29.79 o                         
   3  13  11        158.09        105.55        41.98 o                         
  -4  14  11        106.60         73.83        46.79 o                         
  -3  14  11         46.74         69.77        39.38 o                         
  -2  14  11        490.53        590.16        42.46 o                         
  -1  14  11          0.20        -40.96        40.96 o                         
   0  14  11        151.77        132.03        28.61 o                         
   1  14  11          2.21         25.77        27.30 o                         
   2  14  11         82.54         67.05        35.34 o                         
   3  14  11         21.69         19.90        34.92 o                         
  -3  15  11        472.24        514.52        43.51 o                         
  -2  15  11         16.84          3.75        40.19 o                         
  -1  15  11        120.42        141.62        25.41 o                         
   0  15  11         12.94         25.43        21.89 o                         
   1  15  11         14.08        -39.14        41.05 o                         
   2  15  11        159.08        122.43        41.23 o                         
  -2  16  11        103.58         95.70        45.81 o                         
  -1  16  11         95.77        117.17        25.07 o                         
   0  16  11          2.65        -22.11        43.91 o                         
  -8   0  12          9.45        -43.50        43.50 o                         
  -6   0  12        433.58        455.40        32.04 o                         
  -4   0  12         46.60          7.40        35.49 o                         
  -2   0  12        113.13         86.21        33.67 o                         
   0   0  12       2758.71       2631.76        83.84 o                         
   2   0  12       2779.48       2735.31        87.77 o                         
   4   0  12       1421.67       1364.28        74.82 o                         
   6   0  12        606.28        590.48        46.16 o                         
  -8   1  12          0.12        -20.24        50.88 o                         
  -7   1  12          0.62         -7.04        26.51 o                         
  -6   1  12         11.79         12.59        25.81 o                         
  -5   1  12       1317.95       1291.40        49.66 o                         
  -4   1  12         77.20         71.95        28.47 o                         
  -3   1  12          5.24          0.62        22.65 o                         
  -2   1  12        555.11        557.57        34.63 o                         
  -1   1  12        635.87        618.46        85.61 o                         
   0   1  12        321.84        324.14        16.52 o                         
   1   1  12       2151.03       2076.16        53.72 o                         
   2   1  12        391.66        407.90        22.97 o                         
   3   1  12        262.87        282.95        18.24 o                         
   4   1  12          8.41          0.83        28.08 o                         
   5   1  12        203.38        204.35        44.77 o                         
   6   1  12         34.29        106.68        23.12 o                         
  -8   2  12          0.11        -39.76        39.76 o                         
  -7   2  12        254.76        243.40        25.73 o                         
  -6   2  12        120.51        136.32        20.31 o                         
  -5   2  12         10.44         10.91        32.49 o                         
  -4   2  12        323.35        323.02        23.77 o                         
  -3   2  12        687.85        643.34        48.51 o                         
  -2   2  12        629.99        567.19        40.62 o                         
  -1   2  12       1729.50       1543.40        67.85 o                         
   0   2  12       1616.62       1601.96       139.60 o                         
   1   2  12        126.71        130.74        15.18 o                         
   2   2  12        804.29        804.45        49.69 o                         
   3   2  12          2.90          5.30        29.29 o                         
   4   2  12        588.64        582.43        44.58 o                         
   5   2  12        471.51        544.56        44.59 o                         
   6   2  12        558.18        591.51        49.10 o                         
  -8   3  12          0.74         35.78        39.55 o                         
  -7   3  12         75.08         81.37        22.62 o                         
  -6   3  12         40.76         44.12        40.35 o                         
  -5   3  12        291.84        274.95        25.54 o                         
  -4   3  12         31.16         66.10        30.72 o                         
  -3   3  12        334.21        377.61        29.25 o                         
  -2   3  12          1.32        -11.17        31.52 o                         
  -1   3  12       1161.01       1149.94        60.98 o                         
   0   3  12        331.14        326.16        18.54 o                         
   1   3  12        512.35        457.38        32.78 o                         
   2   3  12          0.49         47.21        24.47 o                         
   3   3  12        234.31        212.43        20.04 o                         
   4   3  12         19.80         24.16        33.36 o                         
   5   3  12        640.48        579.01        40.92 o                         
   6   3  12        330.03        325.18        29.37 o                         
  -7   4  12         16.53          7.14        38.46 o                         
  -6   4  12        107.38         76.07        22.65 o                         
  -5   4  12        174.16        194.45        21.58 o                         
  -4   4  12        996.01        932.37        63.69 o                         
  -3   4  12       1135.52       1065.01        62.36 o                         
  -2   4  12       1418.27       1449.69        65.97 o                         
  -1   4  12        315.63        305.31        26.64 o                         
   0   4  12         13.77         60.30        17.34 o                         
   1   4  12        462.26        447.60        33.53 o                         
   2   4  12        451.28        468.39        35.76 o                         
   3   4  12         27.01          5.50        32.54 o                         
   4   4  12         58.11         79.99        33.98 o                         
   5   4  12        157.13        114.61        24.22 o                         
   6   4  12        244.66        285.28        27.93 o                         
  -7   5  12         68.88        120.16        44.15 o                         
  -6   5  12        181.53        224.95        24.30 o                         
  -5   5  12          2.34         14.48        33.89 o                         
  -4   5  12         10.03        -35.70        35.70 o                         
  -3   5  12       1357.55       1368.34        68.54 o                         
  -2   5  12          0.83         37.99        30.03 o                         
  -1   5  12       1773.20       1894.58        76.18 o                         
   0   5  12        618.64        654.08        34.45 o                         
   1   5  12         49.34         39.45        27.46 o                         
   2   5  12        119.41        130.26        17.97 o                         
   3   5  12        160.29        183.96        19.57 o                         
   4   5  12        191.08        190.76        21.97 o                         
   5   5  12        714.55        668.92        53.84 o                         
   6   5  12         36.32         43.66        39.89 o                         
  -7   6  12         76.96         71.57        43.44 o                         
  -6   6  12        174.13        160.74        24.71 o                         
  -5   6  12         24.36         53.71        34.28 o                         
  -4   6  12        952.33        988.93        62.00 o                         
  -3   6  12        182.11        191.47        20.93 o                         
  -2   6  12        388.55        382.36        28.99 o                         
  -1   6  12       1066.88       1122.81        63.46 o                         
   0   6  12        455.69        414.54        21.77 o                         
   1   6  12        127.09         99.85        34.63 o                         
   2   6  12        218.67        232.28        21.66 o                         
   3   6  12        111.97        108.20        17.62 o                         
   4   6  12        166.54        205.37        22.32 o                         
   5   6  12         56.23         39.10        39.74 o                         
  -7   7  12         66.48         58.04        46.91 o                         
  -6   7  12        311.91        362.21        27.70 o                         
  -5   7  12         23.49         -3.09        38.44 o                         
  -4   7  12        128.81        121.53        20.38 o                         
  -3   7  12       1021.00        805.91        60.03 o                         
  -2   7  12          4.42         -2.52        29.51 o                         
  -1   7  12        214.06        249.17        20.81 o                         
   0   7  12        734.15        663.03        37.78 o                         
   1   7  12          0.35          2.67        21.85 o                         
   2   7  12        412.36        405.42        30.77 o                         
   3   7  12         39.63          6.04        32.50 o                         
   4   7  12         38.21         56.80        36.45 o                         
   5   7  12        147.48        139.98        24.32 o                         
  -7   8  12         66.57        -11.96        50.27 o                         
  -6   8  12         77.99         21.55        38.35 o                         
  -5   8  12        201.70        127.22        44.85 o                         
  -4   8  12        224.71        277.42        23.26 o                         
  -3   8  12         30.26         69.71        31.42 o                         
  -2   8  12         34.91          2.64        36.17 o                         
  -1   8  12        871.56        903.22        58.04 o                         
   0   8  12       2096.92       2080.70        92.73 o                         
   1   8  12        459.17        458.88        37.68 o                         
   2   8  12         34.21         20.14        27.45 o                         
   3   8  12         11.95         -9.41        31.22 o                         
   4   8  12        213.27        279.16        24.37 o                         
   5   8  12         37.21        -45.07        45.07 o                         
  -6   9  12          2.08         11.18        39.26 o                         
  -5   9  12         67.26         71.36        42.03 o                         
  -4   9  12        145.65        180.17        21.90 o                         
  -3   9  12        403.84        472.89        36.19 o                         
  -2   9  12        385.80        334.13        28.48 o                         
  -1   9  12         45.34         33.85        35.23 o                         
   0   9  12        998.28        973.11       119.11 o                         
   1   9  12        128.38        123.42        18.79 o                         
   2   9  12          4.30         18.08        22.15 o                         
   3   9  12          0.17        -16.37        29.10 o                         
   4   9  12          0.28         14.40        37.05 o                         
   5   9  12        121.46        131.00        46.12 o                         
  -6  10  12         11.31         42.63        40.09 o                         
  -5  10  12        206.49        170.41        25.70 o                         
  -4  10  12         96.49         83.66        21.08 o                         
  -3  10  12         36.70         36.96        32.01 o                         
  -2  10  12         18.21         -2.94        30.37 o                         
  -1  10  12        427.89        418.46        30.84 o                         
   0  10  12        828.75        701.43        74.04 o                         
   1  10  12        207.03        185.77        19.74 o                         
   2  10  12         21.21         39.79        13.17 o                         
   3  10  12         37.02        -10.28        31.95 o                         
   4  10  12          6.25         15.00        38.60 o                         
  -6  11  12          1.38         60.60        40.20 o                         
  -5  11  12          3.01         33.44        39.15 o                         
  -4  11  12        602.98        643.65        52.56 o                         
  -3  11  12        293.35        260.00        26.59 o                         
  -2  11  12         45.79          9.31        37.64 o                         
  -1  11  12        229.93        227.05        23.15 o                         
   0  11  12        443.47        383.27        22.97 o                         
   1  11  12         32.24         35.95        29.77 o                         
   2  11  12         76.08        118.97        16.62 o                         
   3  11  12         47.49         39.50        33.88 o                         
   4  11  12        148.96        142.04        23.91 o                         
  -5  12  12         22.33        -19.49        43.92 o                         
  -4  12  12         77.52         87.39        44.60 o                         
  -3  12  12          6.87         20.59        41.18 o                         
  -2  12  12        559.22        609.63        45.37 o                         
  -1  12  12         18.09          0.00        39.25 o                         
   0  12  12          2.89         20.60        29.67 o                         
   1  12  12         54.87         79.47        29.12 o                         
   2  12  12         92.95         -7.02        37.17 o                         
   3  12  12         58.60         49.03        37.15 o                         
  -4  13  12         73.23        103.65        41.52 o                         
  -3  13  12        412.60        391.14        30.58 o                         
  -2  13  12         53.59        114.98        40.48 o                         
  -1  13  12        300.39        367.37        31.49 o                         
   0  13  12        172.11         86.66        31.51 o                         
   1  13  12        193.43        251.69        24.49 o                         
   2  13  12         18.89         44.48        28.71 o                         
   3  13  12         28.39         63.46        33.18 o                         
  -4  14  12         40.87        -24.30        43.24 o                         
  -3  14  12          0.16         -3.84        40.83 o                         
  -2  14  12        620.43        576.83        48.68 o                         
  -1  14  12          4.34         26.34        35.90 o                         
   0  14  12         80.42         10.63        33.36 o                         
   1  14  12         88.75         77.49        38.36 o                         
   2  14  12         25.13         17.90        15.90 o                         
  -2  15  12          0.10         -3.92        40.55 o                         
  -1  15  12         87.01         51.94        45.03 o                         
   0  15  12         25.18         11.75        24.22 o                         
   1  15  12         73.94         65.69        35.79 o                         
  -7   0  13         11.64        -10.84        37.01 o                         
  -5   0  13         75.35         97.76        32.78 o                         
  -3   0  13        765.98        767.86        57.32 o                         
  -1   0  13       3636.38       3875.85       103.02 o                         
   1   0  13       2517.30       2381.46        85.19 o                         
   3   0  13        637.46        589.33        42.94 o                         
   5   0  13          0.30         -7.00        34.98 o                         
  -7   1  13         18.96          0.59        39.82 o                         
  -6   1  13        189.33        212.53        15.84 o                         
  -5   1  13        203.20        228.56        17.10 o                         
  -4   1  13          4.74          3.80        29.34 o                         
  -3   1  13         53.04         50.49        23.51 o                         
  -2   1  13         10.30         43.72        21.98 o                         
  -1   1  13        489.76        516.50        27.16 o                         
   0   1  13       1644.75       1601.16        38.51 o                         
   1   1  13        124.87        158.98        37.67 o                         
   2   1  13       1665.59       1703.71        53.94 o                         
   3   1  13        191.21        192.62        14.54 o                         
   4   1  13          7.28          3.45        22.52 o                         
   5   1  13          0.05          1.77        27.55 o                         
   6   1  13         12.71         40.91        26.65 o                         
  -7   2  13          1.25         -7.29        36.43 o                         
  -6   2  13         92.80        109.87        36.84 o                         
  -5   2  13          0.72          0.00        34.15 o                         
  -4   2  13        556.00        513.75        42.36 o                         
  -3   2  13        177.05        115.04        38.58 o                         
  -2   2  13        141.32        131.79        19.02 o                         
  -1   2  13        433.87        490.26        38.87 o                         
   0   2  13        682.40        655.63        32.09 o                         
   1   2  13        466.09        470.04        35.04 o                         
   2   2  13         87.66         34.69        36.49 o                         
   3   2  13        406.80        398.95        36.59 o                         
   4   2  13         13.50          6.41        31.73 o                         
   5   2  13         26.99         17.64        35.46 o                         
   6   2  13          8.01        -31.73        39.66 o                         
  -7   3  13        130.98        152.56        24.47 o                         
  -6   3  13        134.05        156.86        21.91 o                         
  -5   3  13        346.93        335.30        26.37 o                         
  -4   3  13          5.43        -37.78        37.78 o                         
  -3   3  13         87.60         73.35        33.27 o                         
  -2   3  13        170.76        156.51        20.91 o                         
  -1   3  13          5.39         -4.80        29.18 o                         
   0   3  13        349.26        368.05        20.90 o                         
   1   3  13        334.30        373.23        34.07 o                         
   2   3  13       3862.01       3928.42       110.53 o                         
   3   3  13        810.68        957.41        61.37 o                         
   4   3  13        140.13        116.85        21.07 o                         
   5   3  13          0.14          7.13        35.32 o                         
  -7   4  13        281.77        317.71        29.19 o                         
  -6   4  13         14.53         60.89        33.15 o                         
  -5   4  13        161.99        150.20        21.66 o                         
  -4   4  13        150.12        139.62        22.38 o                         
  -3   4  13         20.86        -35.76        35.76 o                         
  -2   4  13        131.42        121.68        19.94 o                         
  -1   4  13         11.84         22.13        34.34 o                         
   0   4  13        633.56        652.57        32.82 o                         
   1   4  13       1696.46       1659.89        74.42 o                         
   2   4  13         15.16         52.59        25.52 o                         
   3   4  13       2318.12       2205.96        91.59 o                         
   4   4  13          0.19        -37.35        37.35 o                         
   5   4  13         41.55         10.87        37.11 o                         
  -7   5  13          6.67         49.49        41.87 o                         
  -6   5  13          0.74          6.91        36.24 o                         
  -5   5  13        665.11        652.44        45.79 o                         
  -4   5  13          3.04        -34.74        34.74 o                         
  -3   5  13        283.77        256.41        22.91 o                         
  -2   5  13        223.88        225.75        21.31 o                         
  -1   5  13        191.31        187.03        21.45 o                         
   0   5  13         69.86         55.02        22.43 o                         
   1   5  13          1.10         37.63        22.17 o                         
   2   5  13       1887.90       1872.16        80.65 o                         
   3   5  13        321.38        274.99        21.81 o                         
   4   5  13        299.00        409.94        32.67 o                         
   5   5  13         37.79         70.66        20.20 o                         
  -7   6  13         93.61         62.94        49.76 o                         
  -6   6  13         83.58        102.74        42.37 o                         
  -5   6  13         76.10         50.60        21.15 o                         
  -4   6  13         74.98         93.74        20.84 o                         
  -3   6  13         23.48          5.51        33.94 o                         
  -2   6  13       1512.19       1444.31        73.92 o                         
  -1   6  13         63.50         63.61        19.01 o                         
   0   6  13        131.80        124.41        12.88 o                         
   1   6  13       1177.04       1258.77        65.90 o                         
   2   6  13          1.98         25.80        20.48 o                         
   3   6  13        523.30        558.02        41.43 o                         
   4   6  13         82.41        104.81        19.92 o                         
   5   6  13          6.72         41.54        31.82 o                         
  -7   7  13         11.86          8.07        39.95 o                         
  -6   7  13          4.89          7.29        36.09 o                         
  -5   7  13          2.88        -13.06        39.45 o                         
  -4   7  13        213.42        174.10        22.39 o                         
  -3   7  13          3.69         31.45        30.39 o                         
  -2   7  13        540.18        473.63        39.88 o                         
  -1   7  13         67.27         57.97        34.81 o                         
   0   7  13        663.26        652.38        33.44 o                         
   1   7  13        100.16         54.90        33.32 o                         
   2   7  13        504.55        424.19        37.50 o                         
   3   7  13        541.70        535.47        40.39 o                         
   4   7  13        355.79        347.94        30.58 o                         
   5   7  13          0.14         46.51        37.98 o                         
  -6   8  13          2.44          3.76        42.42 o                         
  -5   8  13         51.86         20.65        41.30 o                         
  -4   8  13        184.74        222.84        23.56 o                         
  -3   8  13         40.67         35.77        37.23 o                         
  -2   8  13        482.13        509.97        40.97 o                         
  -1   8  13        293.76        325.27        26.07 o                         
   0   8  13         12.34         12.96        27.13 o                         
   1   8  13       1098.97       1134.71        64.30 o                         
   2   8  13         55.27         58.73        28.50 o                         
   3   8  13         19.31         43.63        26.21 o                         
   4   8  13        137.85        153.76        22.09 o                         
  -6   9  13          2.84         46.78        38.19 o                         
  -5   9  13        178.65        162.53        26.20 o                         
  -4   9  13        495.00        556.84        39.02 o                         
  -3   9  13        642.45        651.10        49.18 o                         
  -2   9  13        403.18        395.36        28.20 o                         
  -1   9  13        147.46        142.75        21.66 o                         
   0   9  13        722.82        682.84        33.06 o                         
   1   9  13         39.39          3.15        26.95 o                         
   2   9  13          2.96          0.00        23.71 o                         
   3   9  13         28.61         31.42        26.35 o                         
   4   9  13         29.26         38.19        29.09 o                         
  -6  10  13         42.01         48.56        48.56 o                         
  -5  10  13         12.60         74.55        30.74 o                         
  -4  10  13        278.47        297.75        29.19 o                         
  -3  10  13         92.23         55.60        38.28 o                         
  -2  10  13         33.21         37.57        34.29 o                         
  -1  10  13        733.32        686.32        49.60 o                         
   0  10  13         22.22         11.44        23.66 o                         
   1  10  13        238.91        271.45        22.56 o                         
   2  10  13          3.14          0.00        28.64 o                         
   3  10  13         25.88         36.40        30.46 o                         
   4  10  13          1.57         19.84        31.99 o                         
  -5  11  13         69.02        124.58        44.05 o                         
  -4  11  13         43.48         54.63        41.36 o                         
  -3  11  13        244.56        332.03        26.83 o                         
  -2  11  13        188.53        122.02        48.58 o                         
  -1  11  13          3.76        -20.14        36.77 o                         
   0  11  13        269.02        240.35        24.31 o                         
   1  11  13          0.09        -10.44        27.62 o                         
   2  11  13         87.31         63.73        17.26 o                         
   3  11  13         12.91          7.61        28.47 o                         
  -4  12  13        440.95        471.77        33.59 o                         
  -3  12  13         39.67          3.62        41.74 o                         
  -2  12  13          7.07         -3.48        41.59 o                         
  -1  12  13         75.00        109.87        38.01 o                         
   0  12  13         25.93         25.96        23.22 o                         
   1  12  13         17.16        -14.67        31.54 o                         
   2  12  13        184.33        181.76        22.77 o                         
   3  12  13         19.11         15.94        34.73 o                         
  -4  13  13         41.99         28.14        43.10 o                         
  -3  13  13        355.05        435.14        37.69 o                         
  -2  13  13         24.29         -3.67        38.00 o                         
  -1  13  13          8.86         -3.75        40.86 o                         
   0  13  13          0.36        -27.73        27.73 o                         
   1  13  13         69.17        100.55        37.09 o                         
   2  13  13         75.76        107.33        18.97 o                         
  -3  14  13          0.63          8.05        37.33 o                         
  -2  14  13        129.11        133.16        25.50 o                         
  -1  14  13         12.14         43.58        42.12 o                         
   0  14  13         12.52         56.37        29.34 o                         
   1  14  13          4.02        -31.09        31.09 o                         
  -6   0  14          0.41         10.16        37.57 o                         
  -4   0  14        638.02        694.17        46.96 o                         
  -2   0  14       2269.36       2108.46        84.76 o                         
   0   0  14        391.24        381.99        37.85 o                         
   2   0  14         17.45         27.93        15.93 o                         
   4   0  14       1281.18       1224.02        73.81 o                         
  -7   1  14          0.09         17.53        25.43 o                         
  -6   1  14         14.64         24.98        32.26 o                         
  -5   1  14        339.97        348.30        17.67 o                         
  -4   1  14          0.06         31.17        21.77 o                         
  -3   1  14          4.03         -8.57        30.93 o                         
  -2   1  14         16.16         17.46        40.30 o                         
  -1   1  14       2210.83       2171.30        60.64 o                         
   0   1  14        304.45        283.50        17.64 o                         
   1   1  14        714.93        741.80        38.18 o                         
   2   1  14          0.01        -15.73        20.63 o                         
   3   1  14        516.29        605.21        44.48 o                         
   4   1  14         86.26        116.43        17.17 o                         
   5   1  14        176.06        170.53        17.08 o                         
  -7   2  14          3.53         26.77        37.67 o                         
  -6   2  14          3.04         -3.42        36.35 o                         
  -5   2  14         16.76         46.54        37.62 o                         
  -4   2  14         88.28         95.68        39.22 o                         
  -3   2  14        123.80        105.88        37.32 o                         
  -2   2  14       1477.07       1504.89        72.72 o                         
  -1   2  14         12.46         10.34        35.07 o                         
   0   2  14        314.83        328.55        18.03 o                         
   1   2  14         58.51         10.91        28.08 o                         
   2   2  14          8.83         20.35        29.50 o                         
   3   2  14        173.92         96.51        36.70 o                         
   4   2  14        511.03        543.27        36.48 o                         
   5   2  14        137.04        101.70        46.59 o                         
  -7   3  14          0.57         11.59        34.77 o                         
  -6   3  14         58.07         84.43        39.49 o                         
  -5   3  14        130.89        148.17        22.59 o                         
  -4   3  14         91.08        120.13        19.72 o                         
  -3   3  14       1338.82       1296.34        72.04 o                         
  -2   3  14        326.40        301.21        24.20 o                         
  -1   3  14       1451.58       1535.08        72.16 o                         
   0   3  14         13.97         24.96        20.60 o                         
   1   3  14        562.07        568.84        40.80 o                         
   2   3  14         39.64        -32.70        32.70 o                         
   3   3  14        429.67        452.07        40.50 o                         
   4   3  14        180.52        154.35        21.79 o                         
   5   3  14         23.26          0.00        40.62 o                         
  -7   4  14          1.93         31.34        39.95 o                         
  -6   4  14         71.84         85.77        43.77 o                         
  -5   4  14         21.83         22.39        39.30 o                         
  -4   4  14         38.72         80.92        33.24 o                         
  -3   4  14         57.86         86.77        37.03 o                         
  -2   4  14       1415.39       1527.02        75.16 o                         
  -1   4  14        176.06        186.57        21.24 o                         
   0   4  14        144.54        149.62        27.68 o                         
   1   4  14         39.23         19.94        31.34 o                         
   2   4  14        295.10        302.37        23.30 o                         
   3   4  14        311.72        293.43        25.35 o                         
   4   4  14        177.56        190.19        22.62 o                         
   5   4  14         57.57         77.16        41.55 o                         
  -7   5  14         25.33         44.33        39.28 o                         
  -6   5  14        127.66        149.98        25.51 o                         
  -5   5  14          6.32        -29.42        37.13 o                         
  -4   5  14        490.29        470.01        38.37 o                         
  -3   5  14       1398.99       1320.89        76.73 o                         
  -2   5  14         32.40         42.03        35.99 o                         
  -1   5  14        195.59        188.59        21.57 o                         
   0   5  14          1.94        -11.31        22.09 o                         
   1   5  14       1058.65       1042.32        65.08 o                         
   2   5  14        167.85        181.25        20.26 o                         
   3   5  14        119.66        125.59        19.93 o                         
   4   5  14        146.02        139.30        22.11 o                         
   5   5  14          5.04        -19.63        45.29 o                         
  -6   6  14         81.40        134.36        44.79 o                         
  -5   6  14        161.02        120.83        41.92 o                         
  -4   6  14        111.75        142.63        21.81 o                         
  -3   6  14        192.18        213.30        23.09 o                         
  -2   6  14        417.10        424.52        30.39 o                         
  -1   6  14          2.47        -25.89        35.58 o                         
   0   6  14         78.22         40.57        21.67 o                         
   1   6  14         43.95         51.26        31.19 o                         
   2   6  14        314.56        311.07        26.95 o                         
   3   6  14        169.46        104.40        45.31 o                         
   4   6  14         48.18         48.07        38.61 o                         
  -6   7  14        207.66        244.36        27.79 o                         
  -5   7  14         85.93         72.12        21.40 o                         
  -4   7  14        362.32        390.52        31.16 o                         
  -3   7  14        860.63        921.04        64.69 o                         
  -2   7  14        344.40        307.66        24.57 o                         
  -1   7  14        159.45        144.16        21.43 o                         
   0   7  14         77.11         47.97        31.02 o                         
   1   7  14         89.60         81.18        33.63 o                         
   2   7  14         13.64         22.40        24.99 o                         
   3   7  14         49.12         83.28        16.65 o                         
   4   7  14          0.36         57.00        34.20 o                         
  -6   8  14        128.52        109.55        25.53 o                         
  -5   8  14          2.53         50.91        36.00 o                         
  -4   8  14        285.63        202.15        26.15 o                         
  -3   8  14        509.14        526.27        40.41 o                         
  -2   8  14         34.61          3.05        38.25 o                         
  -1   8  14         11.44         59.08        38.96 o                         
   0   8  14        287.95        315.34        24.20 o                         
   1   8  14          5.81        -16.23        29.92 o                         
   2   8  14         37.42          0.00        35.44 o                         
   3   8  14         78.08        100.48        36.95 o                         
   4   8  14        132.69        165.83        22.91 o                         
  -5   9  14         13.92         11.31        33.94 o                         
  -4   9  14         55.84         24.66        40.63 o                         
  -3   9  14         71.14         53.18        39.61 o                         
  -2   9  14        350.37        341.76        26.18 o                         
  -1   9  14          3.23          9.75        37.75 o                         
   0   9  14         38.29         17.09        25.71 o                         
   1   9  14        554.66        562.09        45.09 o                         
   2   9  14          9.29         17.26        29.09 o                         
   3   9  14          1.68        -30.24        30.24 o                         
   4   9  14         66.38         81.08        37.59 o                         
  -5  10  14          0.18         78.40        37.60 o                         
  -4  10  14        229.45        217.36        27.16 o                         
  -3  10  14         29.52         45.17        40.96 o                         
  -2  10  14        114.65        159.34        22.88 o                         
  -1  10  14          0.50        -40.85        42.52 o                         
   0  10  14        436.23        429.59        21.70 o                         
   1  10  14         14.81          7.08        29.18 o                         
   2  10  14         27.95         21.61        24.95 o                         
   3  10  14          1.04         11.61        33.51 o                         
  -4  11  14         78.71        107.52        42.76 o                         
  -3  11  14        228.78        222.64        25.82 o                         
  -2  11  14        134.60        161.21        22.59 o                         
  -1  11  14         41.90        -21.45        42.91 o                         
   0  11  14         16.96        -26.52        26.52 o                         
   1  11  14         21.98         29.66        31.89 o                         
   2  11  14         13.11         -3.76        35.51 o                         
  -4  12  14         16.38         48.24        41.78 o                         
  -3  12  14          0.18         42.03        39.52 o                         
  -2  12  14         95.56         84.74        41.19 o                         
  -1  12  14          6.66         45.13        31.91 o                         
   0  12  14          0.14        -24.65        24.65 o                         
   1  12  14        251.66        270.95        27.77 o                         
   2  12  14          4.52          7.88        31.04 o                         
  -3  13  14         92.28        104.41        47.52 o                         
  -2  13  14         14.34         11.63        39.74 o                         
  -1  13  14         26.39          7.92        43.76 o                         
   0  13  14          1.25         -9.83        24.96 o                         
   1  13  14         33.32        -12.27        33.98 o                         
  -7   0  15          6.52         39.90        39.90 o                         
  -5   0  15        497.30        531.81        40.41 o                         
  -3   0  15          0.17        -36.91        36.91 o                         
  -1   0  15       2191.18       2356.62        91.36 o                         
   1   0  15         56.02         79.50        32.65 o                         
   3   0  15         12.81         16.75        30.52 o                         
  -7   1  15          3.47         24.81        39.97 o                         
  -6   1  15         36.04         71.97        32.38 o                         
  -5   1  15        116.58        121.06        15.98 o                         
  -4   1  15         12.29         -0.30        25.65 o                         
  -3   1  15        274.35        244.32        17.69 o                         
  -2   1  15          9.37        -10.45        24.87 o                         
  -1   1  15        496.43        518.86        29.45 o                         
   0   1  15       3197.23       3257.18        52.28 o                         
   1   1  15          4.16          2.78        19.19 o                         
   2   1  15          5.22         19.56        29.79 o                         
   3   1  15          8.37         47.92        35.26 o                         
   4   1  15         74.08         76.97        20.23 o                         
  -6   2  15          2.22        -28.97        44.06 o                         
  -5   2  15        262.17        289.68        26.74 o                         
  -4   2  15         45.46         70.41        20.03 o                         
  -3   2  15         62.42        100.88        19.10 o                         
  -2   2  15         25.70         17.17        30.56 o                         
  -1   2  15       1612.67       1674.66        78.68 o                         
   0   2  15         14.33         -6.85        22.13 o                         
   1   2  15        463.06        445.27        34.96 o                         
   2   2  15         87.84         15.80        37.79 o                         
   3   2  15         44.40         26.91        35.27 o                         
   4   2  15         98.82         85.08        34.90 o                         
  -6   3  15        200.26        247.92        27.56 o                         
  -5   3  15        759.99        693.32        50.70 o                         
  -4   3  15          5.05        -31.60        36.58 o                         
  -3   3  15         88.24        114.47        19.65 o                         
  -2   3  15         54.62         14.52        35.44 o                         
  -1   3  15         72.64         57.39        19.44 o                         
   0   3  15       1070.59       1058.60        47.41 o                         
   1   3  15         47.54         87.51        33.74 o                         
   2   3  15        524.65        512.31        42.80 o                         
   3   3  15          8.28         34.03        38.80 o                         
   4   3  15         53.27         79.03        18.74 o                         
  -6   4  15          3.85         34.01        41.91 o                         
  -5   4  15        141.77        163.56        23.12 o                         
  -4   4  15         60.59         48.25        37.37 o                         
  -3   4  15          1.25          6.05        29.01 o                         
  -2   4  15         75.79         17.77        41.67 o                         
  -1   4  15         30.23         70.26        38.61 o                         
   0   4  15         83.80         30.95        23.95 o                         
   1   4  15        802.00        815.92        59.76 o                         
   2   4  15        125.31        160.98        20.49 o                         
   3   4  15        368.71        379.14        30.82 o                         
   4   4  15        149.62        117.59        40.68 o                         
  -6   5  15        186.68        243.12        26.24 o                         
  -5   5  15          6.83         24.34        35.29 o                         
  -4   5  15         72.05        126.86        21.53 o                         
  -3   5  15         71.49         12.39        38.43 o                         
  -2   5  15        137.57        181.29        21.44 o                         
  -1   5  15        204.12        224.82        22.65 o                         
   0   5  15        340.62        319.54        18.05 o                         
   1   5  15         41.22          6.35        28.38 o                         
   2   5  15        928.23        909.85        66.07 o                         
   3   5  15          1.38        -10.59        36.16 o                         
   4   5  15        135.57         81.14        43.88 o                         
  -6   6  15          3.52        -11.81        40.33 o                         
  -5   6  15         16.43         57.01        36.69 o                         
  -4   6  15         37.61         40.53        39.67 o                         
  -3   6  15         51.21          6.37        37.69 o                         
  -2   6  15         52.33         34.39        35.78 o                         
  -1   6  15        181.96        190.61        24.36 o                         
   0   6  15          0.12        -21.62        21.62 o                         
   1   6  15       1077.17       1071.75        67.76 o                         
   2   6  15        294.69        247.31        23.53 o                         
   3   6  15        183.46        151.87        23.26 o                         
   4   6  15         23.89         47.39        42.16 o                         
  -6   7  15          0.59        -43.30        43.30 o                         
  -5   7  15          4.74         -3.66        35.72 o                         
  -4   7  15        246.00        240.74        25.83 o                         
  -3   7  15         29.69          6.58        37.21 o                         
  -2   7  15        142.68        113.75        44.46 o                         
  -1   7  15        467.14        433.87        38.27 o                         
   0   7  15        403.61        370.62        22.00 o                         
   1   7  15        110.16        121.31        19.16 o                         
   2   7  15        287.29        274.16        27.66 o                         
   3   7  15         26.87         74.34        31.98 o                         
  -5   8  15         11.36         65.38        35.04 o                         
  -4   8  15         44.44         25.20        43.35 o                         
  -3   8  15          1.75        -37.96        37.96 o                         
  -2   8  15         58.39        101.63        38.65 o                         
  -1   8  15        274.88        293.66        27.34 o                         
   0   8  15         83.06         78.23        26.06 o                         
   1   8  15        307.45        360.86        25.93 o                         
   2   8  15         96.80        -10.68        39.49 o                         
   3   8  15         12.12         46.01        29.70 o                         
  -5   9  15          3.97         43.77        34.92 o                         
  -4   9  15         34.00          0.00        42.95 o                         
  -3   9  15          4.09         85.04        32.48 o                         
  -2   9  15        271.63        271.13        26.21 o                         
  -1   9  15          3.56         55.77        34.85 o                         
   0   9  15        200.87        158.52        22.48 o                         
   1   9  15        385.73        329.81        26.28 o                         
   2   9  15          1.10        -35.99        35.99 o                         
   3   9  15         10.03        -27.76        36.13 o                         
  -4  10  15         59.21         89.43        47.46 o                         
  -3  10  15         19.81         11.08        38.91 o                         
  -2  10  15          4.11         21.37        38.03 o                         
  -1  10  15        144.53        120.12        45.03 o                         
   0  10  15        154.16        144.57        18.43 o                         
   1  10  15        123.92         90.76        43.45 o                         
   2  10  15          4.63         26.88        26.88 o                         
  -4  11  15         21.92         56.73        34.86 o                         
  -3  11  15         80.95         50.16        41.37 o                         
  -2  11  15        141.82        184.17        23.88 o                         
  -1  11  15         91.13        106.66        43.43 o                         
   0  11  15         29.65         -2.95        23.26 o                         
   1  11  15        107.75        106.64        38.09 o                         
  -2  12  15         10.39        -41.86        41.86 o                         
  -1  12  15         27.17         31.94        41.88 o                         
   0  12  15         47.10         75.77        25.69 o                         
  -6   0  16          1.27         72.34        37.50 o                         
  -4   0  16        733.19        802.35        57.03 o                         
  -2   0  16         77.32         76.98        35.51 o                         
   0   0  16         40.77        -11.43        28.82 o                         
   2   0  16          2.07        -13.57        33.59 o                         
   4   0  16        471.14        543.36        46.59 o                         
  -6   1  16          0.07         20.06        28.61 o                         
  -5   1  16        610.59        670.36        36.91 o                         
  -4   1  16          3.64        -31.05        31.05 o                         
  -3   1  16        639.24        573.75        31.09 o                         
  -2   1  16         63.22         24.14        26.84 o                         
  -1   1  16        311.35        293.59        24.05 o                         
   0   1  16        195.35        176.35        11.81 o                         
   1   1  16          4.17         16.30        17.43 o                         
   2   1  16         53.25         14.23        42.53 o                         
   3   1  16         54.06         65.15        24.69 o                         
   4   1  16         13.59         44.82        51.26 o                         
  -6   2  16          9.20         23.03        39.89 o                         
  -5   2  16         34.61         81.34        41.39 o                         
  -4   2  16        953.97       1050.97        72.25 o                         
  -3   2  16        197.15        192.87        24.65 o                         
  -2   2  16        440.42        386.08        28.87 o                         
  -1   2  16        102.86         83.25        38.14 o                         
   0   2  16          3.28         19.66        22.13 o                         
   1   2  16         36.40         22.68        29.87 o                         
   2   2  16         18.70         41.10        31.39 o                         
   3   2  16         40.11        -10.88        32.65 o                         
   4   2  16         21.66         11.90        36.99 o                         
  -6   3  16          3.67         51.26        42.29 o                         
  -5   3  16         78.03        107.27        43.79 o                         
  -4   3  16         19.51         74.67        34.94 o                         
  -3   3  16        231.17        234.63        25.76 o                         
  -2   3  16        234.59        253.21        24.36 o                         
  -1   3  16         45.09         46.86        37.10 o                         
   0   3  16        398.74        386.21        21.05 o                         
   1   3  16        194.53        232.93        22.81 o                         
   2   3  16        140.83         45.05        38.12 o                         
   3   3  16         21.12        -22.00        34.79 o                         
   4   3  16         11.43        -38.41        38.41 o                         
  -6   4  16          7.07        -19.99        48.14 o                         
  -5   4  16         16.04         65.34        35.57 o                         
  -4   4  16        381.81        469.42        40.62 o                         
  -3   4  16         19.01        -22.84        35.60 o                         
  -2   4  16        693.30        646.83        47.89 o                         
  -1   4  16         39.51         47.72        34.41 o                         
   0   4  16        157.72        190.19        15.87 o                         
   1   4  16        103.07         98.99        19.00 o                         
   2   4  16        238.97        201.27        24.44 o                         
   3   4  16        285.63        280.78        24.85 o                         
  -5   5  16        124.27        142.73        23.52 o                         
  -4   5  16         67.90        109.19        41.53 o                         
  -3   5  16        475.94        500.54        39.20 o                         
  -2   5  16        178.64         62.40        44.91 o                         
  -1   5  16          1.39         26.25        38.82 o                         
   0   5  16         14.90         19.13        43.76 o                         
   1   5  16         95.07         71.68        20.43 o                         
   2   5  16        172.46        201.26        22.45 o                         
   3   5  16          1.55        -11.37        32.83 o                         
  -5   6  16         15.27        -45.42        45.42 o                         
  -4   6  16         84.70         68.58        45.23 o                         
  -3   6  16        108.09         78.73        43.43 o                         
  -2   6  16        204.67        212.04        24.84 o                         
  -1   6  16         31.85         80.90        38.73 o                         
   0   6  16          5.68        -24.11        24.11 o                         
   1   6  16         12.94        -24.68        34.36 o                         
   2   6  16        190.77        171.72        20.90 o                         
   3   6  16        175.25        149.57        23.42 o                         
  -5   7  16         69.03        110.67        46.09 o                         
  -4   7  16        136.32        118.81        45.78 o                         
  -3   7  16        325.63        295.27        29.19 o                         
  -2   7  16          2.36         17.00        34.16 o                         
  -1   7  16         22.88        -24.34        42.44 o                         
   0   7  16          0.21         39.63        20.05 o                         
   1   7  16         53.58         87.13        34.44 o                         
   2   7  16        219.10        267.46        23.04 o                         
   3   7  16         13.69         11.93        35.80 o                         
  -4   8  16         94.99        122.59        23.32 o                         
  -3   8  16          2.82        -36.44        39.25 o                         
  -2   8  16         29.39         59.80        39.33 o                         
  -1   8  16         22.15          3.60        38.59 o                         
   0   8  16        264.91        246.32        17.05 o                         
   1   8  16         44.69         63.77        31.61 o                         
   2   8  16         15.78         26.71        31.23 o                         
  -4   9  16          2.81        -43.64        47.78 o                         
  -3   9  16        266.49        273.35        28.81 o                         
  -2   9  16          0.16        -43.35        43.35 o                         
  -1   9  16         10.49        -41.94        41.94 o                         
   0   9  16          2.57        -29.28        29.28 o                         
   1   9  16        132.37        124.40        22.71 o                         
   2   9  16         60.01         -3.95        34.63 o                         
  -3  10  16         72.18         54.97        49.36 o                         
  -2  10  16         28.57         91.16        39.47 o                         
  -1  10  16         49.02         38.89        43.30 o                         
   0  10  16        248.30        254.23        18.72 o                         
   1  10  16        353.31        324.34        27.24 o                         
  -2  11  16         17.41        -27.72        40.97 o                         
  -1  11  16        159.56        194.74        25.87 o                         
   0  11  16        116.99         74.22        30.75 o                         
  -5   0  17          8.10        -48.51        48.51 o                         
  -3   0  17        206.92        208.32        24.86 o                         
  -1   0  17        460.48        476.48        38.54 o                         
   1   0  17         23.88        -24.39        33.97 o                         
   3   0  17         14.44          0.00        41.59 o                         
  -5   1  17         10.99        -51.60        80.64 o                         
  -4   1  17         14.28         58.70        28.33 o                         
  -3   1  17         33.70         34.48        27.71 o                         
  -2   1  17        176.99        198.74        16.80 o                         
  -1   1  17          1.23          5.65        19.00 o                         
   0   1  17        233.13        225.67        11.94 o                         
   1   1  17          0.15        -22.35        22.35 o                         
   2   1  17         15.60         23.15        53.38 o                         
   3   1  17          0.12        -24.54        42.93 o                         
  -5   2  17         68.86         90.58        39.22 o                         
  -4   2  17         79.55        100.88        41.08 o                         
  -3   2  17        165.71        209.30        25.87 o                         
  -2   2  17        175.80        111.89        24.48 o                         
  -1   2  17        245.91        239.45        25.01 o                         
   0   2  17          3.82         28.51        23.33 o                         
   1   2  17         29.27         59.78        29.63 o                         
   2   2  17         75.22         60.34        20.33 o                         
   3   2  17        293.72        304.69        27.13 o                         
  -5   3  17          7.37         26.69        36.37 o                         
  -4   3  17         43.18         83.78        43.56 o                         
  -3   3  17        145.27        157.22        23.92 o                         
  -2   3  17        347.42        371.01        28.73 o                         
  -1   3  17         64.68         20.35        38.08 o                         
   0   3  17        136.44        147.26        14.66 o                         
   1   3  17          0.10          0.00        30.17 o                         
   2   3  17        190.11        177.62        22.19 o                         
   3   3  17          3.50         47.32        32.04 o                         
  -5   4  17         31.67         92.81        34.15 o                         
  -4   4  17         59.45         70.26        40.68 o                         
  -3   4  17        205.48        232.10        24.55 o                         
  -2   4  17          0.10         48.61        33.31 o                         
  -1   4  17         68.75         75.88        38.41 o                         
   0   4  17          5.89         12.07        25.71 o                         
   1   4  17        137.37        137.34        21.32 o                         
   2   4  17          0.01         57.00        32.91 o                         
   3   4  17        416.08        403.14        35.48 o                         
  -5   5  17          1.64          7.87        42.39 o                         
  -4   5  17          0.14        -39.71        39.71 o                         
  -3   5  17          3.67        -21.52        39.30 o                         
  -2   5  17        282.57        251.27        25.83 o                         
  -1   5  17        457.59        534.17        37.26 o                         
   0   5  17         77.78         67.89        29.91 o                         
   1   5  17         52.69         33.42        34.64 o                         
   2   5  17        535.64        511.27        36.40 o                         
  -4   6  17          0.28          7.71        35.75 o                         
  -3   6  17         45.51        117.57        43.47 o                         
  -2   6  17        285.90        341.65        30.19 o                         
  -1   6  17        225.40        145.59        50.17 o                         
   0   6  17         78.32         87.23        14.34 o                         
   1   6  17        378.02        378.78        32.59 o                         
   2   6  17        119.24        105.02        22.63 o                         
  -4   7  17         30.71         -3.96        39.77 o                         
  -3   7  17         89.73        112.21        22.79 o                         
  -2   7  17        188.95        170.18        26.35 o                         
  -1   7  17        546.63        580.66        46.26 o                         
   0   7  17        108.77         63.32        28.53 o                         
   1   7  17         71.88        103.78        19.23 o                         
   2   7  17        176.04        234.76        23.65 o                         
  -3   8  17         12.85          7.79        47.04 o                         
  -2   8  17        242.91        248.90        27.62 o                         
  -1   8  17        136.83         81.17        43.90 o                         
   0   8  17        159.62        175.91        28.00 o                         
   1   8  17        100.72          0.00        41.83 o                         
  -3   9  17        117.00        170.24        24.02 o                         
  -2   9  17        176.47        187.33        27.31 o                         
  -1   9  17         91.40        100.02        49.16 o                         
   0   9  17        129.82         70.01        31.11 o                         
  -4   0  18        642.70        646.98        53.95 o                         
  -2   0  18          0.79         43.44        33.18 o                         
   0   0  18         46.25         87.58        25.64 o                         
   2   0  18        197.53        198.36        24.55 o                         
  -4   1  18         10.16         14.24        86.42 o                         
  -3   1  18         12.86         53.01        42.35 o                         
  -2   1  18          5.45         14.46        39.91 o                         
  -1   1  18        102.01        121.92        16.84 o                         
   0   1  18        128.80        132.34        11.99 o                         
   1   1  18          5.77         12.59        21.06 o                         
   2   1  18          5.19        -19.40        24.48 o                         
  -4   2  18        279.18        284.98        27.99 o                         
  -3   2  18         15.12         25.95        39.76 o                         
  -2   2  18          9.83         -3.65        36.70 o                         
  -1   2  18        176.10        109.02        47.10 o                         
   0   2  18          1.76         -7.13        27.11 o                         
   1   2  18        160.54        171.85        22.50 o                         
   2   2  18          0.20        -35.98        35.98 o                         
  -4   3  18         32.38         11.71        37.65 o                         
  -3   3  18         18.55         29.82        43.15 o                         
  -2   3  18          3.01         48.00        40.62 o                         
  -1   3  18         58.98          3.67        45.14 o                         
   0   3  18        698.09        730.71        48.60 o                         
   1   3  18          4.42         15.38        33.53 o                         
   2   3  18          0.03          0.00        34.25 o                         
  -4   4  18         36.52        -19.80        43.55 o                         
  -3   4  18          8.34         71.86        33.62 o                         
  -2   4  18         94.56         52.48        43.40 o                         
  -1   4  18         50.10         -3.73        49.06 o                         
   0   4  18          0.12         18.11        27.55 o                         
   1   4  18         47.88          0.00        36.04 o                         
  -4   5  18          4.19          4.03        40.89 o                         
  -3   5  18         60.69         80.91        40.59 o                         
  -2   5  18          0.70        -40.79        40.79 o                         
  -1   5  18         19.32        -26.83        41.81 o                         
   0   5  18        205.98        189.89        17.20 o                         
   1   5  18          2.32        -20.02        34.21 o                         
  -3   6  18         55.07         47.27        40.93 o                         
  -2   6  18         42.44         66.43        40.42 o                         
  -1   6  18         10.66        -46.88        46.88 o                         
   0   6  18          1.38         -1.24        36.96 o                         
   1   6  18         31.29         12.27        35.43 o                         
  -2   7  18          6.83         23.52        40.74 o                         
  -1   7  18          0.77         72.44        42.97 o                         
   0   7  18          5.51         23.51        27.93 o                         
  -3   0  19          5.58         43.53        33.35 o                         
  -1   0  19          2.14        -27.27        39.16 o                         
   1   0  19        285.49        301.85        29.41 o                         
  -3   1  19          0.35        -30.05        30.05 o                         
  -2   1  19         12.41        -30.33        30.33 o                         
  -1   1  19          3.14        -18.23        22.34 o                         
   0   1  19        252.98        246.86        13.29 o                         
   1   1  19         54.94         39.12        34.73 o                         
  -3   2  19         64.31         11.97        49.34 o                         
  -2   2  19        108.59         78.86        46.65 o                         
  -1   2  19         11.99         11.79        37.89 o                         
   0   2  19         29.75         62.53        25.08 o                         
  -3   3  19          0.03         40.07        40.07 o                         
  -2   3  19          1.89         19.91        38.81 o                         
  -1   3  19          0.54        -27.78        33.44 o                         
   0   3  19        116.66        119.33        27.33 o                         
  -2   4  19          6.14         48.45        37.00 o                         
  -1   4  19         48.55          8.05        43.34 o                         
   0   4  19          7.27         -8.10        26.75 o                         
                                                                                
